# Supplementary material for: Resistance to Bacillus thuringiensis Cry1Ac toxin requires mutations in two Plutella xylostella ATP-binding cassette transporter paralogs
Source: PLoS Pathog. 2020 Aug 10;16(8):e1008697. doi: 10.1371/journal.ppat.1008697 (PMC7446926; doi:10.1371/journal.ppat.1008697)
Supplement: S7 Table — (XLS) [file ppat.1008697.s007.xls]

## Sheet: Sheet1
S7 Table. A total of 1,179 peptides identified from the G88-ABCC2--1 mutant strain.
Number	Peptide	Protein_ID	Description
1	YHPDKNPNNPEASDK	XP_011569175.1	PREDICTED: cysteine string protein [Plutella xylostella]
2	TDNAEQSEGALYNLFK	XP_011554490.1	PREDICTED: Niemann-Pick C1 protein [Plutella xylostella]
3	VNYNESTLR	XP_011561283.1	PREDICTED: V-type proton ATPase 116 kDa subunit a isoform 1 isoform X3 [Plutella xylostella]
4	TATIAATATSAGQEYTLNVK	XP_011566252.1	PREDICTED: apolipophorins-like [Plutella xylostella]
5	HAAIVIQK	XP_011564224.1	PREDICTED: myosin-IB-like [Plutella xylostella]
6	DALEVLLTR	XP_011557194.1	PREDICTED: dmX-like protein 1 [Plutella xylostella]
7	DRPLYFIHYGR	XP_011559707.1	PREDICTED: endoplasmic reticulum metallopeptidase 1-like [Plutella xylostella]
8	ILNSSGDLIQVR	XP_011555130.1	PREDICTED: myosin-VIIa-like [Plutella xylostella]
9	KPLDKPLEDADVKPVER	XP_011565371.1	PREDICTED: protein lethal(2) giant larvae-like [Plutella xylostella]
10	VYEMTETGPR	XP_011555811.1	PREDICTED: uncharacterized protein LOC105386862 [Plutella xylostella]
11	ADEEGALR	XP_011560011.1	PREDICTED: LOW QUALITY PROTEIN: myosin heavy chain, non-muscle-like [Plutella xylostella]
12	EIEAQPELVFNGLGNNK	XP_011568503.1	PREDICTED: sodium/potassium/calcium exchanger 3-like [Plutella xylostella]
13	KPSIIEIVDTR	XP_011564224.1	PREDICTED: myosin-IB-like [Plutella xylostella]
14	SFDEASADVAVVLLNSHPALAHVQSVPPNVIDVAGYHLDESPKPLPQDLQTLLDNSK	XP_011561825.1	PREDICTED: LOW QUALITY PROTEIN: UDP-glucuronosyltransferase 1-7C-like [Plutella xylostella]
15	TVSVASQSSQK	XP_011556039.1	PREDICTED: synaptic vesicle glycoprotein 2C-like [Plutella xylostella]
16	FDGTLSWR	XP_011549273.1	PREDICTED: LOW QUALITY PROTEIN: probable phospholipid-transporting ATPase IM [Plutella xylostella]
17	VCGTVTPSEPR	XP_011566690.1	PREDICTED: nodal modulator 1-like [Plutella xylostella]
18	VMAAALSLTAGR	XP_011556039.1	PREDICTED: synaptic vesicle glycoprotein 2C-like [Plutella xylostella]
19	EELAFK	XP_011567870.1	PREDICTED: uncharacterized protein LOC105397545, partial [Plutella xylostella]
20	EGDCINYNFITR	XP_011549989.1	PREDICTED: uncharacterized protein LOC105381882 [Plutella xylostella]
21	EYEVIGR	BAD26689.1	Ribosomal protein L18A [Plutella xylostella] >NP_001292407.1 60S ribosomal protein L18a [Plutella xylostella]
22	MEQGQLWR	XP_011556826.1	PREDICTED: facilitated trehalose transporter Tret1 [Plutella xylostella] >XP_011556827.1 PREDICTED: facilitated trehalose transporter Tret1 [Plutella xylostella] >XP_011556828.1 PREDICTED: facilitated trehalose transporter Tret1 [Plutella xylostella]
23	KEPESPR	XP_011557665.1	PREDICTED: phosphoinositide 3-kinase adapter protein 1 isoform X2 [Plutella xylostella]
24	ASIVDATEEK	XP_011555639.1	PREDICTED: uncharacterized protein LOC105386719 [Plutella xylostella]
25	VTEGGANFSVGQR	AKC96181.1	ABC transporter subfamily C3 protein [Plutella xylostella]
26	LNPNIAGR	XP_011549989.1	PREDICTED: uncharacterized protein LOC105381882 [Plutella xylostella]
27	LKDNVKPLR	XP_011563035.1	PREDICTED: membrane alanyl aminopeptidase-like [Plutella xylostella]
28	DNLAWSAR	XP_011563035.1	PREDICTED: membrane alanyl aminopeptidase-like [Plutella xylostella]
29	TALTSAIYR	XP_011561544.1	PREDICTED: multidrug resistance-associated protein 1 isoform X4 [Plutella xylostella]
30	YNLEIVGQK	XP_011563344.1	PREDICTED: endoribonuclease Dicer [Plutella xylostella]
31	GTTEIDDEINDMHAEER	XP_011553123.1	PREDICTED: LOW QUALITY PROTEIN: glucose transporter type 1-like [Plutella xylostella]
32	GAEYDVDSELNELK	XP_011560988.1	PREDICTED: facilitated trehalose transporter Tret1-like, partial [Plutella xylostella]
33	KHEILEQGVEDYAHTIR	XP_011558167.1	PREDICTED: spectrin beta chain isoform X11 [Plutella xylostella]
34	GVENMFAVHR	XP_011565853.1	PREDICTED: venom dipeptidyl peptidase 4-like, partial [Plutella xylostella]
35	LFTEIWGQTK	XP_011556039.1	PREDICTED: synaptic vesicle glycoprotein 2C-like [Plutella xylostella]
36	NFTENPTTVQFDHR	XP_011565548.1	PREDICTED: cytochrome c oxidase assembly protein COX15 homolog [Plutella xylostella]
37	SWSEQAGHPLLTVVVNHETGLMQVTQAR	ADA59492.1	midgut target receptor, partial [Plutella xylostella]
38	TSETSENVTTVR	XP_011564977.1	PREDICTED: very-long-chain (3R)-3-hydroxyacyl-CoA dehydratase-like [Plutella xylostella]
39	DQSADGCFFIPEPNGRPVEAPGR	XP_011549989.1	PREDICTED: uncharacterized protein LOC105381882 [Plutella xylostella]
40	NWVYCNALR	XP_011560704.1	PREDICTED: membrane alanyl aminopeptidase-like [Plutella xylostella]
41	AQIEQIYEDMVK	XP_011554212.1	PREDICTED: vigilin [Plutella xylostella]
42	AAADFCAAHDR	XP_011548571.1	PREDICTED: LOW QUALITY PROTEIN: ATP-citrate synthase [Plutella xylostella]
43	NINGEPQPVPISNDSPQCEMPYAFLR	ADA59492.1	midgut target receptor, partial [Plutella xylostella]
44	ELILPR	XP_011547905.1	PREDICTED: androgen-induced gene 1 protein-like [Plutella xylostella] >XP_011565145.1 PREDICTED: androgen-induced gene 1 protein-like [Plutella xylostella]
45	AQLDELQTVLTK	XP_011560011.1	PREDICTED: LOW QUALITY PROTEIN: myosin heavy chain, non-muscle-like [Plutella xylostella]
46	EDNELGSDTR	XP_011560867.1	PREDICTED: heparan-alpha-glucosaminide N-acetyltransferase-like [Plutella xylostella]
47	DTADAADVPLR	XP_011554212.1	PREDICTED: vigilin [Plutella xylostella]
48	ILSVGDNPITCDILFR	XP_011560675.1	PREDICTED: toll-like receptor 3 [Plutella xylostella]
49	NIIHGALFLQDNLVK	XP_011548395.1	PREDICTED: apolipophorins-like [Plutella xylostella]
50	EAFLAPAAGDAPDAAAMPDNVEQLIK	XP_011569136.1	PREDICTED: spectrin alpha chain [Plutella xylostella]
51	IVSDISESFK	ABU41413.1	cadherin-like protein [Plutella xylostella]
52	FWDDVYSK	JAV02080.1	Carboxyl/cholinesterase-001c [Plutella xylostella] >XP_011568579.1 PREDICTED: esterase E4-like isoform X3 [Plutella xylostella]
53	DHIYIPLVPR	JAV01979.1	Acetyltransferase-8 [Plutella xylostella]
54	QVTELETQAEYLQK	XP_011558167.1	PREDICTED: spectrin beta chain isoform X11 [Plutella xylostella]
55	ESSALQQLWEQR	XP_011569136.1	PREDICTED: spectrin alpha chain [Plutella xylostella]
56	NTEESFTR	XP_011549275.1	PREDICTED: plasma membrane calcium-transporting ATPase 3 [Plutella xylostella]
57	DHQLDYAPK	XP_011548571.1	PREDICTED: LOW QUALITY PROTEIN: ATP-citrate synthase [Plutella xylostella]
58	GGAPNFINLKPSQVLTQTTTTINR	ADA59492.1	midgut target receptor, partial [Plutella xylostella]
59	TLDPGDGSTQLDR	XP_011558760.1	PREDICTED: cationic amino acid transporter 3 [Plutella xylostella]
60	HLAVPTEQQR	XP_011553662.1	PREDICTED: xaa-Pro aminopeptidase 1-like [Plutella xylostella]
61	WLGATQMEPTHAR	XP_011555515.1	PREDICTED: uncharacterized protein LOC105386610 [Plutella xylostella]
62	DSSLQFVPCLER	JAV02080.1	Carboxyl/cholinesterase-001c [Plutella xylostella] >XP_011568579.1 PREDICTED: esterase E4-like isoform X3 [Plutella xylostella]
63	QISDASLNALCNPPALEK	XP_011553789.1	PREDICTED: solute carrier family 22 member 7-like isoform X1 [Plutella xylostella]
64	NGDEPAESGPNDVIR	XP_011554212.1	PREDICTED: vigilin [Plutella xylostella]
65	DLEAELEEER	XP_011560011.1	PREDICTED: LOW QUALITY PROTEIN: myosin heavy chain, non-muscle-like [Plutella xylostella]
66	EKEPMANTQDYGK	XP_011569136.1	PREDICTED: spectrin alpha chain [Plutella xylostella]
67	LGPPVFFVLK	AYA73999.1	Niemann-Pick type C 1-b protein [Plutella xylostella]
68	EADIYLLDDPLSAVDANVGR	XP_011555955.1	PREDICTED: probable multidrug resistance-associated protein lethal(2)03659 [Plutella xylostella]
69	AELDQPLEDPSTGNEIYK	XP_011554692.1	PREDICTED: V-type proton ATPase 116 kDa subunit a isoform 1-like isoform X1 [Plutella xylostella] >XP_011554701.1 PREDICTED: V-type proton ATPase 116 kDa subunit a isoform 1-like isoform X1 [Plutella xylostella] >XP_011554706.1 PREDICTED: V-type proton ATPase 116 kDa subunit a isoform 1-like isoform X2 [Plutella xylostella] >XP_011557966.1 PREDICTED: V-type proton ATPase 116 kDa subunit a isoform…
70	SGDISIAR	XP_011555220.1	PREDICTED: membrane alanyl aminopeptidase-like [Plutella xylostella]
71	LAHDPQTLQSFQQEIIK	XP_011563035.1	PREDICTED: membrane alanyl aminopeptidase-like [Plutella xylostella]
72	AGDKDEAVPGGGSEDR	XP_011549477.1	PREDICTED: cleft lip and palate transmembrane protein 1 homolog [Plutella xylostella]
73	LLDYCLGEEIGTHYNR	XP_011556488.1	PREDICTED: metal transporter CNNM4-like [Plutella xylostella]
74	YASFQETER	XP_011563344.1	PREDICTED: endoribonuclease Dicer [Plutella xylostella]
75	NYALVYSCEPVPTTVPGSEQR	XP_011549989.1	PREDICTED: uncharacterized protein LOC105381882 [Plutella xylostella]
76	THPDPALFTPPLAR	XP_011563165.1	PREDICTED: putative sodium-dependent multivitamin transporter isoform X2 [Plutella xylostella]
77	TLTDNAVTSMNAVIDTVPVLENR	XP_011549989.1	PREDICTED: uncharacterized protein LOC105381882 [Plutella xylostella]
78	YNINNADSVK	XP_011555878.1	PREDICTED: transmembrane 9 superfamily member 2 [Plutella xylostella]
79	EDDFKPSISNMPIR	ADA59492.1	midgut target receptor, partial [Plutella xylostella]
80	SVETQAPPPTGK	XP_011568297.1	PREDICTED: otopetrin-2-like isoform X1 [Plutella xylostella]
81	TTLVFPTYPTPGPR	ALE60398.1	ATP-binding cassette sub-family A ABCA2 [Plutella xylostella]
82	NIPQTTSALGSVSTPLNYIAGR	XP_011563035.1	PREDICTED: membrane alanyl aminopeptidase-like [Plutella xylostella]
83	SLHGYDDSLK	XP_011552352.1	PREDICTED: putative laccase-11, partial [Plutella xylostella]
84	FGSMDSGLNR	ABU41413.1	cadherin-like protein [Plutella xylostella]
85	IAEIDVLEQR	XP_011549989.1	PREDICTED: uncharacterized protein LOC105381882 [Plutella xylostella]
86	WFGNLVTAR	AAS75551.1	aminopeptidase N2 [Plutella xylostella]
87	GLLGDGNNEPFDDFR	XP_011566252.1	PREDICTED: apolipophorins-like [Plutella xylostella]
88	ISDLVSQIR	XP_011553662.1	PREDICTED: xaa-Pro aminopeptidase 1-like [Plutella xylostella]
89	AVNEALNSLLTDEEDYQGLR	XP_011564384.1	PREDICTED: clathrin heavy chain isoform X2 [Plutella xylostella]
90	VDTQHAPSGVSDR	XP_011565696.1	PREDICTED: uncharacterized protein LOC105395442, partial [Plutella xylostella]
91	GFWGTYDIHIR	ABU41413.1	cadherin-like protein [Plutella xylostella]
92	LNDEDLTPASNNVGR	XP_011563522.1	PREDICTED: uncharacterized protein LOC105393455 [Plutella xylostella]
93	TPEDCFYYPEVVANQPVVFPGSCDK	XP_011549989.1	PREDICTED: uncharacterized protein LOC105381882 [Plutella xylostella]
94	KFDDFQNDLR	XP_011569136.1	PREDICTED: spectrin alpha chain [Plutella xylostella]
95	TVTESDDDSTLSK	XP_011555546.1	PREDICTED: hypoxia up-regulated protein 1 [Plutella xylostella]
96	AGVMSYTK	XP_011563035.1	PREDICTED: membrane alanyl aminopeptidase-like [Plutella xylostella]
97	VPTATNVPALPTITEAHPPSQQK	XP_011568569.1	PREDICTED: LOW QUALITY PROTEIN: monocarboxylate transporter 3 [Plutella xylostella]
98	DDTNIQDNSYTWK	XP_011559302.1	PREDICTED: transmembrane channel-like protein 5 [Plutella xylostella]
99	YQYDTQYSGVPAYR	XP_011549352.1	PREDICTED: sensory neuron membrane protein 2-like [Plutella xylostella]
100	VTSLQPEESNK	XP_011566875.1	PREDICTED: synaptic vesicle glycoprotein 2B-like [Plutella xylostella]
101	VYIVSDNNR	ABU41413.1	cadherin-like protein [Plutella xylostella]
102	TYWWSTLLHVQNYVNPER	XP_011550349.1	PREDICTED: uncharacterized protein LOC105382199 [Plutella xylostella]
103	FLNMNISK	XP_011557421.1	PREDICTED: uncharacterized protein LOC105388242 [Plutella xylostella]
104	DANGEIQQSLLDK	XP_011549275.1	PREDICTED: plasma membrane calcium-transporting ATPase 3 [Plutella xylostella]
105	GASPGGEDEGVEGTLVR	XP_011558167.1	PREDICTED: spectrin beta chain isoform X11 [Plutella xylostella]
106	KQELEELLHDLEGR	XP_011560011.1	PREDICTED: LOW QUALITY PROTEIN: myosin heavy chain, non-muscle-like [Plutella xylostella]
107	LDPVPWK	XP_011552025.1	PREDICTED: putative inorganic phosphate cotransporter [Plutella xylostella] >XP_011552026.1 PREDICTED: putative inorganic phosphate cotransporter [Plutella xylostella] >XP_011552027.1 PREDICTED: putative inorganic phosphate cotransporter [Plutella xylostella]
108	DITAEHDVQVK	XP_011554212.1	PREDICTED: vigilin [Plutella xylostella]
109	QGVWSWKLSR	XP_011549989.1	PREDICTED: uncharacterized protein LOC105381882 [Plutella xylostella]
110	TRLEDLNMVLNQTR	XP_011554692.1	PREDICTED: V-type proton ATPase 116 kDa subunit a isoform 1-like isoform X1 [Plutella xylostella] >XP_011554701.1 PREDICTED: V-type proton ATPase 116 kDa subunit a isoform 1-like isoform X1 [Plutella xylostella] >XP_011554706.1 PREDICTED: V-type proton ATPase 116 kDa subunit a isoform 1-like isoform X2 [Plutella xylostella] >XP_011557966.1 PREDICTED: V-type proton ATPase 116 kDa subunit a isoform…
111	NEYYLAR	XP_011549989.1	PREDICTED: uncharacterized protein LOC105381882 [Plutella xylostella]
112	LAELETATR	XP_011559329.1	PREDICTED: myosin heavy chain, non-muscle-like [Plutella xylostella]
113	TPALLNLVAR	XP_011554612.1	PREDICTED: growth hormone-inducible transmembrane protein-like [Plutella xylostella] >XP_011554614.1 PREDICTED: growth hormone-inducible transmembrane protein-like [Plutella xylostella]
114	DSINETQYR	XP_011555630.1	PREDICTED: organic cation transporter protein-like [Plutella xylostella]
115	LLAPIDSK	XP_011563045.1	PREDICTED: CTL-like protein 2 isoform X3 [Plutella xylostella]
116	DVLAALTVIK	XP_011563344.1	PREDICTED: endoribonuclease Dicer [Plutella xylostella]
117	DQTPEGCFFEPLPTGRPVVYPGK	XP_011549989.1	PREDICTED: uncharacterized protein LOC105381882 [Plutella xylostella]
118	GTDLTLLTK	XP_011555130.1	PREDICTED: myosin-VIIa-like [Plutella xylostella]
119	LVTPVVLQR	XP_011556043.1	PREDICTED: 40S ribosomal protein S6 [Plutella xylostella]
120	NTGEPGIPSYHR	XP_011550323.1	PREDICTED: nose resistant to fluoxetine protein 6-like [Plutella xylostella]
121	INQTDDNYNK	XP_011556636.1	PREDICTED: leucine--tRNA ligase, cytoplasmic [Plutella xylostella]
122	LINNPQHEGSR	XP_011560351.1	PREDICTED: CD9 antigen [Plutella xylostella]
123	QAAIPDFSAGAMENWGLLTYR	XP_011563035.1	PREDICTED: membrane alanyl aminopeptidase-like [Plutella xylostella]
124	SEFSGISAER	XP_011559871.1	PREDICTED: dolichyl-diphosphooligosaccharide--protein glycosyltransferase subunit DAD1 [Plutella xylostella]
125	EKEPIIASTNR	XP_011569136.1	PREDICTED: spectrin alpha chain [Plutella xylostella]
126	INVPAIADSSDTLTITGTK	XP_011554212.1	PREDICTED: vigilin [Plutella xylostella]
127	QVFLGGVDK	AFM52346.1	adenine nucleotide translocase [Plutella xylostella] >BAR13231.1 adenine nucleotide translocase insect1 [Plutella xylostella] >NP_001293047.1 ADP,ATP carrier protein 2 [Plutella xylostella]
128	QGGTIEVTQGAQPAIQR	XP_011564224.1	PREDICTED: myosin-IB-like [Plutella xylostella]
129	YYQYFLTNAVETEMGFETR	ADA59493.1	midgut target receptor, partial [Plutella xylostella]
130	TIAHDLVNGK	XP_011564224.1	PREDICTED: myosin-IB-like [Plutella xylostella]
131	EFSTLLSPLQEGK	AKC96181.1	ABC transporter subfamily C3 protein [Plutella xylostella]
132	EQCILISGESGSGK	XP_011561925.1	PREDICTED: myosin-IB [Plutella xylostella]
133	IYIDSNNNPER	XP_011564384.1	PREDICTED: clathrin heavy chain isoform X2 [Plutella xylostella]
134	LQGILQDNVR	XP_011550800.1	PREDICTED: dolichyl-diphosphooligosaccharide--protein glycosyltransferase subunit 2 [Plutella xylostella]
135	YTEFPYAFPK	AAS75552.1	aminopeptidase N4 [Plutella xylostella] >NP_001296022.1 aminopeptidase N precursor [Plutella xylostella]
136	ESLLELLDGR	XP_011562529.1	PREDICTED: 2-acylglycerol O-acyltransferase 2-A-like isoform X1 [Plutella xylostella]
137	LAPQDQVEAVAR	XP_011561715.1	PREDICTED: innexin inx2 [Plutella xylostella]
138	LQLATEESYK	XP_011569136.1	PREDICTED: spectrin alpha chain [Plutella xylostella]
139	SQAEEAYNNIPTETK	XP_011549466.1	PREDICTED: importin-5 [Plutella xylostella]
140	ADLISAQTPEIK	XP_011563915.1	PREDICTED: huntingtin-interacting protein 1-related protein-like [Plutella xylostella]
141	QNILFGLPYDR	AKC96182.1	ABC transporter subfamily C4 protein [Plutella xylostella]
142	SYIFPISVSGEATSAR	ABU41413.1	cadherin-like protein [Plutella xylostella]
143	ASDGVVIVDETQHDVTK	ALE60398.1	ATP-binding cassette sub-family A ABCA2 [Plutella xylostella]
144	LNTIMDSDR	AKC96181.1	ABC transporter subfamily C3 protein [Plutella xylostella]
145	EFAEISHGEK	XP_011555546.1	PREDICTED: hypoxia up-regulated protein 1 [Plutella xylostella]
146	GNLDMCLASR	XP_011551182.1	PREDICTED: solute carrier family 41 member 1-like [Plutella xylostella]
147	FFDTSSSGR	AKC96181.1	ABC transporter subfamily C3 protein [Plutella xylostella]
148	KHEALVSDLEAFGNTIK	XP_011569136.1	PREDICTED: spectrin alpha chain [Plutella xylostella]
149	QNTDNLVPPNLR	XP_011555220.1	PREDICTED: membrane alanyl aminopeptidase-like [Plutella xylostella]
150	TERPIPNALDYVDFTR	XP_011569136.1	PREDICTED: spectrin alpha chain [Plutella xylostella]
151	IIANTGTETER	XP_011556488.1	PREDICTED: metal transporter CNNM4-like [Plutella xylostella]
152	QGVWSWK	XP_011549989.1	PREDICTED: uncharacterized protein LOC105381882 [Plutella xylostella]
153	TGPAAAPAPQK	XP_011568284.1	PREDICTED: uncharacterized protein LOC105397951 [Plutella xylostella]
154	FEVAINNEPYK	XP_011551827.1	PREDICTED: protein mesh-like [Plutella xylostella]
155	WLHDLFVVK	XP_011550885.1	PREDICTED: 1-acyl-sn-glycerol-3-phosphate acyltransferase gamma-like [Plutella xylostella] >XP_011550892.1 PREDICTED: 1-acyl-sn-glycerol-3-phosphate acyltransferase gamma-like [Plutella xylostella] >XP_011550899.1 PREDICTED: 1-acyl-sn-glycerol-3-phosphate acyltransferase gamma-like [Plutella xylostella] >XP_011550908.1 PREDICTED: 1-acyl-sn-glycerol-3-phosphate acyltransferase gamma-like [Plutella…
156	AHWLDHADDR	XP_011561519.1	PREDICTED: peptide transporter family 1 isoform X2 [Plutella xylostella]
157	GFTTSLQYFR	XP_011550885.1	PREDICTED: 1-acyl-sn-glycerol-3-phosphate acyltransferase gamma-like [Plutella xylostella] >XP_011550892.1 PREDICTED: 1-acyl-sn-glycerol-3-phosphate acyltransferase gamma-like [Plutella xylostella] >XP_011550899.1 PREDICTED: 1-acyl-sn-glycerol-3-phosphate acyltransferase gamma-like [Plutella xylostella] >XP_011550908.1 PREDICTED: 1-acyl-sn-glycerol-3-phosphate acyltransferase gamma-like [Plutella…
158	HIYYITGENR	BAE48742.1	heat shock protein 90 [Plutella xylostella]
159	TATIVAHELAHK	ABU55721.1	aminopeptidase N, partial [Plutella xylostella]
160	VADAGNDNAGFDPVPEK	XP_011562371.1	PREDICTED: sodium-dependent nutrient amino acid transporter 1-like [Plutella xylostella]
161	LQNGITITLPQR	XP_011566252.1	PREDICTED: apolipophorins-like [Plutella xylostella]
162	ADYDFLWQR	XP_011555220.1	PREDICTED: membrane alanyl aminopeptidase-like [Plutella xylostella]
163	LDDVVENTPR	XP_011567870.1	PREDICTED: uncharacterized protein LOC105397545, partial [Plutella xylostella]
164	DLSLDATSEGTITK	XP_011566252.1	PREDICTED: apolipophorins-like [Plutella xylostella]
165	AFSPATVNTGR	XP_011558585.1	PREDICTED: protein transport protein Sec61 subunit alpha isoform 2-like [Plutella xylostella]
166	IPTEDNLFTGQIDTPPNWPAQGK	AKC96181.1	ABC transporter subfamily C3 protein [Plutella xylostella]
167	EYFDSHFEPFYR	XP_011554490.1	PREDICTED: Niemann-Pick C1 protein [Plutella xylostella]
168	ETVYALLSK	XP_011564526.1	PREDICTED: uncharacterized protein LOC105394337, partial [Plutella xylostella]
169	LPQEQVEGPSPPPAWPK	AKC96182.1	ABC transporter subfamily C4 protein [Plutella xylostella]
170	EHLELFWSR	XP_011564384.1	PREDICTED: clathrin heavy chain isoform X2 [Plutella xylostella]
171	IPVETVPEGEAEGAK	XP_011550885.1	PREDICTED: 1-acyl-sn-glycerol-3-phosphate acyltransferase gamma-like [Plutella xylostella] >XP_011550892.1 PREDICTED: 1-acyl-sn-glycerol-3-phosphate acyltransferase gamma-like [Plutella xylostella] >XP_011550899.1 PREDICTED: 1-acyl-sn-glycerol-3-phosphate acyltransferase gamma-like [Plutella xylostella] >XP_011550908.1 PREDICTED: 1-acyl-sn-glycerol-3-phosphate acyltransferase gamma-like [Plutella…
172	LSTQANLGNMASAK	XP_011551182.1	PREDICTED: solute carrier family 41 member 1-like [Plutella xylostella]
173	ELTSHTAQVR	XP_011554212.1	PREDICTED: vigilin [Plutella xylostella]
174	LDEANTLHQFFR	XP_011569136.1	PREDICTED: spectrin alpha chain [Plutella xylostella]
175	CPHLLYHDDGTR	AYA73999.1	Niemann-Pick type C 1-b protein [Plutella xylostella]
176	QQQPWER	XP_011563165.1	PREDICTED: putative sodium-dependent multivitamin transporter isoform X2 [Plutella xylostella]
177	VHEGCNEPATHNALAK	XP_011564384.1	PREDICTED: clathrin heavy chain isoform X2 [Plutella xylostella]
178	IEDLNTVLGQTQDHR	XP_011561283.1	PREDICTED: V-type proton ATPase 116 kDa subunit a isoform 1 isoform X3 [Plutella xylostella]
179	TMAGDPQFDTK	XP_011553164.1	PREDICTED: endoplasmic reticulum metallopeptidase 1-like [Plutella xylostella]
180	GRFEESEEVLK	XP_011553793.1	PREDICTED: organic cation transporter protein-like [Plutella xylostella]
181	NNLKEFDDYNDK	AYA73999.1	Niemann-Pick type C 1-b protein [Plutella xylostella]
182	GLEEAQDILEFNQNLDK	XP_011551704.1	PREDICTED: LOW QUALITY PROTEIN: spectrin beta chain, non-erythrocytic 2 [Plutella xylostella]
183	EANILYHPENSNHFYK	XP_011563035.1	PREDICTED: membrane alanyl aminopeptidase-like [Plutella xylostella]
184	LSSQLDGHPHFK	XP_011564224.1	PREDICTED: myosin-IB-like [Plutella xylostella]
185	ETLAPADLDVER	XP_011549275.1	PREDICTED: plasma membrane calcium-transporting ATPase 3 [Plutella xylostella]
186	NSTVILVTHQLHHLR	AKC96182.1	ABC transporter subfamily C4 protein [Plutella xylostella]
187	DLNPEVNAFQR	XP_011554692.1	PREDICTED: V-type proton ATPase 116 kDa subunit a isoform 1-like isoform X1 [Plutella xylostella] >XP_011554701.1 PREDICTED: V-type proton ATPase 116 kDa subunit a isoform 1-like isoform X1 [Plutella xylostella] >XP_011554706.1 PREDICTED: V-type proton ATPase 116 kDa subunit a isoform 1-like isoform X2 [Plutella xylostella] >XP_011557966.1 PREDICTED: V-type proton ATPase 116 kDa subunit a isoform…
188	GEAEDDTITIQGYEEK	XP_011554212.1	PREDICTED: vigilin [Plutella xylostella]
189	FLDHPVYTEK	XP_011560704.1	PREDICTED: membrane alanyl aminopeptidase-like [Plutella xylostella]
190	SYELPDGQVITIGNER	AEP25396.1	actin [Plutella xylostella] >AOM81402.1 actin [Plutella xylostella] >BAF36825.1 muscle actin [Plutella xylostella] >NP_001296030.1 actin, muscle [Plutella xylostella] >NP_001296055.1 actin, muscle [Plutella xylostella]
191	FPAADSDSDK	XP_011554212.1	PREDICTED: vigilin [Plutella xylostella]
192	ALSHQSEHVER	XP_011562915.1	PREDICTED: mitochondrial sodium/hydrogen exchanger 9B2-like isoform X2 [Plutella xylostella] >XP_011562917.1 PREDICTED: mitochondrial sodium/hydrogen exchanger 9B2-like isoform X2 [Plutella xylostella] >XP_011562918.1 PREDICTED: mitochondrial sodium/hydrogen exchanger 9B2-like isoform X2 [Plutella xylostella]
193	LLGAHEIQLFNR	XP_011569136.1	PREDICTED: spectrin alpha chain [Plutella xylostella]
194	ILNIPSGR	XP_011549275.1	PREDICTED: plasma membrane calcium-transporting ATPase 3 [Plutella xylostella]
195	TLLFGTAAAK	XP_011551182.1	PREDICTED: solute carrier family 41 member 1-like [Plutella xylostella]
196	VGSSLHTQVFHVPFEER	XP_011554212.1	PREDICTED: vigilin [Plutella xylostella]
197	IAALEEDLDEEQSNNEILNDR	XP_011560011.1	PREDICTED: LOW QUALITY PROTEIN: myosin heavy chain, non-muscle-like [Plutella xylostella]
198	NGLPFPESK	XP_011553591.1	PREDICTED: ATP-binding cassette sub-family G member 1 [Plutella xylostella]
199	AMATVGYTPSNANEAFMTTYLR	XP_011555108.1	PREDICTED: membrane alanyl aminopeptidase-like [Plutella xylostella]
200	NTNPNFVR	XP_011560011.1	PREDICTED: LOW QUALITY PROTEIN: myosin heavy chain, non-muscle-like [Plutella xylostella]
201	VVVPAALR	XP_011557253.1	PREDICTED: 60S ribosomal protein L13a [Plutella xylostella]
202	VIHDLNR	XP_011563035.1	PREDICTED: membrane alanyl aminopeptidase-like [Plutella xylostella]
203	DQVSNSSFVER	BAE48742.1	heat shock protein 90 [Plutella xylostella]
204	YYEVADQTIK	XP_011549989.1	PREDICTED: uncharacterized protein LOC105381882 [Plutella xylostella]
205	LEFHATNDGK	XP_011566252.1	PREDICTED: apolipophorins-like [Plutella xylostella]
206	YGEESQQVSLEK	XP_011558240.1	PREDICTED: GPI ethanolamine phosphate transferase 3 isoform X2 [Plutella xylostella]
207	ATHTENLSIK	ABU41413.1	cadherin-like protein [Plutella xylostella]
208	ALEQVDMK	XP_011555955.1	PREDICTED: probable multidrug resistance-associated protein lethal(2)03659 [Plutella xylostella]
209	TGTLTTNQMSVSR	XP_011548276.1	PREDICTED: calcium-transporting ATPase sarcoplasmic/endoplasmic reticulum type isoform X2 [Plutella xylostella]
210	SALQVSSNGR	XP_011549989.1	PREDICTED: uncharacterized protein LOC105381882 [Plutella xylostella]
211	ETSTDAVEEER	XP_011563521.1	PREDICTED: UDP-xylose and UDP-N-acetylglucosamine transporter [Plutella xylostella]
212	SDVALVYSK	XP_011566252.1	PREDICTED: apolipophorins-like [Plutella xylostella]
213	TSQTDADCFYVPEYVPNQDVVFR	XP_011549989.1	PREDICTED: uncharacterized protein LOC105381882 [Plutella xylostella]
214	EVDDLEQWITER	XP_011558167.1	PREDICTED: spectrin beta chain isoform X11 [Plutella xylostella]
215	APACSETAAGDAPCGCVDCR	AYA73999.1	Niemann-Pick type C 1-b protein [Plutella xylostella]
216	WMATTQFQPGHAR	ADA59492.1	midgut target receptor, partial [Plutella xylostella]
217	LELISNIPEDVVFEK	XP_011565287.1	PREDICTED: uncharacterized protein LOC105395062 [Plutella xylostella]
218	IQSSTPMTPQWLVAIINK	XP_011563435.1	PREDICTED: luciferin 4-monooxygenase-like [Plutella xylostella]
219	NTQVDCEEYVYGK	XP_011553789.1	PREDICTED: solute carrier family 22 member 7-like isoform X1 [Plutella xylostella]
220	KPYNPFENR	XP_011562167.1	PREDICTED: proton-coupled amino acid transporter 1-like [Plutella xylostella]
221	SYVAESR	XP_011566252.1	PREDICTED: apolipophorins-like [Plutella xylostella]
222	LECSEELGDLVK	XP_011564384.1	PREDICTED: clathrin heavy chain isoform X2 [Plutella xylostella]
223	STHWTTLHGK	XP_011557421.1	PREDICTED: uncharacterized protein LOC105388242 [Plutella xylostella]
224	ALESQLAELK	XP_011560011.1	PREDICTED: LOW QUALITY PROTEIN: myosin heavy chain, non-muscle-like [Plutella xylostella]
225	SLEDNNNPQQLK	ADA59493.1	midgut target receptor, partial [Plutella xylostella]
226	DGLQFYPLSER	XP_011566690.1	PREDICTED: nodal modulator 1-like [Plutella xylostella]
227	LVSSEDTGVDESQVQSLLK	XP_011558167.1	PREDICTED: spectrin beta chain isoform X11 [Plutella xylostella]
228	EIGAITVTEENGR	AAS75551.1	aminopeptidase N2 [Plutella xylostella]
229	TLTHLPK	XP_011553591.1	PREDICTED: ATP-binding cassette sub-family G member 1 [Plutella xylostella]
230	AAPAAADVEK	BAD26688.1	60S acidic ribosomal protein P2 [Plutella xylostella] >NP_001292414.1 60S acidic ribosomal protein P2-like [Plutella xylostella] >XP_011557574.1 PREDICTED: 60S acidic ribosomal protein P2-like [Plutella xylostella] >XP_011563237.1 PREDICTED: 60S acidic ribosomal protein P2-like [Plutella xylostella]
231	NDMYGIYK	XP_011555108.1	PREDICTED: membrane alanyl aminopeptidase-like [Plutella xylostella]
232	QDFNYFNSR	AYA73999.1	Niemann-Pick type C 1-b protein [Plutella xylostella]
233	IVLDNSVFSDHR	XP_011564384.1	PREDICTED: clathrin heavy chain isoform X2 [Plutella xylostella]
234	AVTLEGASK	XP_011562371.1	PREDICTED: sodium-dependent nutrient amino acid transporter 1-like [Plutella xylostella]
235	DSPGLPLR	XP_011564869.1	PREDICTED: ubiquitin carboxyl-terminal hydrolase 7 [Plutella xylostella]
236	ASLGTGILAMPK	XP_011557450.1	PREDICTED: proton-coupled amino acid transporter 4 isoform X1 [Plutella xylostella]
237	WIPLEEK	XP_011563624.1	PREDICTED: putative inorganic phosphate cotransporter [Plutella xylostella]
238	SVSPAGVADAFYIAPGVGYQR	ABU41413.1	cadherin-like protein [Plutella xylostella]
239	NTLNPYLNFK	XP_011548395.1	PREDICTED: apolipophorins-like [Plutella xylostella]
240	VEVNQMGPYVYR	XP_011564141.1	PREDICTED: protein croquemort-like [Plutella xylostella]
241	LFEVVDEHK	XP_011556043.1	PREDICTED: 40S ribosomal protein S6 [Plutella xylostella]
242	EVKPIAPPSYEER	XP_011563344.1	PREDICTED: endoribonuclease Dicer [Plutella xylostella]
243	NEGFGFLTTKPLPK	XP_011563344.1	PREDICTED: endoribonuclease Dicer [Plutella xylostella]
244	TGDFPETLK	XP_011562370.1	PREDICTED: sodium-dependent nutrient amino acid transporter 1-like [Plutella xylostella]
245	GVLNFIYNNYESIR	XP_011563035.1	PREDICTED: membrane alanyl aminopeptidase-like [Plutella xylostella]
246	LVPDIEAPDRDEPNTDNSR	ABU41413.1	cadherin-like protein [Plutella xylostella]
247	AQIVDDVFALAR	XP_011563035.1	PREDICTED: membrane alanyl aminopeptidase-like [Plutella xylostella]
248	YGDLLPADGILLQSNDLK	XP_011549275.1	PREDICTED: plasma membrane calcium-transporting ATPase 3 [Plutella xylostella]
249	GSYLDLFR	XP_011555632.1	PREDICTED: organic cation transporter protein-like [Plutella xylostella]
250	DAVAANGQFK	XP_011548395.1	PREDICTED: apolipophorins-like [Plutella xylostella]
251	EFDDYNDK	AYA73999.1	Niemann-Pick type C 1-b protein [Plutella xylostella]
252	AETLGDSFLK	XP_011563344.1	PREDICTED: endoribonuclease Dicer [Plutella xylostella]
253	DVDETKDWIAEK	XP_011569136.1	PREDICTED: spectrin alpha chain [Plutella xylostella]
254	LNHLWTSLVGGYK	XP_011562370.1	PREDICTED: sodium-dependent nutrient amino acid transporter 1-like [Plutella xylostella]
255	GILDGIAEQAAVPVR	XP_011567000.1	PREDICTED: endoplasmic reticulum metallopeptidase 1-like [Plutella xylostella]
256	FLDLLDDYVK	AYA73999.1	Niemann-Pick type C 1-b protein [Plutella xylostella]
257	HHPPVVYVR	XP_011547991.1	PREDICTED: anion exchange protein 2-like [Plutella xylostella]
258	LGASYAGDK	XP_011564475.1	PREDICTED: spectrin beta chain-like [Plutella xylostella]
259	TELESSHALHR	XP_011569136.1	PREDICTED: spectrin alpha chain [Plutella xylostella]
260	DVPPAQNTLTNGTAR	XP_011563435.1	PREDICTED: luciferin 4-monooxygenase-like [Plutella xylostella]
261	EGVIGSENFFPK	XP_011551827.1	PREDICTED: protein mesh-like [Plutella xylostella]
262	IDEFSNK	AAS75552.1	aminopeptidase N4 [Plutella xylostella] >NP_001296022.1 aminopeptidase N precursor [Plutella xylostella]
263	RGDASDFEFLWQR	XP_011560704.1	PREDICTED: membrane alanyl aminopeptidase-like [Plutella xylostella]
264	ESLVQDCTCSYVNPFVAR	XP_011566252.1	PREDICTED: apolipophorins-like [Plutella xylostella]
265	TEAFFLAQEENAEIQK	XP_011554692.1	PREDICTED: V-type proton ATPase 116 kDa subunit a isoform 1-like isoform X1 [Plutella xylostella] >XP_011554701.1 PREDICTED: V-type proton ATPase 116 kDa subunit a isoform 1-like isoform X1 [Plutella xylostella] >XP_011554706.1 PREDICTED: V-type proton ATPase 116 kDa subunit a isoform 1-like isoform X2 [Plutella xylostella] >XP_011557966.1 PREDICTED: V-type proton ATPase 116 kDa subunit a isoform…
266	FLADYR	XP_011569136.1	PREDICTED: spectrin alpha chain [Plutella xylostella]
267	LTEYQFLK	AAS75551.1	aminopeptidase N2 [Plutella xylostella]
268	LASMADAR	XP_011569136.1	PREDICTED: spectrin alpha chain [Plutella xylostella]
269	FLLLQGK	XP_011566875.1	PREDICTED: synaptic vesicle glycoprotein 2B-like [Plutella xylostella]
270	LSGPENAAVLDK	XP_011560704.1	PREDICTED: membrane alanyl aminopeptidase-like [Plutella xylostella]
271	SLTAEAEAAIDAK	XP_011549989.1	PREDICTED: uncharacterized protein LOC105381882 [Plutella xylostella]
272	IPAFER	XP_011561283.1	PREDICTED: V-type proton ATPase 116 kDa subunit a isoform 1 isoform X3 [Plutella xylostella]
273	NLHMYYLNR	XP_011549472.1	PREDICTED: LOW QUALITY PROTEIN: nose resistant to fluoxetine protein 6-like [Plutella xylostella]
274	FDDFQNDLR	XP_011569136.1	PREDICTED: spectrin alpha chain [Plutella xylostella]
275	QIDELQQANDK	XP_011560011.1	PREDICTED: LOW QUALITY PROTEIN: myosin heavy chain, non-muscle-like [Plutella xylostella]
276	QELYLR	XP_011549989.1	PREDICTED: uncharacterized protein LOC105381882 [Plutella xylostella]
277	IFVFSK	AYA73999.1	Niemann-Pick type C 1-b protein [Plutella xylostella]
278	LVPDIEAPDR	ABU41413.1	cadherin-like protein [Plutella xylostella]
279	IEVNIVTK	XP_011566252.1	PREDICTED: apolipophorins-like [Plutella xylostella]
280	EIIDVTKPIVDK	XP_011548395.1	PREDICTED: apolipophorins-like [Plutella xylostella]
281	YGYEISENITK	AYA73999.1	Niemann-Pick type C 1-b protein [Plutella xylostella]
282	ELDEILSK	XP_011561936.1	PREDICTED: laminin subunit gamma-1 isoform X4 [Plutella xylostella]
283	CHQEESGIPSWEPTHWQK	XP_011562915.1	PREDICTED: mitochondrial sodium/hydrogen exchanger 9B2-like isoform X2 [Plutella xylostella] >XP_011562917.1 PREDICTED: mitochondrial sodium/hydrogen exchanger 9B2-like isoform X2 [Plutella xylostella] >XP_011562918.1 PREDICTED: mitochondrial sodium/hydrogen exchanger 9B2-like isoform X2 [Plutella xylostella]
284	QGTTDITR	XP_011553662.1	PREDICTED: xaa-Pro aminopeptidase 1-like [Plutella xylostella]
285	DFGGIQGVDIAFSK	XP_011559707.1	PREDICTED: endoplasmic reticulum metallopeptidase 1-like [Plutella xylostella]
286	DEQEQEEFDEYNFR	XP_011555130.1	PREDICTED: myosin-VIIa-like [Plutella xylostella]
287	SWTEQGSAPVLFVEVNHQTGDMTVTQQR	ADA59493.1	midgut target receptor, partial [Plutella xylostella]
288	ALDSMQASLEAEAK	XP_011558108.1	PREDICTED: myosin heavy chain, muscle isoform X17 [Plutella xylostella]
289	SLMSDETNQTGNTQGR	XP_011554692.1	PREDICTED: V-type proton ATPase 116 kDa subunit a isoform 1-like isoform X1 [Plutella xylostella] >XP_011554701.1 PREDICTED: V-type proton ATPase 116 kDa subunit a isoform 1-like isoform X1 [Plutella xylostella] >XP_011554706.1 PREDICTED: V-type proton ATPase 116 kDa subunit a isoform 1-like isoform X2 [Plutella xylostella] >XP_011557966.1 PREDICTED: V-type proton ATPase 116 kDa subunit a isoform…
290	YDGQVAVFGADFQK	XP_011552861.1	PREDICTED: ubiquitin-like modifier-activating enzyme 1 [Plutella xylostella]
291	GYFGEPAESGFELPWYVK	XP_011567957.1	PREDICTED: protein rolling stone-like, partial [Plutella xylostella]
292	GDLPALFHYEDQPALEEPAAGSSK	XP_011557841.1	PREDICTED: minor histocompatibility antigen H13 [Plutella xylostella]
293	DVPGAEALLER	XP_011569136.1	PREDICTED: spectrin alpha chain [Plutella xylostella]
294	LQAASDESYRDPTNLQAK	XP_011569136.1	PREDICTED: spectrin alpha chain [Plutella xylostella]
295	EGIPPDQQR	AGC11974.1	ubiquitin ribosomal protein RpS27a [Plutella xylostella] >BAD26699.1 Ribosomal protein S27A [Plutella xylostella] >XP_011549597.1 PREDICTED: ubiquitin-40S ribosomal protein S27a isoform X2 [Plutella xylostella] >sp|P68202.2|RS27A_PLUXY RecName: Full=Ubiquitin-40S ribosomal protein S27a; Contains: RecName: Full=Ubiquitin; Contains: RecName: Full=40S ribosomal protein S27a; Flags: Precursor
296	AEILTHDAHCENVAELLK	XP_011564224.1	PREDICTED: myosin-IB-like [Plutella xylostella]
297	AQQELEEAEER	XP_011558108.1	PREDICTED: myosin heavy chain, muscle isoform X17 [Plutella xylostella]
298	TLFETEDAFQEK	XP_011564224.1	PREDICTED: myosin-IB-like [Plutella xylostella]
299	QEALGEAWQR	XP_011551704.1	PREDICTED: LOW QUALITY PROTEIN: spectrin beta chain, non-erythrocytic 2 [Plutella xylostella]
300	VQPLQTPNPFETDDYYEILK	XP_011555220.1	PREDICTED: membrane alanyl aminopeptidase-like [Plutella xylostella]
301	TVSQIQAILGGR	XP_011552657.1	PREDICTED: facilitated trehalose transporter Tret1-like isoform X1 [Plutella xylostella] >XP_011552658.1 PREDICTED: facilitated trehalose transporter Tret1-like isoform X2 [Plutella xylostella]
302	TVGAHTTVSITLPR	XP_011565287.1	PREDICTED: uncharacterized protein LOC105395062 [Plutella xylostella]
303	ALWHLLQQEK	ALE60398.1	ATP-binding cassette sub-family A ABCA2 [Plutella xylostella]
304	LCITLIK	XP_011566607.1	PREDICTED: cystinosin homolog isoform X3 [Plutella xylostella]
305	DVEVTATENEKPSVTSR	XP_011557322.1	PREDICTED: sialin-like [Plutella xylostella]
306	NSLNDLIK	XP_011564224.1	PREDICTED: myosin-IB-like [Plutella xylostella]
307	WTQQGGFPVVTVR	AAS75552.1	aminopeptidase N4 [Plutella xylostella] >NP_001296022.1 aminopeptidase N precursor [Plutella xylostella]
308	EFDDYNDKLSDAK	AYA73999.1	Niemann-Pick type C 1-b protein [Plutella xylostella]
309	ILNPEEEIEK	XP_011567870.1	PREDICTED: uncharacterized protein LOC105397545, partial [Plutella xylostella]
310	HFAGDVFYEVK	XP_011555130.1	PREDICTED: myosin-VIIa-like [Plutella xylostella]
311	HNASSGSLAPPDDK	XP_011562861.1	PREDICTED: sodium-independent sulfate anion transporter-like isoform X1 [Plutella xylostella]
312	LASAMQNFGLR	XP_011563435.1	PREDICTED: luciferin 4-monooxygenase-like [Plutella xylostella]
313	SLLPLLVAR	XP_011567957.1	PREDICTED: protein rolling stone-like, partial [Plutella xylostella]
314	VTTTAEGPSR	XP_011562915.1	PREDICTED: mitochondrial sodium/hydrogen exchanger 9B2-like isoform X2 [Plutella xylostella] >XP_011562917.1 PREDICTED: mitochondrial sodium/hydrogen exchanger 9B2-like isoform X2 [Plutella xylostella] >XP_011562918.1 PREDICTED: mitochondrial sodium/hydrogen exchanger 9B2-like isoform X2 [Plutella xylostella]
315	SNLENYLVLK	XP_011548395.1	PREDICTED: apolipophorins-like [Plutella xylostella]
316	SVVNSAVNNLNWASR	XP_011555220.1	PREDICTED: membrane alanyl aminopeptidase-like [Plutella xylostella]
317	DAVVLPVQVTFTR	XP_011555546.1	PREDICTED: hypoxia up-regulated protein 1 [Plutella xylostella]
318	ELEDILETHETLSR	XP_011560011.1	PREDICTED: LOW QUALITY PROTEIN: myosin heavy chain, non-muscle-like [Plutella xylostella]
319	LLLQVQHVSK	AFM52346.1	adenine nucleotide translocase [Plutella xylostella] >BAR13231.1 adenine nucleotide translocase insect1 [Plutella xylostella] >NP_001293047.1 ADP,ATP carrier protein 2 [Plutella xylostella]
320	LNQAWAELR	XP_011558167.1	PREDICTED: spectrin beta chain isoform X11 [Plutella xylostella]
321	SLHIFYLNR	XP_011550323.1	PREDICTED: nose resistant to fluoxetine protein 6-like [Plutella xylostella]
322	SIECLDGIR	XP_011550349.1	PREDICTED: uncharacterized protein LOC105382199 [Plutella xylostella]
323	TLQEIEDIFR	XP_011565451.1	PREDICTED: facilitated trehalose transporter Tret1-like [Plutella xylostella]
324	EIAFLANR	XP_011563435.1	PREDICTED: luciferin 4-monooxygenase-like [Plutella xylostella]
325	ITELYEK	XP_011548395.1	PREDICTED: apolipophorins-like [Plutella xylostella]
326	SFQEIQDMLR	XP_011556826.1	PREDICTED: facilitated trehalose transporter Tret1 [Plutella xylostella] >XP_011556827.1 PREDICTED: facilitated trehalose transporter Tret1 [Plutella xylostella] >XP_011556828.1 PREDICTED: facilitated trehalose transporter Tret1 [Plutella xylostella]
327	TALQYEEIHR	XP_011564526.1	PREDICTED: uncharacterized protein LOC105394337, partial [Plutella xylostella]
328	AGFAGDDAPR	AEP25396.1	actin [Plutella xylostella] >AOM81402.1 actin [Plutella xylostella] >BAF36825.1 muscle actin [Plutella xylostella] >NP_001296030.1 actin, muscle [Plutella xylostella] >NP_001296055.1 actin, muscle [Plutella xylostella]
329	TEEEWVAEFENYK	XP_011565548.1	PREDICTED: cytochrome c oxidase assembly protein COX15 homolog [Plutella xylostella]
330	GSLADAALAEALR	XP_011549275.1	PREDICTED: plasma membrane calcium-transporting ATPase 3 [Plutella xylostella]
331	YLNDYHAR	XP_011553662.1	PREDICTED: xaa-Pro aminopeptidase 1-like [Plutella xylostella]
332	ASALAWDPLLR	XP_011565371.1	PREDICTED: protein lethal(2) giant larvae-like [Plutella xylostella]
333	AVGAALGVLGPLGR	XP_011562664.1	PREDICTED: uncharacterized protein LOC105392695 [Plutella xylostella]
334	DHSPTACFYYPDVNPEK	XP_011549989.1	PREDICTED: uncharacterized protein LOC105381882 [Plutella xylostella]
335	HSLLAFSSMIGR	XP_011553789.1	PREDICTED: solute carrier family 22 member 7-like isoform X1 [Plutella xylostella]
336	KHEAIETDIFAYEER	XP_011558167.1	PREDICTED: spectrin beta chain isoform X11 [Plutella xylostella]
337	GNLQTDMR	ADA59492.1	midgut target receptor, partial [Plutella xylostella]
338	QNFLELTELK	XP_011554692.1	PREDICTED: V-type proton ATPase 116 kDa subunit a isoform 1-like isoform X1 [Plutella xylostella] >XP_011554701.1 PREDICTED: V-type proton ATPase 116 kDa subunit a isoform 1-like isoform X1 [Plutella xylostella] >XP_011554706.1 PREDICTED: V-type proton ATPase 116 kDa subunit a isoform 1-like isoform X2 [Plutella xylostella] >XP_011557966.1 PREDICTED: V-type proton ATPase 116 kDa subunit a isoform…
339	YTTDSNTHVTR	XP_011561925.1	PREDICTED: myosin-IB [Plutella xylostella]
340	RDQSADGCFFIPEPNGRPVEAPGR	XP_011549989.1	PREDICTED: uncharacterized protein LOC105381882 [Plutella xylostella]
341	GTGFGVTTGAAK	XP_011555130.1	PREDICTED: myosin-VIIa-like [Plutella xylostella]
342	IIDLDNLYNEECTGSK	XP_011568297.1	PREDICTED: otopetrin-2-like isoform X1 [Plutella xylostella]
343	ISNYNDPLEK	XP_011564869.1	PREDICTED: ubiquitin carboxyl-terminal hydrolase 7 [Plutella xylostella]
344	SIVNWR	AYA73999.1	Niemann-Pick type C 1-b protein [Plutella xylostella]
345	IPTEPFANQPSYTDVR	XP_011551179.1	PREDICTED: lysosomal alpha-glucosidase-like, partial [Plutella xylostella]
346	EVIYQLQK	XP_011563344.1	PREDICTED: endoribonuclease Dicer [Plutella xylostella]
347	MQHNLEQQIQAR	XP_011569136.1	PREDICTED: spectrin alpha chain [Plutella xylostella]
348	GYLNNKEETDK	XP_011563435.1	PREDICTED: luciferin 4-monooxygenase-like [Plutella xylostella]
349	FPGQCDTTIK	XP_011549989.1	PREDICTED: uncharacterized protein LOC105381882 [Plutella xylostella]
350	GSELYFR	XP_011557841.1	PREDICTED: minor histocompatibility antigen H13 [Plutella xylostella]
351	ATVEAYEK	XP_011555629.1	PREDICTED: LOW QUALITY PROTEIN: organic cation transporter protein-like [Plutella xylostella]
352	EEVLALANR	XP_011561120.1	PREDICTED: uncharacterized protein LOC105391353 [Plutella xylostella]
353	SDVELLTNIQR	ABU41413.1	cadherin-like protein [Plutella xylostella]
354	ALEDLATMGMAHGR	XP_011562015.1	PREDICTED: creatine transporter-like [Plutella xylostella]
355	LEYQAQSPDESALVSAAR	XP_011549273.1	PREDICTED: LOW QUALITY PROTEIN: probable phospholipid-transporting ATPase IM [Plutella xylostella]
356	NPWLAK	XP_011548571.1	PREDICTED: LOW QUALITY PROTEIN: ATP-citrate synthase [Plutella xylostella]
357	INSVVQFASR	XP_011558167.1	PREDICTED: spectrin beta chain isoform X11 [Plutella xylostella]
358	DLIASLTTPTK	XP_011557537.1	PREDICTED: uncharacterized protein LOC105388347 isoform X1 [Plutella xylostella] >XP_011557538.1 PREDICTED: uncharacterized protein LOC105388347 isoform X2 [Plutella xylostella] >XP_011557540.1 PREDICTED: uncharacterized protein LOC105388347 isoform X3 [Plutella xylostella]
359	SRQDFNYFNSR	AYA73999.1	Niemann-Pick type C 1-b protein [Plutella xylostella]
360	NTGFQSTLSIASK	XP_011562167.1	PREDICTED: proton-coupled amino acid transporter 1-like [Plutella xylostella]
361	GFQTLIDSYGVASYR	XP_011554692.1	PREDICTED: V-type proton ATPase 116 kDa subunit a isoform 1-like isoform X1 [Plutella xylostella] >XP_011554701.1 PREDICTED: V-type proton ATPase 116 kDa subunit a isoform 1-like isoform X1 [Plutella xylostella] >XP_011554706.1 PREDICTED: V-type proton ATPase 116 kDa subunit a isoform 1-like isoform X2 [Plutella xylostella] >XP_011557966.1 PREDICTED: V-type proton ATPase 116 kDa subunit a isoform…
362	NFTTSWR	XP_011558167.1	PREDICTED: spectrin beta chain isoform X11 [Plutella xylostella]
363	IPVPDSNPLTK	XP_011553847.1	PREDICTED: very-long-chain enoyl-CoA reductase [Plutella xylostella]
364	LQQALVLVQFLR	XP_011569136.1	PREDICTED: spectrin alpha chain [Plutella xylostella]
365	VEENVPSGFEITR	ABU41413.1	cadherin-like protein [Plutella xylostella]
366	EISSLTAK	XP_011558108.1	PREDICTED: myosin heavy chain, muscle isoform X17 [Plutella xylostella]
367	IHDMNQQADALLSSGQFDHAAGIAER	XP_011569136.1	PREDICTED: spectrin alpha chain [Plutella xylostella]
368	ALDEFATK	XP_011569136.1	PREDICTED: spectrin alpha chain [Plutella xylostella]
369	DSYVYK	AYA73999.1	Niemann-Pick type C 1-b protein [Plutella xylostella]
370	GAYEEGQEQLEAVR	XP_011558108.1	PREDICTED: myosin heavy chain, muscle isoform X17 [Plutella xylostella]
371	VGSITAPLTPALR	XP_011553789.1	PREDICTED: solute carrier family 22 member 7-like isoform X1 [Plutella xylostella]
372	LGFAEVPGEPFMDGLLR	XP_011563035.1	PREDICTED: membrane alanyl aminopeptidase-like [Plutella xylostella]
373	QGLDWLK	XP_011557537.1	PREDICTED: uncharacterized protein LOC105388347 isoform X1 [Plutella xylostella] >XP_011557538.1 PREDICTED: uncharacterized protein LOC105388347 isoform X2 [Plutella xylostella] >XP_011557540.1 PREDICTED: uncharacterized protein LOC105388347 isoform X3 [Plutella xylostella]
374	HMIFWNLILNK	AGI98247.1	ATP synthase F0 subunit 6, partial (mitochondrion) [Plutella xylostella]
375	YELSGVVLHK	XP_011548395.1	PREDICTED: apolipophorins-like [Plutella xylostella]
376	QESGFYR	ADA59492.1	midgut target receptor, partial [Plutella xylostella]
377	HVSFGYGPEK	XP_011561958.1	PREDICTED: LOW QUALITY PROTEIN: ATP-binding cassette sub-family B member 6, mitochondrial-like [Plutella xylostella]
378	LQNRPETYK	XP_011561925.1	PREDICTED: myosin-IB [Plutella xylostella]
379	LEAEAAQK	BAX57168.1	phosphate carrier 1 [Plutella xylostella]
380	MDNGSLGETTAGK	AKC96181.1	ABC transporter subfamily C3 protein [Plutella xylostella]
381	ATVQAALGPVALDEIR	XP_011562915.1	PREDICTED: mitochondrial sodium/hydrogen exchanger 9B2-like isoform X2 [Plutella xylostella] >XP_011562917.1 PREDICTED: mitochondrial sodium/hydrogen exchanger 9B2-like isoform X2 [Plutella xylostella] >XP_011562918.1 PREDICTED: mitochondrial sodium/hydrogen exchanger 9B2-like isoform X2 [Plutella xylostella]
382	LVLFLIGK	XP_011553789.1	PREDICTED: solute carrier family 22 member 7-like isoform X1 [Plutella xylostella]
383	ANTLNGHAEVVLSDAVK	XP_011548395.1	PREDICTED: apolipophorins-like [Plutella xylostella]
384	SNPIHNLNNAFNVAEDK	XP_011558167.1	PREDICTED: spectrin beta chain isoform X11 [Plutella xylostella]
385	TNEEYLLADR	XP_011563165.1	PREDICTED: putative sodium-dependent multivitamin transporter isoform X2 [Plutella xylostella]
386	QVLSWK	XP_011549989.1	PREDICTED: uncharacterized protein LOC105381882 [Plutella xylostella]
387	GFVEGLTAGLR	XP_011561544.1	PREDICTED: multidrug resistance-associated protein 1 isoform X4 [Plutella xylostella]
388	GSTGYEWVIFNK	ADA59492.1	midgut target receptor, partial [Plutella xylostella]
389	ETALANLELVDGTK	ABU41413.1	cadherin-like protein [Plutella xylostella]
390	THGNDYFQSFNLL	AEH05040.1	NADH dehydrogenase subunit 4L (mitochondrion) [Plutella xylostella] >AIS35860.1 NADH dehydrogenase subunit 4L (mitochondrion) [Plutella xylostella] >YP_009093648.1 NADH dehydrogenase subunit 4L (mitochondrion) [Plutella xylostella]
391	LNVADDLTNVQTVAVK	ALE60398.1	ATP-binding cassette sub-family A ABCA2 [Plutella xylostella]
392	DTQLTSEDTR	XP_011551163.1	PREDICTED: uncharacterized family 31 glucosidase C30D11.01c-like [Plutella xylostella]
393	ISAETLSNR	JAV44814.1	Acetyltransferase-19 [Plutella xylostella] >XP_011554036.1 PREDICTED: 1-acyl-sn-glycerol-3-phosphate acyltransferase alpha [Plutella xylostella] >XP_011554037.1 PREDICTED: 1-acyl-sn-glycerol-3-phosphate acyltransferase alpha [Plutella xylostella] >XP_011554038.1 PREDICTED: 1-acyl-sn-glycerol-3-phosphate acyltransferase alpha [Plutella xylostella] >XP_011554039.1 PREDICTED: 1-acyl-sn-glycerol-3-ph…
394	TDYTNYALAYSCVDLEDDRR	XP_011549989.1	PREDICTED: uncharacterized protein LOC105381882 [Plutella xylostella]
395	FNHTQVR	XP_011559660.1	PREDICTED: putative inorganic phosphate cotransporter isoform X1 [Plutella xylostella]
396	FLLLSIRDEEK	XP_011553123.1	PREDICTED: LOW QUALITY PROTEIN: glucose transporter type 1-like [Plutella xylostella]
397	VGEATETALIVLAEK	XP_011548276.1	PREDICTED: calcium-transporting ATPase sarcoplasmic/endoplasmic reticulum type isoform X2 [Plutella xylostella]
398	VDLGGLANK	XP_011562707.1	PREDICTED: uncharacterized protein LOC105392732 [Plutella xylostella]
399	ANAEAQIWR	XP_011558108.1	PREDICTED: myosin heavy chain, muscle isoform X17 [Plutella xylostella]
400	TIQSGDFVGLK	XP_011560675.1	PREDICTED: toll-like receptor 3 [Plutella xylostella]
401	VAYASQEPWLFVATVR	AKC96182.1	ABC transporter subfamily C4 protein [Plutella xylostella]
402	DAGHFAAEEITAR	XP_011569136.1	PREDICTED: spectrin alpha chain [Plutella xylostella]
403	NGSAIALGGWNGK	XP_011549989.1	PREDICTED: uncharacterized protein LOC105381882 [Plutella xylostella]
404	VPAFER	XP_011554692.1	PREDICTED: V-type proton ATPase 116 kDa subunit a isoform 1-like isoform X1 [Plutella xylostella] >XP_011554701.1 PREDICTED: V-type proton ATPase 116 kDa subunit a isoform 1-like isoform X1 [Plutella xylostella] >XP_011554706.1 PREDICTED: V-type proton ATPase 116 kDa subunit a isoform 1-like isoform X2 [Plutella xylostella] >XP_011557966.1 PREDICTED: V-type proton ATPase 116 kDa subunit a isoform…
405	TIEEVTALFK	XP_011553123.1	PREDICTED: LOW QUALITY PROTEIN: glucose transporter type 1-like [Plutella xylostella]
406	SLIGTIR	XP_011553793.1	PREDICTED: organic cation transporter protein-like [Plutella xylostella]
407	SEAPINLEQAENQIK	XP_011558167.1	PREDICTED: spectrin beta chain isoform X11 [Plutella xylostella]
408	QLSPAAEQSLR	AKC96182.1	ABC transporter subfamily C4 protein [Plutella xylostella]
409	LAEAEETIESLNQK	XP_011558108.1	PREDICTED: myosin heavy chain, muscle isoform X17 [Plutella xylostella]
410	NRPTLDCNEEK	XP_011566293.1	PREDICTED: ATP-binding cassette sub-family G member 4-like [Plutella xylostella]
411	EAEAVEALR	XP_011566875.1	PREDICTED: synaptic vesicle glycoprotein 2B-like [Plutella xylostella]
412	TTATVDLKPETER	XP_011561544.1	PREDICTED: multidrug resistance-associated protein 1 isoform X4 [Plutella xylostella]
413	WYYVNTLTR	XP_011549472.1	PREDICTED: LOW QUALITY PROTEIN: nose resistant to fluoxetine protein 6-like [Plutella xylostella]
414	ASDAEQFR	XP_011564224.1	PREDICTED: myosin-IB-like [Plutella xylostella]
415	FVGVWNEIEAYPK	XP_011549989.1	PREDICTED: uncharacterized protein LOC105381882 [Plutella xylostella]
416	AVVVNGQHIFTFDGR	XP_011566252.1	PREDICTED: apolipophorins-like [Plutella xylostella]
417	YDVIAQVHR	XP_011567870.1	PREDICTED: uncharacterized protein LOC105397545, partial [Plutella xylostella]
418	IIDEDLQIPDSPK	XP_011562641.1	PREDICTED: solute carrier family 10 member 6-like [Plutella xylostella] >XP_011562642.1 PREDICTED: solute carrier family 10 member 6-like [Plutella xylostella] >XP_011562643.1 PREDICTED: solute carrier family 10 member 6-like [Plutella xylostella]
419	AVYADADNYYLDDPLSAVDSHVGK	XP_011561544.1	PREDICTED: multidrug resistance-associated protein 1 isoform X4 [Plutella xylostella]
420	QAEIETPLEDPSSSDQVYK	XP_011561283.1	PREDICTED: V-type proton ATPase 116 kDa subunit a isoform 1 isoform X3 [Plutella xylostella]
421	LLVASDDYGR	XP_011569136.1	PREDICTED: spectrin alpha chain [Plutella xylostella]
422	WQEIWAVQQFDEK	ABU41413.1	cadherin-like protein [Plutella xylostella]
423	TVNIGVSTEQRPIK	XP_011554896.1	PREDICTED: zinc carboxypeptidase-like [Plutella xylostella]
424	ALLANAAISALR	XP_011549404.1	PREDICTED: Krueppel homolog 2 [Plutella xylostella]
425	LHIIEVGQTPAGNQPFQK	XP_011564384.1	PREDICTED: clathrin heavy chain isoform X2 [Plutella xylostella]
426	EEEEEEPER	XP_011562370.1	PREDICTED: sodium-dependent nutrient amino acid transporter 1-like [Plutella xylostella]
427	HEALEAELAAR	XP_011569136.1	PREDICTED: spectrin alpha chain [Plutella xylostella]
428	VTWPTPGPIVDPPSDADALR	XP_011563639.1	PREDICTED: vanin-like protein 1 isoform X2 [Plutella xylostella]
429	LFNLTK	XP_011556043.1	PREDICTED: 40S ribosomal protein S6 [Plutella xylostella]
430	SNMETFIR	XP_011563435.1	PREDICTED: luciferin 4-monooxygenase-like [Plutella xylostella]
431	SHDFGFTPYNEANK	XP_011551827.1	PREDICTED: protein mesh-like [Plutella xylostella]
432	AVFSWK	XP_011549989.1	PREDICTED: uncharacterized protein LOC105381882 [Plutella xylostella]
433	LDALFGSWK	XP_011553667.1	PREDICTED: 60S ribosomal protein L4-like [Plutella xylostella]
434	LVWTLPGK	XP_011563522.1	PREDICTED: uncharacterized protein LOC105393455 [Plutella xylostella]
435	WMASTQFQGTSAR	XP_011555108.1	PREDICTED: membrane alanyl aminopeptidase-like [Plutella xylostella]
436	SHGIFQLLDEESK	XP_011562526.1	PREDICTED: myosin heavy chain 95F-like [Plutella xylostella]
437	SLFAGVPSLGENKPK	XP_011569081.1	PREDICTED: surfeit locus protein 4 homolog [Plutella xylostella]
438	HAVEGSNPIWNEQIR	ABU41413.1	cadherin-like protein [Plutella xylostella]
439	LGSTISK	XP_011555546.1	PREDICTED: hypoxia up-regulated protein 1 [Plutella xylostella]
440	VENHSDGTIFLY	XP_011561120.1	PREDICTED: uncharacterized protein LOC105391353 [Plutella xylostella]
441	GQPDPETIQSGPEYDNDLDK	XP_011549275.1	PREDICTED: plasma membrane calcium-transporting ATPase 3 [Plutella xylostella]
442	LIEWPWK	XP_011551182.1	PREDICTED: solute carrier family 41 member 1-like [Plutella xylostella]
443	QVNSWIAGR	XP_011549989.1	PREDICTED: uncharacterized protein LOC105381882 [Plutella xylostella]
444	VLPEIVPILER	XP_011566810.1	PREDICTED: translational activator GCN1-like [Plutella xylostella]
445	SPVTVPIYGALK	XP_011563639.1	PREDICTED: vanin-like protein 1 isoform X2 [Plutella xylostella]
446	MTVVQSYICEK	XP_011549275.1	PREDICTED: plasma membrane calcium-transporting ATPase 3 [Plutella xylostella]
447	TKELSNEANAVMDR	XP_011549989.1	PREDICTED: uncharacterized protein LOC105381882 [Plutella xylostella]
448	ANDLSQALAEEEEK	XP_011560011.1	PREDICTED: LOW QUALITY PROTEIN: myosin heavy chain, non-muscle-like [Plutella xylostella]
449	VNSTENAISAVTK	XP_011549466.1	PREDICTED: importin-5 [Plutella xylostella]
450	NALTQADFSNLK	XP_011560675.1	PREDICTED: toll-like receptor 3 [Plutella xylostella]
451	QNAISATVITATPDIK	XP_011566252.1	PREDICTED: apolipophorins-like [Plutella xylostella]
452	EISENHDIGSNK	XP_011550314.1	PREDICTED: gamma-secretase subunit Aph-1-like [Plutella xylostella] >XP_011560801.1 PREDICTED: gamma-secretase subunit Aph-1-like [Plutella xylostella]
453	TEVLVAAVR	XP_011562641.1	PREDICTED: solute carrier family 10 member 6-like [Plutella xylostella] >XP_011562642.1 PREDICTED: solute carrier family 10 member 6-like [Plutella xylostella] >XP_011562643.1 PREDICTED: solute carrier family 10 member 6-like [Plutella xylostella]
454	LGLTNIDASTNSPLDFPLRPGAVK	XP_011566252.1	PREDICTED: apolipophorins-like [Plutella xylostella]
455	SHGVNQLKPTR	BAD26671.1	Ribosomal protein L15 [Plutella xylostella] >NP_001296009.1 60S ribosomal protein L15 [Plutella xylostella] >XP_011550628.1 PREDICTED: 60S ribosomal protein L15 [Plutella xylostella]
456	RPTETVAEHIGR	XP_011554490.1	PREDICTED: Niemann-Pick C1 protein [Plutella xylostella]
457	SIEEEAVTHEAALTDQR	XP_011560011.1	PREDICTED: LOW QUALITY PROTEIN: myosin heavy chain, non-muscle-like [Plutella xylostella]
458	AFFEAPPHVFAIADNAYR	XP_011561925.1	PREDICTED: myosin-IB [Plutella xylostella]
459	DALSVGALQR	XP_011558167.1	PREDICTED: spectrin beta chain isoform X11 [Plutella xylostella]
460	ALEAYGK	AKC96182.1	ABC transporter subfamily C4 protein [Plutella xylostella]
461	QNELVVQIR	ABU41413.1	cadherin-like protein [Plutella xylostella]
462	SEEEKPSLLR	XP_011553789.1	PREDICTED: solute carrier family 22 member 7-like isoform X1 [Plutella xylostella]
463	ETENDNLANVLQK	XP_011559894.1	PREDICTED: importin-7 [Plutella xylostella]
464	EAESALADAHEDLEAER	XP_011560011.1	PREDICTED: LOW QUALITY PROTEIN: myosin heavy chain, non-muscle-like [Plutella xylostella]
465	EAYFQSNMK	AKC96181.1	ABC transporter subfamily C3 protein [Plutella xylostella]
466	NHSITIDR	XP_011557059.1	PREDICTED: putative phosphatidate phosphatase [Plutella xylostella]
467	DVLTQVYYGDVR	XP_011557537.1	PREDICTED: uncharacterized protein LOC105388347 isoform X1 [Plutella xylostella] >XP_011557538.1 PREDICTED: uncharacterized protein LOC105388347 isoform X2 [Plutella xylostella] >XP_011557540.1 PREDICTED: uncharacterized protein LOC105388347 isoform X3 [Plutella xylostella]
468	AFWEQQEQER	XP_011567926.1	PREDICTED: eukaryotic translation initiation factor 3 subunit A-like, partial [Plutella xylostella]
469	IGVFTEDEDTTGK	XP_011548276.1	PREDICTED: calcium-transporting ATPase sarcoplasmic/endoplasmic reticulum type isoform X2 [Plutella xylostella]
470	AEEEAEAAAALEEQR	XP_011560011.1	PREDICTED: LOW QUALITY PROTEIN: myosin heavy chain, non-muscle-like [Plutella xylostella]
471	NLEHPNSTLGSIVHLLK	XP_011562167.1	PREDICTED: proton-coupled amino acid transporter 1-like [Plutella xylostella]
472	VLSTLGPILQSR	XP_011553662.1	PREDICTED: xaa-Pro aminopeptidase 1-like [Plutella xylostella]
473	ASFADDDDSSIR	XP_011561101.1	PREDICTED: transmembrane channel-like protein 7 [Plutella xylostella] >XP_011561102.1 PREDICTED: transmembrane channel-like protein 7 [Plutella xylostella]
474	FEESEEVLK	XP_011553793.1	PREDICTED: organic cation transporter protein-like [Plutella xylostella]
475	VVVGQSQR	XP_011558167.1	PREDICTED: spectrin beta chain isoform X11 [Plutella xylostella]
476	SEIEAEER	XP_011553793.1	PREDICTED: organic cation transporter protein-like [Plutella xylostella]
477	QQASELSPEDASSTEVLER	XP_011558167.1	PREDICTED: spectrin beta chain isoform X11 [Plutella xylostella]
478	ELSNEANAVMDR	XP_011549989.1	PREDICTED: uncharacterized protein LOC105381882 [Plutella xylostella]
479	YGLNELPTEEGK	XP_011548276.1	PREDICTED: calcium-transporting ATPase sarcoplasmic/endoplasmic reticulum type isoform X2 [Plutella xylostella]
480	ATYSEGPNGSVR	XP_011549989.1	PREDICTED: uncharacterized protein LOC105381882 [Plutella xylostella]
481	NVNYGWLIR	AIS35862.1	cytochrome b (mitochondrion) [Plutella xylostella] >YP_009093650.1 cytochrome b (mitochondrion) [Plutella xylostella]
482	LMHAGLDQPTR	AYA73999.1	Niemann-Pick type C 1-b protein [Plutella xylostella]
483	FAEYQEFR	XP_011562371.1	PREDICTED: sodium-dependent nutrient amino acid transporter 1-like [Plutella xylostella]
484	APFDLFENK	BAE48742.1	heat shock protein 90 [Plutella xylostella]
485	DACTELIK	ALE60398.1	ATP-binding cassette sub-family A ABCA2 [Plutella xylostella]
486	ILVEELGQFGR	XP_011553793.1	PREDICTED: organic cation transporter protein-like [Plutella xylostella]
487	TFANSLEGVR	XP_011558167.1	PREDICTED: spectrin beta chain isoform X11 [Plutella xylostella]
488	VYTFNSVR	XP_011549275.1	PREDICTED: plasma membrane calcium-transporting ATPase 3 [Plutella xylostella]
489	VIAPAQPVEVDVNNR	XP_011560704.1	PREDICTED: membrane alanyl aminopeptidase-like [Plutella xylostella]
490	FHLFVGPEPR	XP_011551179.1	PREDICTED: lysosomal alpha-glucosidase-like, partial [Plutella xylostella]
491	LFYGGIR	XP_011560713.1	PREDICTED: collagenase-like [Plutella xylostella]
492	EQVEEEAEGK	XP_011558108.1	PREDICTED: myosin heavy chain, muscle isoform X17 [Plutella xylostella]
493	DDEQALHLANK	XP_011560011.1	PREDICTED: LOW QUALITY PROTEIN: myosin heavy chain, non-muscle-like [Plutella xylostella]
494	LPLQDVYK	XP_011561146.1	PREDICTED: elongation factor 1-alpha [Plutella xylostella]
495	DTGAHIEISTSK	XP_011554212.1	PREDICTED: vigilin [Plutella xylostella]
496	TYQASIETNQLK	XP_011555639.1	PREDICTED: uncharacterized protein LOC105386719 [Plutella xylostella]
497	QVLHFSIK	XP_011559660.1	PREDICTED: putative inorganic phosphate cotransporter isoform X1 [Plutella xylostella]
498	IGLALSK	XP_011554212.1	PREDICTED: vigilin [Plutella xylostella]
499	EYLEMVLTDAVK	AAS75551.1	aminopeptidase N2 [Plutella xylostella]
500	DPVLDDAGDFAR	XP_011562526.1	PREDICTED: myosin heavy chain 95F-like [Plutella xylostella]
501	HVPFITGYANR	XP_011561891.1	PREDICTED: venom carboxylesterase-6-like [Plutella xylostella]
502	RVIHDLNR	XP_011563035.1	PREDICTED: membrane alanyl aminopeptidase-like [Plutella xylostella]
503	NYLELTELK	XP_011561283.1	PREDICTED: V-type proton ATPase 116 kDa subunit a isoform 1 isoform X3 [Plutella xylostella]
504	APTTYDEESGAEYDSSSWK	XP_011557640.1	PREDICTED: uncharacterized protein LOC105388435 [Plutella xylostella]
505	MTEHLLGYNVHR	ADA59493.1	midgut target receptor, partial [Plutella xylostella]
506	DPDELLSSQHR	XP_011549214.1	PREDICTED: probable phospholipid-transporting ATPase IA isoform X1 [Plutella xylostella] >XP_011549215.1 PREDICTED: probable phospholipid-transporting ATPase IA isoform X2 [Plutella xylostella]
507	QTNYNSK	ADA59493.1	midgut target receptor, partial [Plutella xylostella]
508	NVLQNDVEPTAADVK	JAV02096.1	Carboxyl/cholinesterase-014a [Plutella xylostella] >XP_011556950.1 PREDICTED: juvenile hormone esterase-like isoform X2 [Plutella xylostella]
509	VGYTPDYIYLLR	XP_011564384.1	PREDICTED: clathrin heavy chain isoform X2 [Plutella xylostella]
510	AQNEEIEDDLQLTEDAK	XP_011560011.1	PREDICTED: LOW QUALITY PROTEIN: myosin heavy chain, non-muscle-like [Plutella xylostella]
511	LPSESPR	ABU41413.1	cadherin-like protein [Plutella xylostella]
512	ASCALWSHNLEGNTLQVQESEVLR	XP_011549989.1	PREDICTED: uncharacterized protein LOC105381882 [Plutella xylostella]
513	QLITEEKMAAHLNGLHISSDFVSHSTGDELMDVGMDGGLASVSEK	XP_011549066.1	PREDICTED: uncharacterized protein LOC105381114 [Plutella xylostella]
514	DKDFLLTAISK	XP_011559302.1	PREDICTED: transmembrane channel-like protein 5 [Plutella xylostella]
515	MQIFVK	AGC11974.1	ubiquitin ribosomal protein RpS27a [Plutella xylostella] >BAD26699.1 Ribosomal protein S27A [Plutella xylostella] >XP_011549597.1 PREDICTED: ubiquitin-40S ribosomal protein S27a isoform X2 [Plutella xylostella] >sp|P68202.2|RS27A_PLUXY RecName: Full=Ubiquitin-40S ribosomal protein S27a; Contains: RecName: Full=Ubiquitin; Contains: RecName: Full=40S ribosomal protein S27a; Flags: Precursor
516	NFPVLSTGTLSTPSASEPAK	XP_011549989.1	PREDICTED: uncharacterized protein LOC105381882 [Plutella xylostella]
517	TRPNLTPGTVLILLAGR	XP_011550373.1	PREDICTED: 60S ribosomal protein L6 [Plutella xylostella] >XP_011550374.1 PREDICTED: 60S ribosomal protein L6 [Plutella xylostella]
518	ANVLPGGACSNLGFK	XP_011549989.1	PREDICTED: uncharacterized protein LOC105381882 [Plutella xylostella]
519	KDELNEAWQR	XP_011569136.1	PREDICTED: spectrin alpha chain [Plutella xylostella]
520	EGTFQGK	AEH05036.1	cytochrome c oxidase subunit III (mitochondrion) [Plutella xylostella] >AIS35856.1 cytochrome c oxidase subunit III (mitochondrion) [Plutella xylostella] >YP_009093644.1 cytochrome c oxidase subunit III (mitochondrion) [Plutella xylostella]
521	VPDLIEPR	XP_011549472.1	PREDICTED: LOW QUALITY PROTEIN: nose resistant to fluoxetine protein 6-like [Plutella xylostella]
522	VIDDFTK	XP_011568503.1	PREDICTED: sodium/potassium/calcium exchanger 3-like [Plutella xylostella]
523	LNQDYPWDETSEPVDIER	XP_011563344.1	PREDICTED: endoribonuclease Dicer [Plutella xylostella]
524	TLSASSASAINSYLSR	XP_011549989.1	PREDICTED: uncharacterized protein LOC105381882 [Plutella xylostella]
525	NNEVIDITNR	XP_011553279.1	PREDICTED: probable phospholipid-transporting ATPase IF [Plutella xylostella]
526	VWSLSPAMK	XP_011562370.1	PREDICTED: sodium-dependent nutrient amino acid transporter 1-like [Plutella xylostella]
527	LWLASGSK	XP_011549472.1	PREDICTED: LOW QUALITY PROTEIN: nose resistant to fluoxetine protein 6-like [Plutella xylostella]
528	IGYNPAAVAFVPISGWHGDNMLEASTK	XP_011561146.1	PREDICTED: elongation factor 1-alpha [Plutella xylostella]
529	EFMFEGQGQLQR	XP_011554692.1	PREDICTED: V-type proton ATPase 116 kDa subunit a isoform 1-like isoform X1 [Plutella xylostella] >XP_011554701.1 PREDICTED: V-type proton ATPase 116 kDa subunit a isoform 1-like isoform X1 [Plutella xylostella] >XP_011554706.1 PREDICTED: V-type proton ATPase 116 kDa subunit a isoform 1-like isoform X2 [Plutella xylostella] >XP_011557966.1 PREDICTED: V-type proton ATPase 116 kDa subunit a isoform…
530	AIYHTLNLFNMDVTK	XP_011554692.1	PREDICTED: V-type proton ATPase 116 kDa subunit a isoform 1-like isoform X1 [Plutella xylostella] >XP_011554701.1 PREDICTED: V-type proton ATPase 116 kDa subunit a isoform 1-like isoform X1 [Plutella xylostella] >XP_011554706.1 PREDICTED: V-type proton ATPase 116 kDa subunit a isoform 1-like isoform X2 [Plutella xylostella] >XP_011557966.1 PREDICTED: V-type proton ATPase 116 kDa subunit a isoform…
531	YSLQGIK	XP_011548395.1	PREDICTED: apolipophorins-like [Plutella xylostella]
532	MVTGDNVNTAR	XP_011549275.1	PREDICTED: plasma membrane calcium-transporting ATPase 3 [Plutella xylostella]
533	LMDVSNLGVPEIEQR	XP_011569136.1	PREDICTED: spectrin alpha chain [Plutella xylostella]
534	LSAPLPR	XP_011567745.1	PREDICTED: phosphatidylinositol 4-kinase alpha-like, partial [Plutella xylostella]
535	HPNALAGSKRPFHTIIPGFAMDGNGQPLMSFGVMGGPMQAQGHMQMALR	XP_011567161.1	PREDICTED: gamma-glutamyltranspeptidase 1-like [Plutella xylostella]
536	QLLEQEHFATAQIESR	XP_011569136.1	PREDICTED: spectrin alpha chain [Plutella xylostella]
537	YEVIARPDAIDNGQGQYAYDVGQK	ADA59493.1	midgut target receptor, partial [Plutella xylostella]
538	LPNTLQEAIDLGK	XP_011553793.1	PREDICTED: organic cation transporter protein-like [Plutella xylostella]
539	QTIIYNER	XP_011549989.1	PREDICTED: uncharacterized protein LOC105381882 [Plutella xylostella]
540	IAIEYGFK	XP_011563245.1	PREDICTED: membrane alanyl aminopeptidase-like [Plutella xylostella]
541	IPVYEGR	XP_011556488.1	PREDICTED: metal transporter CNNM4-like [Plutella xylostella]
542	LHELLGDEAAVFPVDNK	XP_011562526.1	PREDICTED: myosin heavy chain 95F-like [Plutella xylostella]
543	QKPEFAEVISPK	XP_011558167.1	PREDICTED: spectrin beta chain isoform X11 [Plutella xylostella]
544	QDTFDAGLAAFEHEGIQNITALK	XP_011569136.1	PREDICTED: spectrin alpha chain [Plutella xylostella]
545	VEVPAVK	XP_011554692.1	PREDICTED: V-type proton ATPase 116 kDa subunit a isoform 1-like isoform X1 [Plutella xylostella] >XP_011554701.1 PREDICTED: V-type proton ATPase 116 kDa subunit a isoform 1-like isoform X1 [Plutella xylostella] >XP_011554706.1 PREDICTED: V-type proton ATPase 116 kDa subunit a isoform 1-like isoform X2 [Plutella xylostella] >XP_011557966.1 PREDICTED: V-type proton ATPase 116 kDa subunit a isoform…
546	EHFDADNIK	XP_011569136.1	PREDICTED: spectrin alpha chain [Plutella xylostella]
547	IGHLPGDCFYYPELNPTTPVR	XP_011549989.1	PREDICTED: uncharacterized protein LOC105381882 [Plutella xylostella]
548	YYVTIIDAPGHR	XP_011561146.1	PREDICTED: elongation factor 1-alpha [Plutella xylostella]
549	LAHDPQTLQSFQQEIIKLSSAVTAR	XP_011563035.1	PREDICTED: membrane alanyl aminopeptidase-like [Plutella xylostella]
550	TTTVAYPNK	XP_011550800.1	PREDICTED: dolichyl-diphosphooligosaccharide--protein glycosyltransferase subunit 2 [Plutella xylostella]
551	VGAPDAFRPPEK	XP_011551182.1	PREDICTED: solute carrier family 41 member 1-like [Plutella xylostella]
552	IKEEHDASVEEIFR	XP_011568297.1	PREDICTED: otopetrin-2-like isoform X1 [Plutella xylostella]
553	LEDEQSLVSK	XP_011558108.1	PREDICTED: myosin heavy chain, muscle isoform X17 [Plutella xylostella]
554	VADECGGVQVSFPR	XP_011554212.1	PREDICTED: vigilin [Plutella xylostella]
555	VESSNNTLRPFDIYAR	XP_011563035.1	PREDICTED: membrane alanyl aminopeptidase-like [Plutella xylostella]
556	LYEADNPLPGSLR	XP_011557194.1	PREDICTED: dmX-like protein 1 [Plutella xylostella]
557	IYLLDLAAK	XP_011548571.1	PREDICTED: LOW QUALITY PROTEIN: ATP-citrate synthase [Plutella xylostella]
558	YVDDVFGFLK	XP_011555130.1	PREDICTED: myosin-VIIa-like [Plutella xylostella]
559	STPGIGFVLEK	XP_011562370.1	PREDICTED: sodium-dependent nutrient amino acid transporter 1-like [Plutella xylostella]
560	LEGTEFR	XP_011563035.1	PREDICTED: membrane alanyl aminopeptidase-like [Plutella xylostella]
561	VDVDYATGAISVSQQR	XP_011555220.1	PREDICTED: membrane alanyl aminopeptidase-like [Plutella xylostella]
562	VQEFLAMK	AKC96181.1	ABC transporter subfamily C3 protein [Plutella xylostella]
563	ESNLLFDEK	ABU55721.1	aminopeptidase N, partial [Plutella xylostella]
564	LGFSPEFGLQAK	XP_011566252.1	PREDICTED: apolipophorins-like [Plutella xylostella]
565	IVDGVIPSVLR	XP_011556488.1	PREDICTED: metal transporter CNNM4-like [Plutella xylostella]
566	EADESAVDFADR	XP_011559473.1	PREDICTED: glycerol-3-phosphate acyltransferase 3 isoform X2 [Plutella xylostella]
567	YLLDLLGK	XP_011555546.1	PREDICTED: hypoxia up-regulated protein 1 [Plutella xylostella]
568	IINSIDVLDQR	XP_011549989.1	PREDICTED: uncharacterized protein LOC105381882 [Plutella xylostella]
569	DQTAVHHYLEQSLYSGTIR	XP_011555220.1	PREDICTED: membrane alanyl aminopeptidase-like [Plutella xylostella]
570	ATFDITLR	ADA59493.1	midgut target receptor, partial [Plutella xylostella]
571	SYNYQGAITER	XP_011559706.1	PREDICTED: uncharacterized protein LOC105390157 [Plutella xylostella]
572	SEPSVVAIVYPFTADHK	XP_011548571.1	PREDICTED: LOW QUALITY PROTEIN: ATP-citrate synthase [Plutella xylostella]
573	LPDTILEAENINK	XP_011557580.1	PREDICTED: organic cation transporter protein-like isoform X1 [Plutella xylostella]
574	ALASEETGADLR	XP_011551704.1	PREDICTED: LOW QUALITY PROTEIN: spectrin beta chain, non-erythrocytic 2 [Plutella xylostella]
575	NGPETPENR	XP_011564224.1	PREDICTED: myosin-IB-like [Plutella xylostella]
576	ALEHYTDLYDIK	XP_011564384.1	PREDICTED: clathrin heavy chain isoform X2 [Plutella xylostella]
577	HEALVSDLEAFGNTIK	XP_011569136.1	PREDICTED: spectrin alpha chain [Plutella xylostella]
578	TPIVSAYLLAFHVSK	XP_011563035.1	PREDICTED: membrane alanyl aminopeptidase-like [Plutella xylostella]
579	QLFPSFDEPGFK	AAS75551.1	aminopeptidase N2 [Plutella xylostella]
580	LVGLDIGPEQSR	XP_011562402.1	PREDICTED: sugar phosphate exchanger 2-like isoform X2 [Plutella xylostella]
581	VDEEEAWISEK	XP_011569136.1	PREDICTED: spectrin alpha chain [Plutella xylostella]
582	HQGIISILDDECLRPGDATDASFLEK	XP_011564224.1	PREDICTED: myosin-IB-like [Plutella xylostella]
583	LFEDVADDAANEDK	XP_011562707.1	PREDICTED: uncharacterized protein LOC105392732 [Plutella xylostella]
584	VAEDVLPPQK	AKC96181.1	ABC transporter subfamily C3 protein [Plutella xylostella]
585	EFSDQVTESR	XP_011561936.1	PREDICTED: laminin subunit gamma-1 isoform X4 [Plutella xylostella]
586	QQADQFIER	XP_011569136.1	PREDICTED: spectrin alpha chain [Plutella xylostella]
587	QFYTNVAAVVK	XP_011548395.1	PREDICTED: apolipophorins-like [Plutella xylostella]
588	VYENTHTVVYDYDLGCEEWR	XP_011553793.1	PREDICTED: organic cation transporter protein-like [Plutella xylostella]
589	SEAPEVVK	XP_011562370.1	PREDICTED: sodium-dependent nutrient amino acid transporter 1-like [Plutella xylostella]
590	DQSPSGCFYYPQPEPGKR	XP_011549989.1	PREDICTED: uncharacterized protein LOC105381882 [Plutella xylostella]
591	DTEQADAWMHK	XP_011569136.1	PREDICTED: spectrin alpha chain [Plutella xylostella]
592	AIYHTLNLFNLDVTQK	XP_011561283.1	PREDICTED: V-type proton ATPase 116 kDa subunit a isoform 1 isoform X3 [Plutella xylostella]
593	DIGSLDEILPR	AKC96181.1	ABC transporter subfamily C3 protein [Plutella xylostella]
594	DSYSNEPYFIGIDPVWQTADNK	XP_011554692.1	PREDICTED: V-type proton ATPase 116 kDa subunit a isoform 1-like isoform X1 [Plutella xylostella] >XP_011554701.1 PREDICTED: V-type proton ATPase 116 kDa subunit a isoform 1-like isoform X1 [Plutella xylostella] >XP_011554706.1 PREDICTED: V-type proton ATPase 116 kDa subunit a isoform 1-like isoform X2 [Plutella xylostella] >XP_011557966.1 PREDICTED: V-type proton ATPase 116 kDa subunit a isoform…
595	LEVNMQAMR	XP_011560011.1	PREDICTED: LOW QUALITY PROTEIN: myosin heavy chain, non-muscle-like [Plutella xylostella]
596	VDPEYHPLVIGK	XP_011554212.1	PREDICTED: vigilin [Plutella xylostella]
597	LLYEEGETNAVDK	AAS75551.1	aminopeptidase N2 [Plutella xylostella]
598	IAQVQTLAEQLIASEHYAAPAIDDK	XP_011569136.1	PREDICTED: spectrin alpha chain [Plutella xylostella]
599	KEDDDVYTCCEVDQFLSMAASMNMADGALGR	AYA73999.1	Niemann-Pick type C 1-b protein [Plutella xylostella]
600	NTQGLLEDYYSR	XP_011549989.1	PREDICTED: uncharacterized protein LOC105381882 [Plutella xylostella]
601	ASVDDTAFMAYHIGLGTSK	AYA73999.1	Niemann-Pick type C 1-b protein [Plutella xylostella]
602	LGHQGCIDAAVTK	XP_011555515.1	PREDICTED: uncharacterized protein LOC105386610 [Plutella xylostella]
603	EEGGVVLEDVCYAPLR	AYA73999.1	Niemann-Pick type C 1-b protein [Plutella xylostella]
604	AQLIDDSFNLAR	AAS75552.1	aminopeptidase N4 [Plutella xylostella] >NP_001296022.1 aminopeptidase N precursor [Plutella xylostella]
605	IWHHTFYNELR	AEP25396.1	actin [Plutella xylostella] >AOM81402.1 actin [Plutella xylostella] >BAF36825.1 muscle actin [Plutella xylostella] >NP_001296030.1 actin, muscle [Plutella xylostella] >NP_001296055.1 actin, muscle [Plutella xylostella]
606	LNASLAPK	XP_011564224.1	PREDICTED: myosin-IB-like [Plutella xylostella]
607	VQILNFACTLGHEGCVTDSLAK	XP_011563035.1	PREDICTED: membrane alanyl aminopeptidase-like [Plutella xylostella]
608	VVLNTVEGAIQK	XP_011561519.1	PREDICTED: peptide transporter family 1 isoform X2 [Plutella xylostella]
609	VCTGFHASLYPCPPSNAER	XP_011554692.1	PREDICTED: V-type proton ATPase 116 kDa subunit a isoform 1-like isoform X1 [Plutella xylostella] >XP_011554701.1 PREDICTED: V-type proton ATPase 116 kDa subunit a isoform 1-like isoform X1 [Plutella xylostella] >XP_011554706.1 PREDICTED: V-type proton ATPase 116 kDa subunit a isoform 1-like isoform X2 [Plutella xylostella] >XP_011557966.1 PREDICTED: V-type proton ATPase 116 kDa subunit a isoform…
610	SVALALESPIK	XP_011548395.1	PREDICTED: apolipophorins-like [Plutella xylostella]
611	AADNIVVLR	AKC96182.1	ABC transporter subfamily C4 protein [Plutella xylostella]
612	EVVAVTGDGTNDGPALK	XP_011549275.1	PREDICTED: plasma membrane calcium-transporting ATPase 3 [Plutella xylostella]
613	FANDILLLPYR	XP_011551342.1	PREDICTED: proteasome-associated protein ECM29 homolog isoform X1 [Plutella xylostella]
614	HLFVTEFLR	XP_011566252.1	PREDICTED: apolipophorins-like [Plutella xylostella]
615	EELDNYKDEYAK	XP_011558167.1	PREDICTED: spectrin beta chain isoform X11 [Plutella xylostella]
616	GPSPAPEWSDILDAK	JAV02080.1	Carboxyl/cholinesterase-001c [Plutella xylostella] >XP_011568579.1 PREDICTED: esterase E4-like isoform X3 [Plutella xylostella]
617	LMHAGLDQPTRDEVR	AYA73999.1	Niemann-Pick type C 1-b protein [Plutella xylostella]
618	DLTGVQNLLK	XP_011569136.1	PREDICTED: spectrin alpha chain [Plutella xylostella]
619	ISQGSSYGAEK	XP_011550885.1	PREDICTED: 1-acyl-sn-glycerol-3-phosphate acyltransferase gamma-like [Plutella xylostella] >XP_011550892.1 PREDICTED: 1-acyl-sn-glycerol-3-phosphate acyltransferase gamma-like [Plutella xylostella] >XP_011550899.1 PREDICTED: 1-acyl-sn-glycerol-3-phosphate acyltransferase gamma-like [Plutella xylostella] >XP_011550908.1 PREDICTED: 1-acyl-sn-glycerol-3-phosphate acyltransferase gamma-like [Plutella…
620	TVGFWKLSR	XP_011549989.1	PREDICTED: uncharacterized protein LOC105381882 [Plutella xylostella]
621	AEYIIEDAK	XP_011560011.1	PREDICTED: LOW QUALITY PROTEIN: myosin heavy chain, non-muscle-like [Plutella xylostella]
622	LTTELSDDK	XP_011548395.1	PREDICTED: apolipophorins-like [Plutella xylostella]
623	VLSDTIAAYVQK	XP_011566252.1	PREDICTED: apolipophorins-like [Plutella xylostella]
624	IEAPLVLDQLR	XP_011560011.1	PREDICTED: LOW QUALITY PROTEIN: myosin heavy chain, non-muscle-like [Plutella xylostella]
625	LQEAAQQQQYNR	XP_011569136.1	PREDICTED: spectrin alpha chain [Plutella xylostella]
626	LPDGETYTLPR	XP_011557537.1	PREDICTED: uncharacterized protein LOC105388347 isoform X1 [Plutella xylostella] >XP_011557538.1 PREDICTED: uncharacterized protein LOC105388347 isoform X2 [Plutella xylostella] >XP_011557540.1 PREDICTED: uncharacterized protein LOC105388347 isoform X3 [Plutella xylostella]
627	SGPPGYAPYCEGR	XP_011555130.1	PREDICTED: myosin-VIIa-like [Plutella xylostella]
628	GHLVAIVGAVGSGK	XP_011561544.1	PREDICTED: multidrug resistance-associated protein 1 isoform X4 [Plutella xylostella]
629	TQSWEDLVR	XP_011564384.1	PREDICTED: clathrin heavy chain isoform X2 [Plutella xylostella]
630	QLTDQWTQLQEK	XP_011569136.1	PREDICTED: spectrin alpha chain [Plutella xylostella]
631	EAAELATWIK	XP_011569136.1	PREDICTED: spectrin alpha chain [Plutella xylostella]
632	ALVPFLTDK	XP_011561066.1	PREDICTED: LOW QUALITY PROTEIN: cullin-associated NEDD8-dissociated protein 1-like [Plutella xylostella]
633	LFSWLVSR	XP_011564224.1	PREDICTED: myosin-IB-like [Plutella xylostella]
634	EQGFTSFWR	AFM52346.1	adenine nucleotide translocase [Plutella xylostella] >BAR13231.1 adenine nucleotide translocase insect1 [Plutella xylostella] >NP_001293047.1 ADP,ATP carrier protein 2 [Plutella xylostella]
635	QLQGELGDAPAR	XP_011563915.1	PREDICTED: huntingtin-interacting protein 1-related protein-like [Plutella xylostella]
636	ASYGPADR	XP_011562371.1	PREDICTED: sodium-dependent nutrient amino acid transporter 1-like [Plutella xylostella]
637	EASDIILTDDNFSSIVK	XP_011549275.1	PREDICTED: plasma membrane calcium-transporting ATPase 3 [Plutella xylostella]
638	MENAATEFQR	XP_011552495.1	PREDICTED: E3 ubiquitin-protein ligase Nedd-4 isoform X3 [Plutella xylostella]
639	LLTDDYGK	XP_011558167.1	PREDICTED: spectrin beta chain isoform X11 [Plutella xylostella]
640	CDETIQAVQGFDTER	XP_011549989.1	PREDICTED: uncharacterized protein LOC105381882 [Plutella xylostella]
641	FYSLWDTGYAK	XP_011548704.1	PREDICTED: dolichyl-diphosphooligosaccharide--protein glycosyltransferase subunit STT3B isoform X2 [Plutella xylostella]
642	EATPLHLAALR	XP_011553158.1	PREDICTED: transient receptor potential channel pyrexia-like isoform X1 [Plutella xylostella]
643	IEELEEEVESER	XP_011558108.1	PREDICTED: myosin heavy chain, muscle isoform X17 [Plutella xylostella]
644	LLDSLQAQQLFR	XP_011569136.1	PREDICTED: spectrin alpha chain [Plutella xylostella]
645	NVFSGSTSYISK	XP_011566252.1	PREDICTED: apolipophorins-like [Plutella xylostella]
646	NLQSIAEER	BAD26671.1	Ribosomal protein L15 [Plutella xylostella] >NP_001296009.1 60S ribosomal protein L15 [Plutella xylostella] >XP_011550628.1 PREDICTED: 60S ribosomal protein L15 [Plutella xylostella]
647	DADEMENWIAEK	XP_011569136.1	PREDICTED: spectrin alpha chain [Plutella xylostella]
648	LESFFAITK	XP_011549477.1	PREDICTED: cleft lip and palate transmembrane protein 1 homolog [Plutella xylostella]
649	ADVVESWIADK	XP_011569136.1	PREDICTED: spectrin alpha chain [Plutella xylostella]
650	GYFEDDLSIR	XP_011557060.1	PREDICTED: putative phosphatidate phosphatase [Plutella xylostella]
651	SIESYPSAFENGECR	XP_011549989.1	PREDICTED: uncharacterized protein LOC105381882 [Plutella xylostella]
652	SPGQAIVQYNVQPDSVK	XP_011566690.1	PREDICTED: nodal modulator 1-like [Plutella xylostella]
653	TNLPSNTAFR	XP_011551131.1	PREDICTED: xanthine dehydrogenase-like [Plutella xylostella]
654	QESAIAELEEK	XP_011560011.1	PREDICTED: LOW QUALITY PROTEIN: myosin heavy chain, non-muscle-like [Plutella xylostella]
655	DPAFLER	XP_011552861.1	PREDICTED: ubiquitin-like modifier-activating enzyme 1 [Plutella xylostella]
656	FSHSSSVEYEPR	XP_011549275.1	PREDICTED: plasma membrane calcium-transporting ATPase 3 [Plutella xylostella]
657	GAFSNVLR	AFM52346.1	adenine nucleotide translocase [Plutella xylostella] >BAR13231.1 adenine nucleotide translocase insect1 [Plutella xylostella] >NP_001293047.1 ADP,ATP carrier protein 2 [Plutella xylostella]
658	HQAFEAELAANAER	XP_011569136.1	PREDICTED: spectrin alpha chain [Plutella xylostella]
659	ADVGFAMGIAGTDVAK	XP_011549275.1	PREDICTED: plasma membrane calcium-transporting ATPase 3 [Plutella xylostella]
660	NAESTNQLNTTK	XP_011566691.1	PREDICTED: calcitonin gene-related peptide type 1 receptor-like, partial [Plutella xylostella]
661	HYVQYDQGEDR	XP_011563522.1	PREDICTED: uncharacterized protein LOC105393455 [Plutella xylostella]
662	FATDDSYLDPTNLNGK	XP_011569136.1	PREDICTED: spectrin alpha chain [Plutella xylostella]
663	ADPEFRPNQAEVSFFEK	ABU41413.1	cadherin-like protein [Plutella xylostella]
664	LPTTTKPR	ADA59492.1	midgut target receptor, partial [Plutella xylostella]
665	TESLEPLLQR	XP_011551600.1	PREDICTED: leucine-rich PPR motif-containing protein, mitochondrial [Plutella xylostella]
666	HVAVVLVAK	XP_011557537.1	PREDICTED: uncharacterized protein LOC105388347 isoform X1 [Plutella xylostella] >XP_011557538.1 PREDICTED: uncharacterized protein LOC105388347 isoform X2 [Plutella xylostella] >XP_011557540.1 PREDICTED: uncharacterized protein LOC105388347 isoform X3 [Plutella xylostella]
667	ALASEPWR	XP_011557537.1	PREDICTED: uncharacterized protein LOC105388347 isoform X1 [Plutella xylostella] >XP_011557538.1 PREDICTED: uncharacterized protein LOC105388347 isoform X2 [Plutella xylostella] >XP_011557540.1 PREDICTED: uncharacterized protein LOC105388347 isoform X3 [Plutella xylostella]
668	EAYLMYDEK	ADA59493.1	midgut target receptor, partial [Plutella xylostella]
669	ALYVLDATGR	XP_011564224.1	PREDICTED: myosin-IB-like [Plutella xylostella]
670	ILLLGTLGCTK	XP_011560704.1	PREDICTED: membrane alanyl aminopeptidase-like [Plutella xylostella]
671	TSTDQAIR	XP_011549275.1	PREDICTED: plasma membrane calcium-transporting ATPase 3 [Plutella xylostella]
672	PSGISDLDSVYVTR	XP_011563435.1	PREDICTED: luciferin 4-monooxygenase-like [Plutella xylostella]
673	DQSPSGCFYYPQPEPGK	XP_011549989.1	PREDICTED: uncharacterized protein LOC105381882 [Plutella xylostella]
674	SGTLVETVK	XP_011562371.1	PREDICTED: sodium-dependent nutrient amino acid transporter 1-like [Plutella xylostella]
675	AVYSWKLSR	XP_011549989.1	PREDICTED: uncharacterized protein LOC105381882 [Plutella xylostella]
676	QALSADDK	XP_011564224.1	PREDICTED: myosin-IB-like [Plutella xylostella]
677	YHEQLTTK	XP_011564384.1	PREDICTED: clathrin heavy chain isoform X2 [Plutella xylostella]
678	GTCISSQISPAGTQYQVVDTNVYADNTATVSR	XP_011549989.1	PREDICTED: uncharacterized protein LOC105381882 [Plutella xylostella]
679	HKPELQELTNTIAEIFK	XP_011562290.1	PREDICTED: apolipophorins-like, partial [Plutella xylostella]
680	DMPFDQDGHEESGATPVLVGR	XP_011561716.1	PREDICTED: innexin inx7 [Plutella xylostella]
681	STQTNTHQINYIIEAETFPGGR	XP_011558846.1	PREDICTED: integrin alpha-PS1 isoform X1 [Plutella xylostella]
682	ELEQTIQR	XP_011558108.1	PREDICTED: myosin heavy chain, muscle isoform X17 [Plutella xylostella]
683	FNGGVQRPTENEIK	XP_011566252.1	PREDICTED: apolipophorins-like [Plutella xylostella]
684	TECGGADGPR	XP_011557000.1	PREDICTED: high affinity copper uptake protein 1 [Plutella xylostella] >XP_011557001.1 PREDICTED: high affinity copper uptake protein 1 [Plutella xylostella] >XP_011557002.1 PREDICTED: high affinity copper uptake protein 1 [Plutella xylostella]
685	MGVTQEELWGAPR	XP_011557537.1	PREDICTED: uncharacterized protein LOC105388347 isoform X1 [Plutella xylostella] >XP_011557538.1 PREDICTED: uncharacterized protein LOC105388347 isoform X2 [Plutella xylostella] >XP_011557540.1 PREDICTED: uncharacterized protein LOC105388347 isoform X3 [Plutella xylostella]
686	SLTAVDNIRPIVSEDR	XP_011552093.1	PREDICTED: solute carrier family 28 member 3-like [Plutella xylostella] >XP_011552100.1 PREDICTED: solute carrier family 28 member 3-like [Plutella xylostella] >XP_011552107.1 PREDICTED: solute carrier family 28 member 3-like [Plutella xylostella]
687	HALLEADVGSHAER	XP_011569136.1	PREDICTED: spectrin alpha chain [Plutella xylostella]
688	ILETLFVHR	XP_011553847.1	PREDICTED: very-long-chain enoyl-CoA reductase [Plutella xylostella]
689	MVVQSTDTAQK	XP_011561519.1	PREDICTED: peptide transporter family 1 isoform X2 [Plutella xylostella]
690	DNVGVTGQWSLEVGEK	XP_011563035.1	PREDICTED: membrane alanyl aminopeptidase-like [Plutella xylostella]
691	VAPEEHPVLLTEAPLNPK	AEP25396.1	actin [Plutella xylostella] >AOM81402.1 actin [Plutella xylostella] >BAF36825.1 muscle actin [Plutella xylostella] >NP_001296030.1 actin, muscle [Plutella xylostella] >NP_001296055.1 actin, muscle [Plutella xylostella]
692	AVAAAGGAGAGAR	XP_011555546.1	PREDICTED: hypoxia up-regulated protein 1 [Plutella xylostella]
693	QTPDTVATDNELK	XP_011561544.1	PREDICTED: multidrug resistance-associated protein 1 isoform X4 [Plutella xylostella]
694	ASVYGIK	XP_011552861.1	PREDICTED: ubiquitin-like modifier-activating enzyme 1 [Plutella xylostella]
695	QGFVPAAYVK	XP_011569136.1	PREDICTED: spectrin alpha chain [Plutella xylostella]
696	DVEDLELAVQK	XP_011558108.1	PREDICTED: myosin heavy chain, muscle isoform X17 [Plutella xylostella]
697	TGFFELQAAR	XP_011556636.1	PREDICTED: leucine--tRNA ligase, cytoplasmic [Plutella xylostella]
698	ASALAQQK	XP_011553793.1	PREDICTED: organic cation transporter protein-like [Plutella xylostella]
699	SSTAQFLGDLYQQIK	XP_011566252.1	PREDICTED: apolipophorins-like [Plutella xylostella]
700	VPGSPPDLDR	AYA73999.1	Niemann-Pick type C 1-b protein [Plutella xylostella]
701	VQLLAHASER	XP_011554212.1	PREDICTED: vigilin [Plutella xylostella]
702	LLSAESDDAQR	XP_011552401.1	PREDICTED: palmitoyltransferase ZDHHC2-like [Plutella xylostella]
703	IQDVSNESPQK	XP_011555639.1	PREDICTED: uncharacterized protein LOC105386719 [Plutella xylostella]
704	IDGPPEEVER	XP_011554212.1	PREDICTED: vigilin [Plutella xylostella]
705	GQCSGSEDAVQAR	XP_011569136.1	PREDICTED: spectrin alpha chain [Plutella xylostella]
706	IEGSHEGVANAEK	XP_011554212.1	PREDICTED: vigilin [Plutella xylostella]
707	VDEIAAQGK	XP_011569136.1	PREDICTED: spectrin alpha chain [Plutella xylostella]
708	TSGDKPLLQR	XP_011568569.1	PREDICTED: LOW QUALITY PROTEIN: monocarboxylate transporter 3 [Plutella xylostella]
709	DSSVPELAGLR	XP_011569133.1	PREDICTED: nodal modulator 1-like [Plutella xylostella]
710	AHKEEVIQEILETLGLSEHHK	XP_011553591.1	PREDICTED: ATP-binding cassette sub-family G member 1 [Plutella xylostella]
711	TITLEVEPSDTIENVK	AGC11974.1	ubiquitin ribosomal protein RpS27a [Plutella xylostella] >BAD26699.1 Ribosomal protein S27A [Plutella xylostella] >XP_011549597.1 PREDICTED: ubiquitin-40S ribosomal protein S27a isoform X2 [Plutella xylostella] >sp|P68202.2|RS27A_PLUXY RecName: Full=Ubiquitin-40S ribosomal protein S27a; Contains: RecName: Full=Ubiquitin; Contains: RecName: Full=40S ribosomal protein S27a; Flags: Precursor
712	LTQKEDELR	XP_011560011.1	PREDICTED: LOW QUALITY PROTEIN: myosin heavy chain, non-muscle-like [Plutella xylostella]
713	GYAEDEAIEVAEK	XP_011555125.1	PREDICTED: manganese-transporting ATPase 13A1 [Plutella xylostella]
714	VLEYIAAR	XP_011561925.1	PREDICTED: myosin-IB [Plutella xylostella]
715	FEHVSSSPLFNELLEEEDEPEKPSEAK	AKC96182.1	ABC transporter subfamily C4 protein [Plutella xylostella]
716	YHLDVFADNK	XP_011551827.1	PREDICTED: protein mesh-like [Plutella xylostella]
717	EVEGWLADK	XP_011551704.1	PREDICTED: LOW QUALITY PROTEIN: spectrin beta chain, non-erythrocytic 2 [Plutella xylostella]
718	DILSLGNGDTEK	AKC96182.1	ABC transporter subfamily C4 protein [Plutella xylostella]
719	ALEYYLR	XP_011563035.1	PREDICTED: membrane alanyl aminopeptidase-like [Plutella xylostella]
720	AVDHFQAWLTK	XP_011558167.1	PREDICTED: spectrin beta chain isoform X11 [Plutella xylostella]
721	LLDAEDIAVDHPDEK	XP_011558167.1	PREDICTED: spectrin beta chain isoform X11 [Plutella xylostella]
722	SGGFDAVR	XP_011566810.1	PREDICTED: translational activator GCN1-like [Plutella xylostella]
723	AIDSVGVR	XP_011561519.1	PREDICTED: peptide transporter family 1 isoform X2 [Plutella xylostella]
724	MTQQLLGENTYLTGLR	XP_011563035.1	PREDICTED: membrane alanyl aminopeptidase-like [Plutella xylostella]
725	LDFSEDPTHSTYK	XP_011559707.1	PREDICTED: endoplasmic reticulum metallopeptidase 1-like [Plutella xylostella]
726	CNANIPTEPNFDPIR	XP_011549989.1	PREDICTED: uncharacterized protein LOC105381882 [Plutella xylostella]
727	LIDLNPSSPFER	AAS75551.1	aminopeptidase N2 [Plutella xylostella]
728	DLNPDVNAFQR	XP_011561283.1	PREDICTED: V-type proton ATPase 116 kDa subunit a isoform 1 isoform X3 [Plutella xylostella]
729	LIDHLQGELR	XP_011563915.1	PREDICTED: huntingtin-interacting protein 1-related protein-like [Plutella xylostella]
730	TLFGPMNPYPQK	XP_011555546.1	PREDICTED: hypoxia up-regulated protein 1 [Plutella xylostella]
731	HEPGTFVPWNIVP	XP_011551131.1	PREDICTED: xanthine dehydrogenase-like [Plutella xylostella]
732	ELQDTQER	XP_011558108.1	PREDICTED: myosin heavy chain, muscle isoform X17 [Plutella xylostella]
733	TTLEAFR	XP_011552401.1	PREDICTED: palmitoyltransferase ZDHHC2-like [Plutella xylostella]
734	EINEAWQQLQAR	XP_011569136.1	PREDICTED: spectrin alpha chain [Plutella xylostella]
735	VVEISSVTVLSDGNK	XP_011555220.1	PREDICTED: membrane alanyl aminopeptidase-like [Plutella xylostella]
736	HEISEGGENLSVGQR	XP_011561544.1	PREDICTED: multidrug resistance-associated protein 1 isoform X4 [Plutella xylostella]
737	GNILDLFR	XP_011555639.1	PREDICTED: uncharacterized protein LOC105386719 [Plutella xylostella]
738	INTQMQELNSK	XP_011569136.1	PREDICTED: spectrin alpha chain [Plutella xylostella]
739	SNVVLVPLGDDFR	XP_011548245.1	PREDICTED: alpha-mannosidase 2 isoform X2 [Plutella xylostella]
740	AFDVSEPR	XP_011563035.1	PREDICTED: membrane alanyl aminopeptidase-like [Plutella xylostella]
741	EAASNQAETTH	XP_011559660.1	PREDICTED: putative inorganic phosphate cotransporter isoform X1 [Plutella xylostella]
742	DLEEVDLVPSRPCYDSK	AKC96181.1	ABC transporter subfamily C3 protein [Plutella xylostella]
743	EANGDISAR	XP_011566690.1	PREDICTED: nodal modulator 1-like [Plutella xylostella]
744	LDIFFCIQK	AYA73999.1	Niemann-Pick type C 1-b protein [Plutella xylostella]
745	WPAWPVTR	XP_011548571.1	PREDICTED: LOW QUALITY PROTEIN: ATP-citrate synthase [Plutella xylostella]
746	EEVNIISGALDLR	XP_011556488.1	PREDICTED: metal transporter CNNM4-like [Plutella xylostella]
747	TATVDAPTWIHK	XP_011554212.1	PREDICTED: vigilin [Plutella xylostella]
748	EAALATDDLGR	XP_011569136.1	PREDICTED: spectrin alpha chain [Plutella xylostella]
749	LHWVEFQSK	XP_011561283.1	PREDICTED: V-type proton ATPase 116 kDa subunit a isoform 1 isoform X3 [Plutella xylostella]
750	ANIGVVPQDTVLFNNSVR	XP_011561958.1	PREDICTED: LOW QUALITY PROTEIN: ATP-binding cassette sub-family B member 6, mitochondrial-like [Plutella xylostella]
751	TYDHPLVQDYK	XP_011555546.1	PREDICTED: hypoxia up-regulated protein 1 [Plutella xylostella]
752	VCALETDFK	AKC96181.1	ABC transporter subfamily C3 protein [Plutella xylostella]
753	YDAGEHGLQEAEK	XP_011564869.1	PREDICTED: ubiquitin carboxyl-terminal hydrolase 7 [Plutella xylostella]
754	VLDYTR	AKC96181.1	ABC transporter subfamily C3 protein [Plutella xylostella]
755	EGLELPEDEEEK	BAE48742.1	heat shock protein 90 [Plutella xylostella]
756	LDTINGVAVTTDESGK	XP_011549989.1	PREDICTED: uncharacterized protein LOC105381882 [Plutella xylostella]
757	APLQFFEVTPVGR	XP_011561544.1	PREDICTED: multidrug resistance-associated protein 1 isoform X4 [Plutella xylostella]
758	HLSESSEELSPLK	XP_011556832.1	PREDICTED: UDP-glucose:glycoprotein glucosyltransferase [Plutella xylostella]
759	HFEITTSYSEDPQR	XP_011548395.1	PREDICTED: apolipophorins-like [Plutella xylostella]
760	TLELLYQHVVPKPR	BAX57168.1	phosphate carrier 1 [Plutella xylostella]
761	NSDGQAWYQTIK	XP_011556480.1	PREDICTED: translocator protein-like [Plutella xylostella] >XP_011556482.1 PREDICTED: translocator protein-like [Plutella xylostella]
762	AHPFIDLK	XP_011566252.1	PREDICTED: apolipophorins-like [Plutella xylostella]
763	NNRPEEGPLQTR	XP_011564384.1	PREDICTED: clathrin heavy chain isoform X2 [Plutella xylostella]
764	VAVVNQLAR	XP_011558167.1	PREDICTED: spectrin beta chain isoform X11 [Plutella xylostella]
765	TNELYPIPITYTTK	XP_011555515.1	PREDICTED: uncharacterized protein LOC105386610 [Plutella xylostella]
766	TTKPPVLEGWR	XP_011562915.1	PREDICTED: mitochondrial sodium/hydrogen exchanger 9B2-like isoform X2 [Plutella xylostella] >XP_011562917.1 PREDICTED: mitochondrial sodium/hydrogen exchanger 9B2-like isoform X2 [Plutella xylostella] >XP_011562918.1 PREDICTED: mitochondrial sodium/hydrogen exchanger 9B2-like isoform X2 [Plutella xylostella]
767	ELVNLEDK	AYA73999.1	Niemann-Pick type C 1-b protein [Plutella xylostella]
768	VNNRPTENIATDVK	XP_011555639.1	PREDICTED: uncharacterized protein LOC105386719 [Plutella xylostella]
769	ELILYPNK	XP_011564869.1	PREDICTED: ubiquitin carboxyl-terminal hydrolase 7 [Plutella xylostella]
770	HFIFAFGEPCK	XP_011566252.1	PREDICTED: apolipophorins-like [Plutella xylostella]
771	LQSEAETALQQLEQAELK	XP_011560011.1	PREDICTED: LOW QUALITY PROTEIN: myosin heavy chain, non-muscle-like [Plutella xylostella]
772	EAYGWLSQNTAEDAR	XP_011548704.1	PREDICTED: dolichyl-diphosphooligosaccharide--protein glycosyltransferase subunit STT3B isoform X2 [Plutella xylostella]
773	NVEQQLEQAK	XP_011560011.1	PREDICTED: LOW QUALITY PROTEIN: myosin heavy chain, non-muscle-like [Plutella xylostella]
774	EENVETETVVDDSK	JAV02096.1	Carboxyl/cholinesterase-014a [Plutella xylostella] >XP_011556950.1 PREDICTED: juvenile hormone esterase-like isoform X2 [Plutella xylostella]
775	RPTEYR	ADA59493.1	midgut target receptor, partial [Plutella xylostella]
776	FTPLPDGTLR	XP_011555622.1	PREDICTED: CAAX prenyl protease 1 homolog [Plutella xylostella]
777	SVFDINNNDDNSK	XP_011564526.1	PREDICTED: uncharacterized protein LOC105394337, partial [Plutella xylostella]
778	YLNQLVGDQPR	XP_011567000.1	PREDICTED: endoplasmic reticulum metallopeptidase 1-like [Plutella xylostella]
779	FFFTPAADEPR	ALE60398.1	ATP-binding cassette sub-family A ABCA2 [Plutella xylostella]
780	VTGTPTNVER	XP_011554212.1	PREDICTED: vigilin [Plutella xylostella]
781	LQLATEESYKDPANIQSK	XP_011569136.1	PREDICTED: spectrin alpha chain [Plutella xylostella]
782	LSPQTIQFLSAPDVEQATTSPQPEEER	XP_011557580.1	PREDICTED: organic cation transporter protein-like isoform X1 [Plutella xylostella]
783	VVLPGACSDIPAVQDFNVTK	XP_011549989.1	PREDICTED: uncharacterized protein LOC105381882 [Plutella xylostella]
784	NLDTNNESDYK	XP_011557421.1	PREDICTED: uncharacterized protein LOC105388242 [Plutella xylostella]
785	LTISPNGAVSLPEAR	XP_011566690.1	PREDICTED: nodal modulator 1-like [Plutella xylostella]
786	ATAFDGVR	XP_011563639.1	PREDICTED: vanin-like protein 1 isoform X2 [Plutella xylostella]
787	STLLDVLSGYR	XP_011566293.1	PREDICTED: ATP-binding cassette sub-family G member 4-like [Plutella xylostella]
788	LPNLTITPLDFEK	XP_011552861.1	PREDICTED: ubiquitin-like modifier-activating enzyme 1 [Plutella xylostella]
789	EDNQVVVR	XP_011551179.1	PREDICTED: lysosomal alpha-glucosidase-like, partial [Plutella xylostella]
790	HSFQQTEQGMVRPNMPQQTMMIRSAQPTGNQIQIQQTGNQMK	XP_011567250.1	PREDICTED: polyhomeotic-proximal chromatin protein-like [Plutella xylostella]
791	QSSEPQIDTIQK	XP_011555639.1	PREDICTED: uncharacterized protein LOC105386719 [Plutella xylostella]
792	LVEEHHFDSDK	XP_011558167.1	PREDICTED: spectrin beta chain isoform X11 [Plutella xylostella]
793	NTGVSGVPTLYQIPITWTR	XP_011563035.1	PREDICTED: membrane alanyl aminopeptidase-like [Plutella xylostella]
794	TIIEGSGSVK	XP_011566252.1	PREDICTED: apolipophorins-like [Plutella xylostella]
795	YIEAEVHK	XP_011554692.1	PREDICTED: V-type proton ATPase 116 kDa subunit a isoform 1-like isoform X1 [Plutella xylostella] >XP_011554701.1 PREDICTED: V-type proton ATPase 116 kDa subunit a isoform 1-like isoform X1 [Plutella xylostella] >XP_011554706.1 PREDICTED: V-type proton ATPase 116 kDa subunit a isoform 1-like isoform X2 [Plutella xylostella] >XP_011557966.1 PREDICTED: V-type proton ATPase 116 kDa subunit a isoform…
796	SKEPWLPVIVFR	XP_011553793.1	PREDICTED: organic cation transporter protein-like [Plutella xylostella]
797	LAQGFNTLDVFK	XP_011552861.1	PREDICTED: ubiquitin-like modifier-activating enzyme 1 [Plutella xylostella]
798	CTQLWNIQFHYLEYR	XP_011564013.1	PREDICTED: trypsin CFT-1-like [Plutella xylostella]
799	GLPNIEHK	XP_011554490.1	PREDICTED: Niemann-Pick C1 protein [Plutella xylostella]
800	HFNYEGVVVIK	XP_011566252.1	PREDICTED: apolipophorins-like [Plutella xylostella]
801	GEIAQAWQTLVTK	XP_011569136.1	PREDICTED: spectrin alpha chain [Plutella xylostella]
802	YVPSEQR	XP_011550373.1	PREDICTED: 60S ribosomal protein L6 [Plutella xylostella] >XP_011550374.1 PREDICTED: 60S ribosomal protein L6 [Plutella xylostella]
803	LQNELFAFR	XP_011565371.1	PREDICTED: protein lethal(2) giant larvae-like [Plutella xylostella]
804	ELFTVK	ABU41413.1	cadherin-like protein [Plutella xylostella]
805	TNVVSYALLGNQENVK	XP_011563035.1	PREDICTED: membrane alanyl aminopeptidase-like [Plutella xylostella]
806	TEVNTPLNVLTLAAQK	XP_011559707.1	PREDICTED: endoplasmic reticulum metallopeptidase 1-like [Plutella xylostella]
807	EIEDSSYVEEIPIFK	XP_011554212.1	PREDICTED: vigilin [Plutella xylostella]
808	CLIGECWVPTADLPNVQK	XP_011554692.1	PREDICTED: V-type proton ATPase 116 kDa subunit a isoform 1-like isoform X1 [Plutella xylostella] >XP_011554701.1 PREDICTED: V-type proton ATPase 116 kDa subunit a isoform 1-like isoform X1 [Plutella xylostella] >XP_011554706.1 PREDICTED: V-type proton ATPase 116 kDa subunit a isoform 1-like isoform X2 [Plutella xylostella] >XP_011557966.1 PREDICTED: V-type proton ATPase 116 kDa subunit a isoform…
809	DVEDEQLWIHEK	XP_011558167.1	PREDICTED: spectrin beta chain isoform X11 [Plutella xylostella]
810	SGIVPSDTDFR	XP_011559707.1	PREDICTED: endoplasmic reticulum metallopeptidase 1-like [Plutella xylostella]
811	DSFDFVQSR	XP_011564322.1	PREDICTED: CD63 antigen-like [Plutella xylostella]
812	AGVEAELEK	XP_011556826.1	PREDICTED: facilitated trehalose transporter Tret1 [Plutella xylostella] >XP_011556827.1 PREDICTED: facilitated trehalose transporter Tret1 [Plutella xylostella] >XP_011556828.1 PREDICTED: facilitated trehalose transporter Tret1 [Plutella xylostella]
813	QAEAQLAEIAAK	XP_011560011.1	PREDICTED: LOW QUALITY PROTEIN: myosin heavy chain, non-muscle-like [Plutella xylostella]
814	QNQIESQFDNLLGLAR	XP_011569136.1	PREDICTED: spectrin alpha chain [Plutella xylostella]
815	AHIAQLCEK	XP_011564384.1	PREDICTED: clathrin heavy chain isoform X2 [Plutella xylostella]
816	LVTYTSSPK	XP_011550323.1	PREDICTED: nose resistant to fluoxetine protein 6-like [Plutella xylostella]
817	STVLQLIQR	XP_011555603.1	PREDICTED: multidrug resistance protein homolog 49-like [Plutella xylostella]
818	LEDLNMVLNQTR	XP_011554692.1	PREDICTED: V-type proton ATPase 116 kDa subunit a isoform 1-like isoform X1 [Plutella xylostella] >XP_011554701.1 PREDICTED: V-type proton ATPase 116 kDa subunit a isoform 1-like isoform X1 [Plutella xylostella] >XP_011554706.1 PREDICTED: V-type proton ATPase 116 kDa subunit a isoform 1-like isoform X2 [Plutella xylostella] >XP_011557966.1 PREDICTED: V-type proton ATPase 116 kDa subunit a isoform…
819	TDLVNYK	XP_011557841.1	PREDICTED: minor histocompatibility antigen H13 [Plutella xylostella]
820	DGIATPLSYISSR	XP_011560704.1	PREDICTED: membrane alanyl aminopeptidase-like [Plutella xylostella]
821	ETQTSYWVLATDYK	XP_011549989.1	PREDICTED: uncharacterized protein LOC105381882 [Plutella xylostella]
822	GDVLTLLNSNNK	XP_011569136.1	PREDICTED: spectrin alpha chain [Plutella xylostella]
823	ASAAQKPLDVDDVLVNELGQFGR	XP_011553789.1	PREDICTED: solute carrier family 22 member 7-like isoform X1 [Plutella xylostella]
824	LMEPYSK	AYA73999.1	Niemann-Pick type C 1-b protein [Plutella xylostella]
825	EIQLELFR	XP_011561958.1	PREDICTED: LOW QUALITY PROTEIN: ATP-binding cassette sub-family B member 6, mitochondrial-like [Plutella xylostella]
826	GASDFAIIHYAGK	XP_011560011.1	PREDICTED: LOW QUALITY PROTEIN: myosin heavy chain, non-muscle-like [Plutella xylostella]
827	QICEMNCSPEQSR	AYA73999.1	Niemann-Pick type C 1-b protein [Plutella xylostella]
828	DEATLQHYLQQSLYSSSIR	XP_011563035.1	PREDICTED: membrane alanyl aminopeptidase-like [Plutella xylostella]
829	IVDLNLSLLR	XP_011560675.1	PREDICTED: toll-like receptor 3 [Plutella xylostella]
830	LLAYMEGHTDYEYYSMAPFLNMK	XP_011563035.1	PREDICTED: membrane alanyl aminopeptidase-like [Plutella xylostella]
831	VLASEEYYNER	XP_011562015.1	PREDICTED: creatine transporter-like [Plutella xylostella]
832	REEELAAAVAR	XP_011560011.1	PREDICTED: LOW QUALITY PROTEIN: myosin heavy chain, non-muscle-like [Plutella xylostella]
833	VGTFDPYSDDPR	XP_011565371.1	PREDICTED: protein lethal(2) giant larvae-like [Plutella xylostella]
834	DATCIGAR	XP_011549989.1	PREDICTED: uncharacterized protein LOC105381882 [Plutella xylostella]
835	TAEADYAK	XP_011556043.1	PREDICTED: 40S ribosomal protein S6 [Plutella xylostella]
836	VQITLPDQGQK	XP_011554212.1	PREDICTED: vigilin [Plutella xylostella]
837	NYALVYSCR	XP_011549989.1	PREDICTED: uncharacterized protein LOC105381882 [Plutella xylostella]
838	VHIPPASTMSDEIVVAGEK	XP_011554212.1	PREDICTED: vigilin [Plutella xylostella]
839	NDAFLVPLR	XP_011562915.1	PREDICTED: mitochondrial sodium/hydrogen exchanger 9B2-like isoform X2 [Plutella xylostella] >XP_011562917.1 PREDICTED: mitochondrial sodium/hydrogen exchanger 9B2-like isoform X2 [Plutella xylostella] >XP_011562918.1 PREDICTED: mitochondrial sodium/hydrogen exchanger 9B2-like isoform X2 [Plutella xylostella]
840	LIEGQHYAADDVAQR	XP_011569136.1	PREDICTED: spectrin alpha chain [Plutella xylostella]
841	AQTPSPPPPTQDK	XP_011567870.1	PREDICTED: uncharacterized protein LOC105397545, partial [Plutella xylostella]
842	VPPPIDPNSQDDDVVEEAK	ALE60398.1	ATP-binding cassette sub-family A ABCA2 [Plutella xylostella]
843	NTYDEVVEK	XP_011559707.1	PREDICTED: endoplasmic reticulum metallopeptidase 1-like [Plutella xylostella]
844	HEILEQGVEDYAHTIR	XP_011558167.1	PREDICTED: spectrin beta chain isoform X11 [Plutella xylostella]
845	ASAEVSQALDTLQR	XP_011569136.1	PREDICTED: spectrin alpha chain [Plutella xylostella]
846	YDQDSDPVLK	AKC96182.1	ABC transporter subfamily C4 protein [Plutella xylostella]
847	LQQFFNER	XP_011562526.1	PREDICTED: myosin heavy chain 95F-like [Plutella xylostella]
848	GTTIQEILK	XP_011554212.1	PREDICTED: vigilin [Plutella xylostella]
849	FLDFQHQLQK	XP_011565285.1	PREDICTED: LOW QUALITY PROTEIN: calcium uptake protein 1 homolog, mitochondrial-like [Plutella xylostella]
850	VIQCFAETGQFQK	XP_011564384.1	PREDICTED: clathrin heavy chain isoform X2 [Plutella xylostella]
851	HQAFEAEIAANK	XP_011558167.1	PREDICTED: spectrin beta chain isoform X11 [Plutella xylostella]
852	FIVEQVHTAMFSDSLDSAHALTNPSVNDPAAVSSHFSTITYAR	XP_011563035.1	PREDICTED: membrane alanyl aminopeptidase-like [Plutella xylostella]
853	LGVCIPR	XP_011549472.1	PREDICTED: LOW QUALITY PROTEIN: nose resistant to fluoxetine protein 6-like [Plutella xylostella]
854	AQELAAGATAHLNATVSELR	XP_011563458.1	PREDICTED: reticulon-1-A isoform X3 [Plutella xylostella]
855	NSPEDFGLITK	XP_011548395.1	PREDICTED: apolipophorins-like [Plutella xylostella]
856	QLEESYVEEIK	XP_011548395.1	PREDICTED: apolipophorins-like [Plutella xylostella]
857	SLSESASESDVAAGDR	XP_011561544.1	PREDICTED: multidrug resistance-associated protein 1 isoform X4 [Plutella xylostella]
858	LHWVEFMSK	XP_011554692.1	PREDICTED: V-type proton ATPase 116 kDa subunit a isoform 1-like isoform X1 [Plutella xylostella] >XP_011554701.1 PREDICTED: V-type proton ATPase 116 kDa subunit a isoform 1-like isoform X1 [Plutella xylostella] >XP_011554706.1 PREDICTED: V-type proton ATPase 116 kDa subunit a isoform 1-like isoform X2 [Plutella xylostella] >XP_011557966.1 PREDICTED: V-type proton ATPase 116 kDa subunit a isoform…
859	DLSEIHLLR	XP_011566507.1	PREDICTED: uncharacterized protein LOC105396220 [Plutella xylostella]
860	LADLEEFISGPNHADIQK	XP_011564384.1	PREDICTED: clathrin heavy chain isoform X2 [Plutella xylostella]
861	YLESVNYLFK	AYA73999.1	Niemann-Pick type C 1-b protein [Plutella xylostella]
862	VNHLDISPR	XP_011559660.1	PREDICTED: putative inorganic phosphate cotransporter isoform X1 [Plutella xylostella]
863	LDLSNNLIDSISGSSK	XP_011560675.1	PREDICTED: toll-like receptor 3 [Plutella xylostella]
864	GTPVFIHDENTR	XP_011555546.1	PREDICTED: hypoxia up-regulated protein 1 [Plutella xylostella]
865	SINADEAAAMGAVYR	XP_011555546.1	PREDICTED: hypoxia up-regulated protein 1 [Plutella xylostella]
866	LEAELASHEPAIQAVQEAGEK	XP_011569136.1	PREDICTED: spectrin alpha chain [Plutella xylostella]
867	DLNEELEALK	XP_011560011.1	PREDICTED: LOW QUALITY PROTEIN: myosin heavy chain, non-muscle-like [Plutella xylostella]
868	DLEEANIQHESTLANLR	XP_011558108.1	PREDICTED: myosin heavy chain, muscle isoform X17 [Plutella xylostella]
869	VASHALWITILR	XP_011555130.1	PREDICTED: myosin-VIIa-like [Plutella xylostella]
870	ILDDTNPLTSAEPYQSVTQR	AYA73999.1	Niemann-Pick type C 1-b protein [Plutella xylostella]
871	EFLTSTDPGVK	XP_011554896.1	PREDICTED: zinc carboxypeptidase-like [Plutella xylostella]
872	IVSSEAEFGNAYK	XP_011566252.1	PREDICTED: apolipophorins-like [Plutella xylostella]
873	TQDAMQDEFTR	JAV44814.1	Acetyltransferase-19 [Plutella xylostella] >XP_011554036.1 PREDICTED: 1-acyl-sn-glycerol-3-phosphate acyltransferase alpha [Plutella xylostella] >XP_011554037.1 PREDICTED: 1-acyl-sn-glycerol-3-phosphate acyltransferase alpha [Plutella xylostella] >XP_011554038.1 PREDICTED: 1-acyl-sn-glycerol-3-phosphate acyltransferase alpha [Plutella xylostella] >XP_011554039.1 PREDICTED: 1-acyl-sn-glycerol-3-ph…
874	VNYDTHNWELIAEALQK	AAS75551.1	aminopeptidase N2 [Plutella xylostella]
875	VNYDAHIWSHIGEALNSDDR	XP_011555515.1	PREDICTED: uncharacterized protein LOC105386610 [Plutella xylostella]
876	DGSNTAVETGITTLK	XP_011551163.1	PREDICTED: uncharacterized family 31 glucosidase C30D11.01c-like [Plutella xylostella]
877	STLLNILTGYK	XP_011553591.1	PREDICTED: ATP-binding cassette sub-family G member 1 [Plutella xylostella]
878	GLTANFISK	XP_011566252.1	PREDICTED: apolipophorins-like [Plutella xylostella]
879	DYVNLNFTEPK	ALE60398.1	ATP-binding cassette sub-family A ABCA2 [Plutella xylostella]
880	VGLVLAPAAGR	XP_011556832.1	PREDICTED: UDP-glucose:glycoprotein glucosyltransferase [Plutella xylostella]
881	SLSPLYTSFSVYSNTR	XP_011549472.1	PREDICTED: LOW QUALITY PROTEIN: nose resistant to fluoxetine protein 6-like [Plutella xylostella]
882	AAAITAETGAR	XP_011554212.1	PREDICTED: vigilin [Plutella xylostella]
883	QDNANTFGEGESLR	XP_011554212.1	PREDICTED: vigilin [Plutella xylostella]
884	ENILFGLPFEPEK	XP_011555955.1	PREDICTED: probable multidrug resistance-associated protein lethal(2)03659 [Plutella xylostella]
885	GTAPLPEAGAPR	XP_011565371.1	PREDICTED: protein lethal(2) giant larvae-like [Plutella xylostella]
886	SEEQVITLQPLSTDEFK	XP_011555546.1	PREDICTED: hypoxia up-regulated protein 1 [Plutella xylostella]
887	FPYYEIVASDR	XP_011555546.1	PREDICTED: hypoxia up-regulated protein 1 [Plutella xylostella]
888	TDEKSEEEKPSLLR	XP_011553789.1	PREDICTED: solute carrier family 22 member 7-like isoform X1 [Plutella xylostella]
889	QQDAIDSPVSFR	XP_011560988.1	PREDICTED: facilitated trehalose transporter Tret1-like, partial [Plutella xylostella]
890	NNDLLFR	XP_011564224.1	PREDICTED: myosin-IB-like [Plutella xylostella]
891	EGEQTVIKPDDMLLVDSGGQYK	XP_011553662.1	PREDICTED: xaa-Pro aminopeptidase 1-like [Plutella xylostella]
892	LADLIPILNK	XP_011564869.1	PREDICTED: ubiquitin carboxyl-terminal hydrolase 7 [Plutella xylostella]
893	TAGYNNVNVR	XP_011558167.1	PREDICTED: spectrin beta chain isoform X11 [Plutella xylostella]
894	VEDNFSSTAELAK	XP_011562167.1	PREDICTED: proton-coupled amino acid transporter 1-like [Plutella xylostella]
895	ASWGPSR	XP_011562370.1	PREDICTED: sodium-dependent nutrient amino acid transporter 1-like [Plutella xylostella]
896	DMGIIDEILPR	AKC96182.1	ABC transporter subfamily C4 protein [Plutella xylostella]
897	KTELNSEMMSDK	XP_011550893.1	PREDICTED: uncharacterized protein LOC105382669 [Plutella xylostella]
898	EVSVENEAQNTEAIDDR	XP_011555130.1	PREDICTED: myosin-VIIa-like [Plutella xylostella]
899	HIIEQLGGK	XP_011547907.1	PREDICTED: V-type proton ATPase subunit H isoform X1 [Plutella xylostella]
900	LIDEGHEATPEFK	XP_011558167.1	PREDICTED: spectrin beta chain isoform X11 [Plutella xylostella]
901	TLLEDAYK	XP_011569136.1	PREDICTED: spectrin alpha chain [Plutella xylostella]
902	ELENELDGEQR	XP_011558108.1	PREDICTED: myosin heavy chain, muscle isoform X17 [Plutella xylostella]
903	VHEISLK	ALE60398.1	ATP-binding cassette sub-family A ABCA2 [Plutella xylostella]
904	KPLLESGTLATK	XP_011552861.1	PREDICTED: ubiquitin-like modifier-activating enzyme 1 [Plutella xylostella]
905	LGFVAGVILR	XP_011561283.1	PREDICTED: V-type proton ATPase 116 kDa subunit a isoform 1 isoform X3 [Plutella xylostella]
906	TENEILELSHNAVNLK	XP_011554692.1	PREDICTED: V-type proton ATPase 116 kDa subunit a isoform 1-like isoform X1 [Plutella xylostella] >XP_011554701.1 PREDICTED: V-type proton ATPase 116 kDa subunit a isoform 1-like isoform X1 [Plutella xylostella] >XP_011554706.1 PREDICTED: V-type proton ATPase 116 kDa subunit a isoform 1-like isoform X2 [Plutella xylostella] >XP_011557966.1 PREDICTED: V-type proton ATPase 116 kDa subunit a isoform…
907	YTVTVQQGDK	XP_011565371.1	PREDICTED: protein lethal(2) giant larvae-like [Plutella xylostella]
908	YVVSDVLEYLTPQSHFGHDR	XP_011563344.1	PREDICTED: endoribonuclease Dicer [Plutella xylostella]
909	GHFAAAALEEQAR	XP_011551704.1	PREDICTED: LOW QUALITY PROTEIN: spectrin beta chain, non-erythrocytic 2 [Plutella xylostella]
910	AQIVNDVFSYAR	XP_011555108.1	PREDICTED: membrane alanyl aminopeptidase-like [Plutella xylostella]
911	ANALQNELEESR	XP_011558108.1	PREDICTED: myosin heavy chain, muscle isoform X17 [Plutella xylostella]
912	HHFEVDASYVVVAALGELAK	XP_011566397.1	PREDICTED: uncharacterized protein LOC105396110 [Plutella xylostella]
913	DVVEFLDEHGHR	XP_011557537.1	PREDICTED: uncharacterized protein LOC105388347 isoform X1 [Plutella xylostella] >XP_011557538.1 PREDICTED: uncharacterized protein LOC105388347 isoform X2 [Plutella xylostella] >XP_011557540.1 PREDICTED: uncharacterized protein LOC105388347 isoform X3 [Plutella xylostella]
914	EAFLELR	XP_011560933.1	PREDICTED: NADH dehydrogenase [ubiquinone] 1 beta subcomplex subunit 11, mitochondrial [Plutella xylostella]
915	YELLTPNIIPK	XP_011560011.1	PREDICTED: LOW QUALITY PROTEIN: myosin heavy chain, non-muscle-like [Plutella xylostella]
916	DNQPVTADVIEALR	ABU41413.1	cadherin-like protein [Plutella xylostella]
917	GGPASTLTYK	XP_011566252.1	PREDICTED: apolipophorins-like [Plutella xylostella]
918	GNGALIVDFK	XP_011548395.1	PREDICTED: apolipophorins-like [Plutella xylostella]
919	LMSSHGDSADATYSK	XP_011569136.1	PREDICTED: spectrin alpha chain [Plutella xylostella]
920	YHDFITDKFPLDK	JAV01972.1	Acetyltransferase-6 [Plutella xylostella] >XP_011554831.1 PREDICTED: lysophospholipid acyltransferase 5 [Plutella xylostella]
921	QNTGDDPDNYPIK	XP_011556039.1	PREDICTED: synaptic vesicle glycoprotein 2C-like [Plutella xylostella]
922	YMHWFNR	XP_011566875.1	PREDICTED: synaptic vesicle glycoprotein 2B-like [Plutella xylostella]
923	QFETVLPFEER	XP_011563522.1	PREDICTED: uncharacterized protein LOC105393455 [Plutella xylostella]
924	LLAEMSDHTGLDFYEVDANLK	ADA59493.1	midgut target receptor, partial [Plutella xylostella]
925	IQPPSWLELQATK	XP_011555130.1	PREDICTED: myosin-VIIa-like [Plutella xylostella]
926	ELLTAAPR	XP_011561066.1	PREDICTED: LOW QUALITY PROTEIN: cullin-associated NEDD8-dissociated protein 1-like [Plutella xylostella]
927	ADAAAQLADNAR	XP_011551704.1	PREDICTED: LOW QUALITY PROTEIN: spectrin beta chain, non-erythrocytic 2 [Plutella xylostella]
928	FNFIWR	XP_011557537.1	PREDICTED: uncharacterized protein LOC105388347 isoform X1 [Plutella xylostella] >XP_011557538.1 PREDICTED: uncharacterized protein LOC105388347 isoform X2 [Plutella xylostella] >XP_011557540.1 PREDICTED: uncharacterized protein LOC105388347 isoform X3 [Plutella xylostella]
929	QLQHQLNEVSNK	XP_011558108.1	PREDICTED: myosin heavy chain, muscle isoform X17 [Plutella xylostella]
930	TNVLNER	XP_011549989.1	PREDICTED: uncharacterized protein LOC105381882 [Plutella xylostella]
931	YPQGFETGECAR	XP_011549989.1	PREDICTED: uncharacterized protein LOC105381882 [Plutella xylostella]
932	AGGVVNVWSEGAR	XP_011564526.1	PREDICTED: uncharacterized protein LOC105394337, partial [Plutella xylostella]
933	LDASTADVISAAK	XP_011561958.1	PREDICTED: LOW QUALITY PROTEIN: ATP-binding cassette sub-family B member 6, mitochondrial-like [Plutella xylostella]
934	LAIMDDDDVSDKPSGLGTR	XP_011559660.1	PREDICTED: putative inorganic phosphate cotransporter isoform X1 [Plutella xylostella]
935	VSIMANEDSK	XP_011562915.1	PREDICTED: mitochondrial sodium/hydrogen exchanger 9B2-like isoform X2 [Plutella xylostella] >XP_011562917.1 PREDICTED: mitochondrial sodium/hydrogen exchanger 9B2-like isoform X2 [Plutella xylostella] >XP_011562918.1 PREDICTED: mitochondrial sodium/hydrogen exchanger 9B2-like isoform X2 [Plutella xylostella]
936	AATAGTYDASYK	XP_011549989.1	PREDICTED: uncharacterized protein LOC105381882 [Plutella xylostella]
937	VLAESIFQGK	XP_011564224.1	PREDICTED: myosin-IB-like [Plutella xylostella]
938	DLQNLMATSSNTIVGK	XP_011564224.1	PREDICTED: myosin-IB-like [Plutella xylostella]
939	SPEFLISDFGK	XP_011554569.1	PREDICTED: uncharacterized protein LOC105385824 [Plutella xylostella]
940	VQLSDLVWLKPEGK	XP_011555130.1	PREDICTED: myosin-VIIa-like [Plutella xylostella]
941	NRLDIFFCIQK	AYA73999.1	Niemann-Pick type C 1-b protein [Plutella xylostella]
942	EMPILGMIQEK	XP_011566252.1	PREDICTED: apolipophorins-like [Plutella xylostella]
943	GDVVSTPLDLEQAHFAR	XP_011564224.1	PREDICTED: myosin-IB-like [Plutella xylostella]
944	ALPIYSPEK	XP_011561925.1	PREDICTED: myosin-IB [Plutella xylostella]
945	RPETAITQFK	XP_011564224.1	PREDICTED: myosin-IB-like [Plutella xylostella]
946	LSDEHQTLR	XP_011564224.1	PREDICTED: myosin-IB-like [Plutella xylostella]
947	VDYDDETLPLK	XP_011561716.1	PREDICTED: innexin inx7 [Plutella xylostella]
948	FGPFYR	AYA73999.1	Niemann-Pick type C 1-b protein [Plutella xylostella]
949	LGQLTTNWLSTK	XP_011563035.1	PREDICTED: membrane alanyl aminopeptidase-like [Plutella xylostella]
950	EAIFIIGR	XP_011554212.1	PREDICTED: vigilin [Plutella xylostella]
951	EEFSYAAGAPR	XP_011558846.1	PREDICTED: integrin alpha-PS1 isoform X1 [Plutella xylostella]
952	LEEDLALSEDTNQK	XP_011560011.1	PREDICTED: LOW QUALITY PROTEIN: myosin heavy chain, non-muscle-like [Plutella xylostella]
953	LATEVEDLQLEVDR	XP_011558108.1	PREDICTED: myosin heavy chain, muscle isoform X17 [Plutella xylostella]
954	LSVVANLDPEKR	XP_011548395.1	PREDICTED: apolipophorins-like [Plutella xylostella]
955	VLEAEAMQQAEELSASER	XP_011560011.1	PREDICTED: LOW QUALITY PROTEIN: myosin heavy chain, non-muscle-like [Plutella xylostella]
956	LPAAVQGR	XP_011548094.1	PREDICTED: mediator of RNA polymerase II transcription subunit 12-like [Plutella xylostella]
957	QVQPQIDAK	XP_011568469.1	PREDICTED: lethal(2)neighbour of tid protein 2-like [Plutella xylostella]
958	SYYSENSVGNCPSAFYDVSSTPGQVLVQNSEVNAK	XP_011549989.1	PREDICTED: uncharacterized protein LOC105381882 [Plutella xylostella]
959	EQLVASSHEQTPAIVK	XP_011569136.1	PREDICTED: spectrin alpha chain [Plutella xylostella]
960	DIEWAVTK	XP_011557537.1	PREDICTED: uncharacterized protein LOC105388347 isoform X1 [Plutella xylostella] >XP_011557538.1 PREDICTED: uncharacterized protein LOC105388347 isoform X2 [Plutella xylostella] >XP_011557540.1 PREDICTED: uncharacterized protein LOC105388347 isoform X3 [Plutella xylostella]
961	INEIIEDLEAK	XP_011554212.1	PREDICTED: vigilin [Plutella xylostella]
962	LLQSELDELANTQGTADK	XP_011560011.1	PREDICTED: LOW QUALITY PROTEIN: myosin heavy chain, non-muscle-like [Plutella xylostella]
963	ADDPSAYMDVVDTAAK	XP_011564384.1	PREDICTED: clathrin heavy chain isoform X2 [Plutella xylostella]
964	SFEAPIK	XP_011557841.1	PREDICTED: minor histocompatibility antigen H13 [Plutella xylostella]
965	QIEELYLTFAK	XP_011569136.1	PREDICTED: spectrin alpha chain [Plutella xylostella]
966	IGDIEELDLSYNK	XP_011560675.1	PREDICTED: toll-like receptor 3 [Plutella xylostella]
967	EGGEAAPEPLR	XP_011556259.1	PREDICTED: coatomer subunit alpha-like [Plutella xylostella]
968	AYNDVVLSR	XP_011550590.1	PREDICTED: E3 ubiquitin-protein ligase synoviolin [Plutella xylostella]
969	MPYPIVYDADNK	XP_011566252.1	PREDICTED: apolipophorins-like [Plutella xylostella]
970	NVYDSIAK	XP_011549275.1	PREDICTED: plasma membrane calcium-transporting ATPase 3 [Plutella xylostella]
971	SADETLAWVLEK	XP_011551704.1	PREDICTED: LOW QUALITY PROTEIN: spectrin beta chain, non-erythrocytic 2 [Plutella xylostella]
972	AFPCFDEPQFK	XP_011563035.1	PREDICTED: membrane alanyl aminopeptidase-like [Plutella xylostella]
973	VTNHVNDLDKEEVNIISGALDLR	XP_011556488.1	PREDICTED: metal transporter CNNM4-like [Plutella xylostella]
974	QDAGDAPPPPPPDNDNR	XP_011564318.1	PREDICTED: derlin-2 [Plutella xylostella]
975	YTVDLHVFKDENK	XP_011566252.1	PREDICTED: apolipophorins-like [Plutella xylostella]
976	TSMMEGTGSLEQQLETLR	XP_011556016.1	PREDICTED: spectrin alpha chain-like [Plutella xylostella]
977	DGIPMLEIPGESPEAPQPR	XP_011561283.1	PREDICTED: V-type proton ATPase 116 kDa subunit a isoform 1 isoform X3 [Plutella xylostella]
978	KFTIGDLVR	XP_011553123.1	PREDICTED: LOW QUALITY PROTEIN: glucose transporter type 1-like [Plutella xylostella]
979	IGGIGTVPVGR	XP_011561146.1	PREDICTED: elongation factor 1-alpha [Plutella xylostella]
980	VVEIQEAEQR	XP_011564224.1	PREDICTED: myosin-IB-like [Plutella xylostella]
981	YVGWWHEIETYPTEADR	XP_011549989.1	PREDICTED: uncharacterized protein LOC105381882 [Plutella xylostella]
982	SMNIFGSSWR	XP_011554692.1	PREDICTED: V-type proton ATPase 116 kDa subunit a isoform 1-like isoform X1 [Plutella xylostella] >XP_011554701.1 PREDICTED: V-type proton ATPase 116 kDa subunit a isoform 1-like isoform X1 [Plutella xylostella] >XP_011554706.1 PREDICTED: V-type proton ATPase 116 kDa subunit a isoform 1-like isoform X2 [Plutella xylostella] >XP_011557966.1 PREDICTED: V-type proton ATPase 116 kDa subunit a isoform…
983	VEGLGEQTSQEFK	XP_011548395.1	PREDICTED: apolipophorins-like [Plutella xylostella]
984	LLQQNHVESQR	XP_011551704.1	PREDICTED: LOW QUALITY PROTEIN: spectrin beta chain, non-erythrocytic 2 [Plutella xylostella]
985	LLDSYDLQR	XP_011569136.1	PREDICTED: spectrin alpha chain [Plutella xylostella]
986	GVSPAPPR	XP_011558108.1	PREDICTED: myosin heavy chain, muscle isoform X17 [Plutella xylostella]
987	NAYVGTYENNLISLEK	XP_011552676.1	PREDICTED: protocadherin-23-like [Plutella xylostella]
988	VDDAVELR	XP_011566252.1	PREDICTED: apolipophorins-like [Plutella xylostella]
989	DTGIGVVELPR	XP_011563344.1	PREDICTED: endoribonuclease Dicer [Plutella xylostella]
990	QQESPVVDVSGK	XP_011569136.1	PREDICTED: spectrin alpha chain [Plutella xylostella]
991	NGEIETQGK	AKC96182.1	ABC transporter subfamily C4 protein [Plutella xylostella]
992	YEGTWYNIESYHTGFQGGECNTAR	XP_011549989.1	PREDICTED: uncharacterized protein LOC105381882 [Plutella xylostella]
993	TWIDVSGSSAK	XP_011558585.1	PREDICTED: protein transport protein Sec61 subunit alpha isoform 2-like [Plutella xylostella]
994	TNSVVYDFGLECQEWLR	XP_011553789.1	PREDICTED: solute carrier family 22 member 7-like isoform X1 [Plutella xylostella]
995	ELNSPLATVR	XP_011549352.1	PREDICTED: sensory neuron membrane protein 2-like [Plutella xylostella]
996	SHANLDFSK	XP_011566690.1	PREDICTED: nodal modulator 1-like [Plutella xylostella]
997	GLTVDDLSK	AKC96182.1	ABC transporter subfamily C4 protein [Plutella xylostella]
998	GEVSIAGIELGSK	XP_011557537.1	PREDICTED: uncharacterized protein LOC105388347 isoform X1 [Plutella xylostella] >XP_011557538.1 PREDICTED: uncharacterized protein LOC105388347 isoform X2 [Plutella xylostella] >XP_011557540.1 PREDICTED: uncharacterized protein LOC105388347 isoform X3 [Plutella xylostella]
999	DFTEEQEQR	XP_011554229.1	PREDICTED: uncharacterized protein LOC105385535 isoform X2 [Plutella xylostella]
1000	DSSHEIFIAAEHDGK	XP_011553662.1	PREDICTED: xaa-Pro aminopeptidase 1-like [Plutella xylostella]
1001	VVTHTFYLLPENK	XP_011566252.1	PREDICTED: apolipophorins-like [Plutella xylostella]
1002	NLQNLLILTAIK	XP_011564384.1	PREDICTED: clathrin heavy chain isoform X2 [Plutella xylostella]
1003	LSGPENAAVLDKLTAEITR	XP_011560704.1	PREDICTED: membrane alanyl aminopeptidase-like [Plutella xylostella]
1004	ESFPVASLK	XP_011552575.1	PREDICTED: putative transporter ZK637.1 [Plutella xylostella]
1005	ESTLHLVLR	AGC11974.1	ubiquitin ribosomal protein RpS27a [Plutella xylostella] >BAD26699.1 Ribosomal protein S27A [Plutella xylostella] >XP_011549597.1 PREDICTED: ubiquitin-40S ribosomal protein S27a isoform X2 [Plutella xylostella] >sp|P68202.2|RS27A_PLUXY RecName: Full=Ubiquitin-40S ribosomal protein S27a; Contains: RecName: Full=Ubiquitin; Contains: RecName: Full=40S ribosomal protein S27a; Flags: Precursor
1006	KHEALEAELAAR	XP_011569136.1	PREDICTED: spectrin alpha chain [Plutella xylostella]
1007	TGELETTMPLK	ABU41413.1	cadherin-like protein [Plutella xylostella]
1008	VADTDLYLDCK	XP_011550410.1	PREDICTED: solute carrier family 26 member 10 [Plutella xylostella]
1009	NLEHDLDNIR	XP_011558108.1	PREDICTED: myosin heavy chain, muscle isoform X17 [Plutella xylostella]
1010	QADVVVAVDTTK	XP_011566252.1	PREDICTED: apolipophorins-like [Plutella xylostella]
1011	VALINNISK	XP_011555639.1	PREDICTED: uncharacterized protein LOC105386719 [Plutella xylostella]
1012	GEEEDTTVSVAEMR	XP_011552352.1	PREDICTED: putative laccase-11, partial [Plutella xylostella]
1013	LTTGFADDVK	XP_011565287.1	PREDICTED: uncharacterized protein LOC105395062 [Plutella xylostella]
1014	QSLEAENADLATELK	XP_011560011.1	PREDICTED: LOW QUALITY PROTEIN: myosin heavy chain, non-muscle-like [Plutella xylostella]
1015	TLAPEYSAVIDDVVK	XP_011549989.1	PREDICTED: uncharacterized protein LOC105381882 [Plutella xylostella]
1016	GHNAVAEFGFSHPK	XP_011566252.1	PREDICTED: apolipophorins-like [Plutella xylostella]
1017	TPAHEWTIFNVK	AAS75551.1	aminopeptidase N2 [Plutella xylostella]
1018	SLLEAYAADLPVLTR	XP_011552401.1	PREDICTED: palmitoyltransferase ZDHHC2-like [Plutella xylostella]
1019	KAFPCYDEPGFK	XP_011563035.1	PREDICTED: membrane alanyl aminopeptidase-like [Plutella xylostella]
1020	DIDEVFDEIR	XP_011551600.1	PREDICTED: leucine-rich PPR motif-containing protein, mitochondrial [Plutella xylostella]
1021	LSIENSDLLR	XP_011558108.1	PREDICTED: myosin heavy chain, muscle isoform X17 [Plutella xylostella]
1022	MSESMDLPEYAAQK	AKC96181.1	ABC transporter subfamily C3 protein [Plutella xylostella]
1023	AFPCYDEPGFK	XP_011563035.1	PREDICTED: membrane alanyl aminopeptidase-like [Plutella xylostella]
1024	QDNASVSLLGDSGSPR	XP_011553591.1	PREDICTED: ATP-binding cassette sub-family G member 1 [Plutella xylostella]
1025	VELNVASLSSHLR	XP_011550800.1	PREDICTED: dolichyl-diphosphooligosaccharide--protein glycosyltransferase subunit 2 [Plutella xylostella]
1026	KFDLDVEGQYVDK	XP_011548395.1	PREDICTED: apolipophorins-like [Plutella xylostella]
1027	QLHGGLFFMDVLPTTPSGK	XP_011563435.1	PREDICTED: luciferin 4-monooxygenase-like [Plutella xylostella]
1028	TVVNEFVAYQR	XP_011552093.1	PREDICTED: solute carrier family 28 member 3-like [Plutella xylostella] >XP_011552100.1 PREDICTED: solute carrier family 28 member 3-like [Plutella xylostella] >XP_011552107.1 PREDICTED: solute carrier family 28 member 3-like [Plutella xylostella]
1029	YALDVEAITTR	XP_011548571.1	PREDICTED: LOW QUALITY PROTEIN: ATP-citrate synthase [Plutella xylostella]
1030	LSSAVTAR	XP_011563035.1	PREDICTED: membrane alanyl aminopeptidase-like [Plutella xylostella]
1031	EQDGDHGEEETPQSNQTK	XP_011566293.1	PREDICTED: ATP-binding cassette sub-family G member 4-like [Plutella xylostella]
1032	EQLKPALEWEK	XP_011554490.1	PREDICTED: Niemann-Pick C1 protein [Plutella xylostella]
1033	IGPSTLIK	XP_011550349.1	PREDICTED: uncharacterized protein LOC105382199 [Plutella xylostella]
1034	HELILSNSEDK	XP_011556259.1	PREDICTED: coatomer subunit alpha-like [Plutella xylostella]
1035	LGDEQTLQQFSR	XP_011569136.1	PREDICTED: spectrin alpha chain [Plutella xylostella]
1036	AVFSWKLSR	XP_011549989.1	PREDICTED: uncharacterized protein LOC105381882 [Plutella xylostella]
1037	EHLEFFGR	ALE60398.1	ATP-binding cassette sub-family A ABCA2 [Plutella xylostella]
1038	ATLYPCPEAPADR	XP_011561283.1	PREDICTED: V-type proton ATPase 116 kDa subunit a isoform 1 isoform X3 [Plutella xylostella]
1039	TEGETAAADAATAESSK	XP_011564806.1	PREDICTED: nucleoprotein TPR [Plutella xylostella]
1040	TFEHPEAPSYHR	XP_011550349.1	PREDICTED: uncharacterized protein LOC105382199 [Plutella xylostella]
1041	EFDDLPVSEQR	XP_011548276.1	PREDICTED: calcium-transporting ATPase sarcoplasmic/endoplasmic reticulum type isoform X2 [Plutella xylostella]
1042	DLDDESAWIR	XP_011569136.1	PREDICTED: spectrin alpha chain [Plutella xylostella]
1043	YLGLMENLR	XP_011564224.1	PREDICTED: myosin-IB-like [Plutella xylostella]
1044	ALVDGSNACGSSIPSFLNCIETHEEPPTFNR	XP_011554692.1	PREDICTED: V-type proton ATPase 116 kDa subunit a isoform 1-like isoform X1 [Plutella xylostella] >XP_011554701.1 PREDICTED: V-type proton ATPase 116 kDa subunit a isoform 1-like isoform X1 [Plutella xylostella] >XP_011554706.1 PREDICTED: V-type proton ATPase 116 kDa subunit a isoform 1-like isoform X2 [Plutella xylostella] >XP_011557966.1 PREDICTED: V-type proton ATPase 116 kDa subunit a isoform…
1045	NTESGEFIHQGK	XP_011556488.1	PREDICTED: metal transporter CNNM4-like [Plutella xylostella]
1046	ITKPDDFQYLK	XP_011562526.1	PREDICTED: myosin heavy chain 95F-like [Plutella xylostella]
1047	TNLENGDNPK	XP_011555639.1	PREDICTED: uncharacterized protein LOC105386719 [Plutella xylostella]
1048	WSDGSWHQWGALQGR	XP_011557537.1	PREDICTED: uncharacterized protein LOC105388347 isoform X1 [Plutella xylostella] >XP_011557538.1 PREDICTED: uncharacterized protein LOC105388347 isoform X2 [Plutella xylostella] >XP_011557540.1 PREDICTED: uncharacterized protein LOC105388347 isoform X3 [Plutella xylostella]
1049	AQNTPTPFTAEQR	XP_011550800.1	PREDICTED: dolichyl-diphosphooligosaccharide--protein glycosyltransferase subunit 2 [Plutella xylostella]
1050	LNSGISDNNDLPR	XP_011550396.1	PREDICTED: brefeldin A-inhibited guanine nucleotide-exchange protein 1 [Plutella xylostella]
1051	EAAEAAAAAAQDAVDR	XP_011558167.1	PREDICTED: spectrin beta chain isoform X11 [Plutella xylostella]
1052	QAEVLLAQQEHR	XP_011558167.1	PREDICTED: spectrin beta chain isoform X11 [Plutella xylostella]
1053	VDESSLTGESDHVK	XP_011549275.1	PREDICTED: plasma membrane calcium-transporting ATPase 3 [Plutella xylostella]
1054	DSTETPIFEYHYYTGSYSK	XP_011565287.1	PREDICTED: uncharacterized protein LOC105395062 [Plutella xylostella]
1055	TPSVDSFSNSVIVDADGR	XP_011566252.1	PREDICTED: apolipophorins-like [Plutella xylostella]
1056	VAEPDEEIAK	XP_011562707.1	PREDICTED: uncharacterized protein LOC105392732 [Plutella xylostella]
1057	FTEMEPEER	XP_011561715.1	PREDICTED: innexin inx2 [Plutella xylostella]
1058	MYHPFIQGPYGER	XP_011554212.1	PREDICTED: vigilin [Plutella xylostella]
1059	GVIIDLKPDDR	XP_011554896.1	PREDICTED: zinc carboxypeptidase-like [Plutella xylostella]
1060	AYVLVR	XP_011569136.1	PREDICTED: spectrin alpha chain [Plutella xylostella]
1061	GAEILEHEFER	XP_011562526.1	PREDICTED: myosin heavy chain 95F-like [Plutella xylostella]
1062	TQTDVASEDTPSSLADAEK	XP_011558167.1	PREDICTED: spectrin beta chain isoform X11 [Plutella xylostella]
1063	YHFLDSER	JAV44814.1	Acetyltransferase-19 [Plutella xylostella] >XP_011554036.1 PREDICTED: 1-acyl-sn-glycerol-3-phosphate acyltransferase alpha [Plutella xylostella] >XP_011554037.1 PREDICTED: 1-acyl-sn-glycerol-3-phosphate acyltransferase alpha [Plutella xylostella] >XP_011554038.1 PREDICTED: 1-acyl-sn-glycerol-3-phosphate acyltransferase alpha [Plutella xylostella] >XP_011554039.1 PREDICTED: 1-acyl-sn-glycerol-3-ph…
1064	AHVPLLLPPVLAAVHDPFYK	XP_011561066.1	PREDICTED: LOW QUALITY PROTEIN: cullin-associated NEDD8-dissociated protein 1-like [Plutella xylostella]
1065	LALEDNPASPVYTTK	XP_011569133.1	PREDICTED: nodal modulator 1-like [Plutella xylostella]
1066	YMPQAYMNYQR	XP_011566607.1	PREDICTED: cystinosin homolog isoform X3 [Plutella xylostella]
1067	LPTTTKPINYK	XP_011555108.1	PREDICTED: membrane alanyl aminopeptidase-like [Plutella xylostella]
1068	DIEALHR	XP_011560011.1	PREDICTED: LOW QUALITY PROTEIN: myosin heavy chain, non-muscle-like [Plutella xylostella]
1069	IMPSQDPTVTMQVGNK	XP_011549275.1	PREDICTED: plasma membrane calcium-transporting ATPase 3 [Plutella xylostella]
1070	TSTYEYLELR	XP_011563165.1	PREDICTED: putative sodium-dependent multivitamin transporter isoform X2 [Plutella xylostella]
1071	DPGETYLLGR	XP_011562526.1	PREDICTED: myosin heavy chain 95F-like [Plutella xylostella]
1072	VTIECIIPQR	XP_011554212.1	PREDICTED: vigilin [Plutella xylostella]
1073	VHVDITHSEDK	XP_011554212.1	PREDICTED: vigilin [Plutella xylostella]
1074	HSLFAFSSMIGR	XP_011553793.1	PREDICTED: organic cation transporter protein-like [Plutella xylostella]
1075	GQCAEVTGVQGFDVTK	XP_011549989.1	PREDICTED: uncharacterized protein LOC105381882 [Plutella xylostella]
1076	LGFVAGVVQR	XP_011554692.1	PREDICTED: V-type proton ATPase 116 kDa subunit a isoform 1-like isoform X1 [Plutella xylostella] >XP_011554701.1 PREDICTED: V-type proton ATPase 116 kDa subunit a isoform 1-like isoform X1 [Plutella xylostella] >XP_011554706.1 PREDICTED: V-type proton ATPase 116 kDa subunit a isoform 1-like isoform X2 [Plutella xylostella] >XP_011557966.1 PREDICTED: V-type proton ATPase 116 kDa subunit a isoform…
1077	ILDANPILEAFGNAK	XP_011562526.1	PREDICTED: myosin heavy chain 95F-like [Plutella xylostella]
1078	FHSSVCFADIWDSAYKPGAEH	XP_011568297.1	PREDICTED: otopetrin-2-like isoform X1 [Plutella xylostella]
1079	SQYFSEVNDLR	XP_011558108.1	PREDICTED: myosin heavy chain, muscle isoform X17 [Plutella xylostella]
1080	TAAAESLPYLLECAR	XP_011549466.1	PREDICTED: importin-5 [Plutella xylostella]
1081	SNLILDQWR	XP_011548245.1	PREDICTED: alpha-mannosidase 2 isoform X2 [Plutella xylostella]
1082	HGNFEQELQANKPR	XP_011569136.1	PREDICTED: spectrin alpha chain [Plutella xylostella]
1083	TLQQIEDEFR	XP_011560544.1	PREDICTED: solute carrier family 2, facilitated glucose transporter member 8-like [Plutella xylostella]
1084	IQSVLAMGGNLVQR	XP_011569136.1	PREDICTED: spectrin alpha chain [Plutella xylostella]
1085	AQIELDSFVR	XP_011554212.1	PREDICTED: vigilin [Plutella xylostella]
1086	VETGVLKPGTIVVFAPANITTEVK	XP_011561146.1	PREDICTED: elongation factor 1-alpha [Plutella xylostella]
1087	ALAQAWSELQTLAAER	XP_011569136.1	PREDICTED: spectrin alpha chain [Plutella xylostella]
1088	SAQEAIGQEFK	XP_011551600.1	PREDICTED: leucine-rich PPR motif-containing protein, mitochondrial [Plutella xylostella]
1089	TDSENEFTPEFK	XP_011559707.1	PREDICTED: endoplasmic reticulum metallopeptidase 1-like [Plutella xylostella]
1090	VSSSYFDDR	XP_011549401.1	PREDICTED: protein YIPF2 [Plutella xylostella]
1091	QGAPIGLSGSSTSSR	XP_011560011.1	PREDICTED: LOW QUALITY PROTEIN: myosin heavy chain, non-muscle-like [Plutella xylostella]
1092	LLLQYLAAASGK	XP_011555130.1	PREDICTED: myosin-VIIa-like [Plutella xylostella]
1093	EIIDLEAHLEK	XP_011554692.1	PREDICTED: V-type proton ATPase 116 kDa subunit a isoform 1-like isoform X1 [Plutella xylostella] >XP_011554701.1 PREDICTED: V-type proton ATPase 116 kDa subunit a isoform 1-like isoform X1 [Plutella xylostella] >XP_011554706.1 PREDICTED: V-type proton ATPase 116 kDa subunit a isoform 1-like isoform X2 [Plutella xylostella] >XP_011557966.1 PREDICTED: V-type proton ATPase 116 kDa subunit a isoform…
1094	EPMANTQDYGK	XP_011569136.1	PREDICTED: spectrin alpha chain [Plutella xylostella]
1095	FLQYVK	XP_011554569.1	PREDICTED: uncharacterized protein LOC105385824 [Plutella xylostella]
1096	ILESTGLDSESFR	XP_011558108.1	PREDICTED: myosin heavy chain, muscle isoform X17 [Plutella xylostella]
1097	LIDDLTASWQELK	XP_011558167.1	PREDICTED: spectrin beta chain isoform X11 [Plutella xylostella]
1098	AGTPEDFR	XP_011563035.1	PREDICTED: membrane alanyl aminopeptidase-like [Plutella xylostella]
1099	LPGLLIIDTPGHESFSNLR	XP_011568591.1	PREDICTED: eukaryotic translation initiation factor 5B-like isoform X1 [Plutella xylostella] >XP_011568592.1 PREDICTED: eukaryotic translation initiation factor 5B-like isoform X2 [Plutella xylostella]
1100	SGDTFNLER	XP_011563344.1	PREDICTED: endoribonuclease Dicer [Plutella xylostella]
1101	DLSQSPLPEK	XP_011556826.1	PREDICTED: facilitated trehalose transporter Tret1 [Plutella xylostella] >XP_011556827.1 PREDICTED: facilitated trehalose transporter Tret1 [Plutella xylostella] >XP_011556828.1 PREDICTED: facilitated trehalose transporter Tret1 [Plutella xylostella]
1102	VTINQLLK	XP_011548395.1	PREDICTED: apolipophorins-like [Plutella xylostella]
1103	EQHYSLDNDK	XP_011549273.1	PREDICTED: LOW QUALITY PROTEIN: probable phospholipid-transporting ATPase IM [Plutella xylostella]
1104	IETIYPDEENK	ABU41413.1	cadherin-like protein [Plutella xylostella]
1105	AYPGDHQPGVDLLPDVMTLLINLLQSITGTMNEKFCIVCEK	XP_011553879.1	PREDICTED: zinc finger protein 189-like [Plutella xylostella]
1106	ADGAAGALIIR	XP_011552352.1	PREDICTED: putative laccase-11, partial [Plutella xylostella]
1107	AALAAAVAEISAVSEGEMTVPAR	XP_011554212.1	PREDICTED: vigilin [Plutella xylostella]
1108	AHTILSDTTK	XP_011569175.1	PREDICTED: cysteine string protein [Plutella xylostella]
1109	DLSSVTALLK	XP_011551704.1	PREDICTED: LOW QUALITY PROTEIN: spectrin beta chain, non-erythrocytic 2 [Plutella xylostella]
1110	YIIANATTDELK	XP_011549466.1	PREDICTED: importin-5 [Plutella xylostella]
1111	LSAAVNWDANR	XP_011564526.1	PREDICTED: uncharacterized protein LOC105394337, partial [Plutella xylostella]
1112	ATTAASPTSPTQPPK	XP_011565371.1	PREDICTED: protein lethal(2) giant larvae-like [Plutella xylostella]
1113	LGVEECLQSADR	XP_011560704.1	PREDICTED: membrane alanyl aminopeptidase-like [Plutella xylostella]
1114	TALTGEFVNTDQEK	XP_011548395.1	PREDICTED: apolipophorins-like [Plutella xylostella]
1115	YDVIYLITK	XP_011564384.1	PREDICTED: clathrin heavy chain isoform X2 [Plutella xylostella]
1116	TVFVAFFQGEQLK	XP_011554692.1	PREDICTED: V-type proton ATPase 116 kDa subunit a isoform 1-like isoform X1 [Plutella xylostella] >XP_011554701.1 PREDICTED: V-type proton ATPase 116 kDa subunit a isoform 1-like isoform X1 [Plutella xylostella] >XP_011554706.1 PREDICTED: V-type proton ATPase 116 kDa subunit a isoform 1-like isoform X2 [Plutella xylostella] >XP_011557966.1 PREDICTED: V-type proton ATPase 116 kDa subunit a isoform…
1117	THWYAATHLQPTHSR	AAS75551.1	aminopeptidase N2 [Plutella xylostella]
1118	FANVWHEVEAYPK	XP_011549989.1	PREDICTED: uncharacterized protein LOC105381882 [Plutella xylostella]
1119	FAEYLLSR	XP_011550800.1	PREDICTED: dolichyl-diphosphooligosaccharide--protein glycosyltransferase subunit 2 [Plutella xylostella]
1120	ETLGWSAYER	XP_011557080.1	PREDICTED: vesicular glutamate transporter 1-like [Plutella xylostella]
1121	QLEDGR	AGC11974.1	ubiquitin ribosomal protein RpS27a [Plutella xylostella] >BAD26699.1 Ribosomal protein S27A [Plutella xylostella] >XP_011549597.1 PREDICTED: ubiquitin-40S ribosomal protein S27a isoform X2 [Plutella xylostella] >sp|P68202.2|RS27A_PLUXY RecName: Full=Ubiquitin-40S ribosomal protein S27a; Contains: RecName: Full=Ubiquitin; Contains: RecName: Full=40S ribosomal protein S27a; Flags: Precursor
1122	EAEIYLLDDPLSAVDTHVGK	AKC96182.1	ABC transporter subfamily C4 protein [Plutella xylostella]
1123	TDYDFLWQR	XP_011563035.1	PREDICTED: membrane alanyl aminopeptidase-like [Plutella xylostella]
1124	ALTPLFTPLQLR	XP_011547991.1	PREDICTED: anion exchange protein 2-like [Plutella xylostella]
1125	METAEDPPTYNR	XP_011561283.1	PREDICTED: V-type proton ATPase 116 kDa subunit a isoform 1 isoform X3 [Plutella xylostella]
1126	WSSLQQLTAER	XP_011569136.1	PREDICTED: spectrin alpha chain [Plutella xylostella]
1127	VHLENMGSHDIVDGNPR	XP_011558167.1	PREDICTED: spectrin beta chain isoform X11 [Plutella xylostella]
1128	VENMGTFEELANCK	AKC96181.1	ABC transporter subfamily C3 protein [Plutella xylostella]
1129	YGFILR	XP_011551219.1	PREDICTED: sugar transporter SWEET1 [Plutella xylostella]
1130	LDFSNISIDPTER	XP_011563165.1	PREDICTED: putative sodium-dependent multivitamin transporter isoform X2 [Plutella xylostella]
1131	AGIIGATK	XP_011566057.1	PREDICTED: 3-oxoacyl-[acyl-carrier-protein] reductase, chloroplastic-like [Plutella xylostella]
1132	DETQTVIDLPAEGDDSDVITVR	XP_011554212.1	PREDICTED: vigilin [Plutella xylostella]
1133	LPDPLGLEK	XP_011556108.1	PREDICTED: uncharacterized protein LOC105387119 [Plutella xylostella]
1134	LETELQDVR	XP_011560011.1	PREDICTED: LOW QUALITY PROTEIN: myosin heavy chain, non-muscle-like [Plutella xylostella]
1135	TDFGVQINLPK	XP_011554212.1	PREDICTED: vigilin [Plutella xylostella]
1136	TDYTNYALAYSCVDLEDDR	XP_011549989.1	PREDICTED: uncharacterized protein LOC105381882 [Plutella xylostella]
1137	FAFPCYDEPSFK	XP_011555108.1	PREDICTED: membrane alanyl aminopeptidase-like [Plutella xylostella]
1138	IWVLTGDK	XP_011549273.1	PREDICTED: LOW QUALITY PROTEIN: probable phospholipid-transporting ATPase IM [Plutella xylostella]
1139	KHALLEADVGSHAER	XP_011569136.1	PREDICTED: spectrin alpha chain [Plutella xylostella]
1140	NSAQQGVELSAR	XP_011559894.1	PREDICTED: importin-7 [Plutella xylostella]
1141	MVQNEGYGTFYK	BAX57168.1	phosphate carrier 1 [Plutella xylostella]
1142	YTENYCR	XP_011550349.1	PREDICTED: uncharacterized protein LOC105382199 [Plutella xylostella]
1143	EYFGEHIR	XP_011561716.1	PREDICTED: innexin inx7 [Plutella xylostella]
1144	EAMESLYPTLSSAGLK	XP_011550323.1	PREDICTED: nose resistant to fluoxetine protein 6-like [Plutella xylostella]
1145	EFTLEFSR	XP_011548276.1	PREDICTED: calcium-transporting ATPase sarcoplasmic/endoplasmic reticulum type isoform X2 [Plutella xylostella]
1146	GGTNEQIEPEVDK	XP_011556488.1	PREDICTED: metal transporter CNNM4-like [Plutella xylostella]
1147	VVNLLSNDLQR	AKC96181.1	ABC transporter subfamily C3 protein [Plutella xylostella]
1148	SAPSAQSFVITQR	AAS75552.1	aminopeptidase N4 [Plutella xylostella] >NP_001296022.1 aminopeptidase N precursor [Plutella xylostella]
1149	EEQVEAAR	XP_011554212.1	PREDICTED: vigilin [Plutella xylostella]
1150	QQLVEADVAAHEDR	XP_011569136.1	PREDICTED: spectrin alpha chain [Plutella xylostella]
1151	FTIGDLVR	XP_011553123.1	PREDICTED: LOW QUALITY PROTEIN: glucose transporter type 1-like [Plutella xylostella]
1152	ETENVQSSEEIENAFR	XP_011569136.1	PREDICTED: spectrin alpha chain [Plutella xylostella]
1153	AQIVDDVFALMR	AAS75551.1	aminopeptidase N2 [Plutella xylostella]
1154	IGIALFGPPK	XP_011552842.1	PREDICTED: uncharacterized protein LOC105384324 [Plutella xylostella]
1155	DNFNYFVNALK	XP_011548395.1	PREDICTED: apolipophorins-like [Plutella xylostella]
1156	VATEESDLPEVDQNTNK	XP_011558535.1	PREDICTED: translocating chain-associated membrane protein 1 isoform X1 [Plutella xylostella]
1157	LDHIALPDFR	XP_011555515.1	PREDICTED: uncharacterized protein LOC105386610 [Plutella xylostella]
1158	EFPDYPK	XP_011553847.1	PREDICTED: very-long-chain enoyl-CoA reductase [Plutella xylostella]
1159	LADDVVVLSK	XP_011550800.1	PREDICTED: dolichyl-diphosphooligosaccharide--protein glycosyltransferase subunit 2 [Plutella xylostella]
1160	LATHLHQTAIPGVLPEGTR	XP_011551182.1	PREDICTED: solute carrier family 41 member 1-like [Plutella xylostella]
1161	DVPGAITCLDGIR	XP_011549472.1	PREDICTED: LOW QUALITY PROTEIN: nose resistant to fluoxetine protein 6-like [Plutella xylostella]
1162	VVQSLTATAATDGR	XP_011555130.1	PREDICTED: myosin-VIIa-like [Plutella xylostella]
1163	YQNAGSSNIR	XP_011561734.1	PREDICTED: uncharacterized protein LOC105391869 [Plutella xylostella] >XP_011566045.1 PREDICTED: uncharacterized protein LOC105395781 [Plutella xylostella]
1164	ALEQVELK	AKC96182.1	ABC transporter subfamily C4 protein [Plutella xylostella]
1165	YILSSLWGAAGSSSPPIPWTK	XP_011559660.1	PREDICTED: putative inorganic phosphate cotransporter isoform X1 [Plutella xylostella]
1166	STLTLGLFR	XP_011561544.1	PREDICTED: multidrug resistance-associated protein 1 isoform X4 [Plutella xylostella]
1167	TNHLHNVETVK	XP_011561925.1	PREDICTED: myosin-IB [Plutella xylostella]
1168	ESYIESELIYAYAR	XP_011564384.1	PREDICTED: clathrin heavy chain isoform X2 [Plutella xylostella]
1169	LQTQVIGGELQER	XP_011549275.1	PREDICTED: plasma membrane calcium-transporting ATPase 3 [Plutella xylostella]
1170	YIEAEVHKDR	XP_011554692.1	PREDICTED: V-type proton ATPase 116 kDa subunit a isoform 1-like isoform X1 [Plutella xylostella] >XP_011554701.1 PREDICTED: V-type proton ATPase 116 kDa subunit a isoform 1-like isoform X1 [Plutella xylostella] >XP_011554706.1 PREDICTED: V-type proton ATPase 116 kDa subunit a isoform 1-like isoform X2 [Plutella xylostella] >XP_011557966.1 PREDICTED: V-type proton ATPase 116 kDa subunit a isoform…
1171	QLLSTTTLYGK	XP_011564334.1	PREDICTED: CD63 antigen [Plutella xylostella]
1172	GLTGTAVESFAR	XP_011553662.1	PREDICTED: xaa-Pro aminopeptidase 1-like [Plutella xylostella]
1173	NYVATIIQAR	XP_011564224.1	PREDICTED: myosin-IB-like [Plutella xylostella]
1174	LIVNLPIR	XP_011549989.1	PREDICTED: uncharacterized protein LOC105381882 [Plutella xylostella]
1175	EGEDIFAAK	XP_011550373.1	PREDICTED: 60S ribosomal protein L6 [Plutella xylostella] >XP_011550374.1 PREDICTED: 60S ribosomal protein L6 [Plutella xylostella]
1176	SDGLIGLYR	AFM52346.1	adenine nucleotide translocase [Plutella xylostella] >BAR13231.1 adenine nucleotide translocase insect1 [Plutella xylostella] >NP_001293047.1 ADP,ATP carrier protein 2 [Plutella xylostella]
1177	DLAFVDPDDNTALR	XP_011556488.1	PREDICTED: metal transporter CNNM4-like [Plutella xylostella]
1178	TISLGNGR	XP_011563035.1	PREDICTED: membrane alanyl aminopeptidase-like [Plutella xylostella]
1179	VTTLGAEADR	XP_011569136.1	PREDICTED: spectrin alpha chain [Plutella xylostella]
