# Supplementary material for: Resistance to Bacillus thuringiensis Cry1Ac toxin requires mutations in two Plutella xylostella ATP-binding cassette transporter paralogs
Source: PLoS Pathog. 2020 Aug 10;16(8):e1008697. doi: 10.1371/journal.ppat.1008697 (PMC7446926; doi:10.1371/journal.ppat.1008697)
Supplement: S8 Table — (XLS) [file ppat.1008697.s008.xls]

## Sheet: Sheet1
S8 Table. A total of 2,553 peptides identified from the G88-ABCC3--1 mutant strain.
Number	Peptide	Protein_ID	Description
1	AAAAALAALVEGR	XP_011566810.1	PREDICTED: translational activator GCN1-like [Plutella xylostella]
2	AAAITAETGAR	XP_011554212.1	PREDICTED: vigilin [Plutella xylostella]
3	AAAKPAAAPAGGVK	XP_011550373.1	PREDICTED: 60S ribosomal protein L6 [Plutella xylostella] >XP_011550374.1 PREDICTED: 60S ribosomal protein L6 [Plutella xylostella]
4	AAALALLR	XP_011561066.1	PREDICTED: LOW QUALITY PROTEIN: cullin-associated NEDD8-dissociated protein 1-like [Plutella xylostella]
5	AAANIHDLMFR	AIS93186.1	ABC transporter family C protein ABCC2 [Plutella xylostella] >NP_001296082.1 probable multidrug resistance-associated protein lethal(2)03659 [Plutella xylostella]
6	AAAVSALAQFGAQRPELLPNIR	XP_011562295.1	PREDICTED: LOW QUALITY PROTEIN: coatomer subunit gamma-2-like [Plutella xylostella]
7	AADNIVVLR	AKC96182.1	ABC transporter subfamily C4 protein [Plutella xylostella]
8	AAEIHNVTLDELKEFGR	XP_011552465.1	PREDICTED: nardilysin-like isoform X2 [Plutella xylostella]
9	AAFNYIAQEK	XP_011556832.1	PREDICTED: UDP-glucose:glycoprotein glucosyltransferase [Plutella xylostella]
10	AAIQKPWGEGGK	XP_011563344.1	PREDICTED: endoribonuclease Dicer [Plutella xylostella]
11	AALLASSGQLSLAYLTALTHK	XP_011556259.1	PREDICTED: coatomer subunit alpha-like [Plutella xylostella]
12	AALLDHDAK	XP_011548247.1	PREDICTED: putative helicase mov-10-B.1 [Plutella xylostella]
13	AALVILDAIR	XP_011567877.1	PREDICTED: E3 ubiquitin-protein ligase UBR5-like, partial [Plutella xylostella]
14	AAPPAPVR	XP_011551586.1	PREDICTED: protein 4.1 homolog [Plutella xylostella]
15	AAQVFLQIEGLESFEK	AYA73999.1	Niemann-Pick type C 1-b protein [Plutella xylostella]
16	AATAGTYDASYK	XP_011549989.1	PREDICTED: uncharacterized protein LOC105381882 [Plutella xylostella]
17	AATTAHMVAAAADNKR	XP_011548406.1	PREDICTED: vinculin [Plutella xylostella]
18	AATTGITDISSIVDNVGLSK	XP_011552676.1	PREDICTED: protocadherin-23-like [Plutella xylostella]
19	AATVAALFDYNPK	XP_011565042.1	PREDICTED: eukaryotic translation initiation factor 3 subunit C [Plutella xylostella]
20	AAVQAEVQSLLALK	XP_011552763.1	PREDICTED: bifunctional glutamate/proline--tRNA ligase isoform X2 [Plutella xylostella]
21	AAVVIQSHFR	XP_011555194.1	PREDICTED: myosin-IIIb-like [Plutella xylostella]
22	ACLGSGILAMPAAFK	XP_011568608.1	PREDICTED: proton-coupled amino acid transporter 1-like, partial [Plutella xylostella]
23	ADAAAQLADNAR	XP_011551704.1	PREDICTED: LOW QUALITY PROTEIN: spectrin beta chain, non-erythrocytic 2 [Plutella xylostella]
24	ADDPSAYMDVVDTAAK	XP_011564384.1	PREDICTED: clathrin heavy chain isoform X2 [Plutella xylostella]
25	ADGKFEIQAYMK	XP_011568806.1	PREDICTED: uncharacterized protein LOC105398412 [Plutella xylostella]
26	ADGVSSQGTNTSTSPK	XP_011549420.1	PREDICTED: neurobeachin [Plutella xylostella]
27	ADLNELDAIVTEGIR	XP_011548406.1	PREDICTED: vinculin [Plutella xylostella]
28	ADLVNNLGTIAK	XP_011557927.1	PREDICTED: heat shock protein 83 [Plutella xylostella]
29	ADPVPAATDDLSEEDKR	XP_011565348.1	PREDICTED: 26S proteasome non-ATPase regulatory subunit 2-like [Plutella xylostella]
30	ADQRPSSVSLALSTPHK	XP_011564526.1	PREDICTED: uncharacterized protein LOC105394337, partial [Plutella xylostella]
31	ADQVIAAESLPR	XP_011558846.1	PREDICTED: integrin alpha-PS1 isoform X1 [Plutella xylostella]
32	ADVGFAMGIAGTDVAK	XP_011549275.1	PREDICTED: plasma membrane calcium-transporting ATPase 3 [Plutella xylostella]
33	ADVTLNLDK	XP_011548395.1	PREDICTED: apolipophorins-like [Plutella xylostella]
34	ADVVESWIADK	XP_011569136.1	PREDICTED: spectrin alpha chain [Plutella xylostella]
35	ADYDFLWQR	XP_011555220.1	PREDICTED: membrane alanyl aminopeptidase-like [Plutella xylostella]
36	AEILTHDAHCENVAELLK	XP_011561925.1	PREDICTED: myosin-IB [Plutella xylostella]
37	AELDQPLEDPSTGNEIYK	XP_011554692.1	PREDICTED: V-type proton ATPase 116 kDa subunit a isoform 1-like isoform X1 [Plutella xylostella] >XP_011554701.1 PREDICTED: V-type proton ATPase 116 kDa subunit a isoform 1-like isoform X1 [Plutella xylostella] >XP_011554706.1 PREDICTED: V-type proton ATPase 116 kDa subunit a isoform 1-like isoform X2 [Plutella xylostella] >XP_011557966.1 PREDICTED: V-type proton ATPase 116 kDa subunit a isoform…
38	AEPPAPQTETETELVPR	XP_011565296.1	PREDICTED: 2-oxoglutarate dehydrogenase, mitochondrial [Plutella xylostella]
39	AEPYGEEALQFTK	XP_011552713.1	PREDICTED: staphylococcal nuclease domain-containing protein 1 isoform X1 [Plutella xylostella]
40	AEQPAQTPPAQPQEEVNNR	XP_011552495.1	PREDICTED: E3 ubiquitin-protein ligase Nedd-4 isoform X3 [Plutella xylostella]
41	AESAAPAVGTGFLHR	XP_011550166.1	PREDICTED: probable 2-oxoglutarate dehydrogenase E1 component DHKTD1 homolog, mitochondrial [Plutella xylostella]
42	AETLGDSFLK	XP_011563344.1	PREDICTED: endoribonuclease Dicer [Plutella xylostella]
43	AFDELKDDMDSLFETIDK	XP_011562707.1	PREDICTED: uncharacterized protein LOC105392732 [Plutella xylostella]
44	AFDVLAFLK	XP_011563035.1	PREDICTED: membrane alanyl aminopeptidase-like [Plutella xylostella]
45	AFDVLSFLK	XP_011555220.1	PREDICTED: membrane alanyl aminopeptidase-like [Plutella xylostella]
46	AFDVSEPR	AAB70755.1	aminopeptidase N [Plutella xylostella] >NP_001292446.1 membrane alanyl aminopeptidase-like precursor [Plutella xylostella]
47	AFFEAPPHVFAIADNAYR	XP_011561925.1	PREDICTED: myosin-IB [Plutella xylostella]
48	AFLSWLVK	XP_011554091.1	PREDICTED: regulator of nonsense transcripts 1-like [Plutella xylostella]
49	AFPCFDEPQFK	XP_011555220.1	PREDICTED: membrane alanyl aminopeptidase-like [Plutella xylostella]
50	AFPCYDEPALK	CAA66467.1	aminopeptidase N [Plutella xylostella] >sp|P91887.1|AMPN_PLUXY RecName: Full=Aminopeptidase N; Short=AP-N; AltName: Full=Apn1; AltName: Full=Microsomal aminopeptidase; Flags: Precursor
51	AFPCYDEPGFK	AAB70755.1	aminopeptidase N [Plutella xylostella] >NP_001292446.1 membrane alanyl aminopeptidase-like precursor [Plutella xylostella]
52	AFWEQQEQER	XP_011567926.1	PREDICTED: eukaryotic translation initiation factor 3 subunit A-like, partial [Plutella xylostella]
53	AGDKDEAVPGGGSEDR	XP_011549477.1	PREDICTED: cleft lip and palate transmembrane protein 1 homolog [Plutella xylostella]
54	AGFNVQGNDQHK	XP_011548395.1	PREDICTED: apolipophorins-like [Plutella xylostella]
55	AGHLQLVK	XP_011564384.1	PREDICTED: clathrin heavy chain isoform X2 [Plutella xylostella]
56	AGIIAGAR	XP_011557846.1	PREDICTED: translation elongation factor 2 [Plutella xylostella]
57	AGLDHVSNEK	XP_011558108.1	PREDICTED: myosin heavy chain, muscle isoform X17 [Plutella xylostella]
58	AGLTEENCKPTGSR	XP_011554569.1	PREDICTED: uncharacterized protein LOC105385824 [Plutella xylostella]
59	AGTPEDFQFLWSR	ADA59492.1	midgut target receptor, partial [Plutella xylostella]
60	AGTPEDFR	AAB70755.1	aminopeptidase N [Plutella xylostella] >NP_001292446.1 membrane alanyl aminopeptidase-like precursor [Plutella xylostella]
61	AGVEAELEK	XP_011556826.1	PREDICTED: facilitated trehalose transporter Tret1 [Plutella xylostella] >XP_011556827.1 PREDICTED: facilitated trehalose transporter Tret1 [Plutella xylostella] >XP_011556828.1 PREDICTED: facilitated trehalose transporter Tret1 [Plutella xylostella]
62	AGVLAHLEEER	XP_011560011.1	PREDICTED: LOW QUALITY PROTEIN: myosin heavy chain, non-muscle-like [Plutella xylostella]
63	AGVMSYTK	AAB70755.1	aminopeptidase N [Plutella xylostella] >NP_001292446.1 membrane alanyl aminopeptidase-like precursor [Plutella xylostella]
64	AHEVEALK	AIS93186.1	ABC transporter family C protein ABCC2 [Plutella xylostella] >NP_001296082.1 probable multidrug resistance-associated protein lethal(2)03659 [Plutella xylostella]
65	AHPFIDLK	XP_011562290.1	PREDICTED: apolipophorins-like, partial [Plutella xylostella]
66	AHTILSDTTKR	XP_011569175.1	PREDICTED: cysteine string protein [Plutella xylostella]
67	AIALPTSLTNQNFAGR	XP_011560712.1	PREDICTED: collagenase-like [Plutella xylostella]
68	AIFGEVLNSFR	XP_011567870.1	PREDICTED: uncharacterized protein LOC105397545, partial [Plutella xylostella]
69	AIGHQDVQETVR	XP_011564526.1	PREDICTED: uncharacterized protein LOC105394337, partial [Plutella xylostella]
70	AIGVKPPR	XP_011561178.1	PREDICTED: transitional endoplasmic reticulum ATPase TER94 [Plutella xylostella]
71	AIIEQR	XP_011559257.1	PREDICTED: uncharacterized protein LOC105389777 [Plutella xylostella]
72	AIIQSGTGLNGWAFQK	JAV02096.1	Carboxyl/cholinesterase-014a [Plutella xylostella] >XP_011556950.1 PREDICTED: juvenile hormone esterase-like isoform X2 [Plutella xylostella]
73	AILWVAK	XP_011556636.1	PREDICTED: leucine--tRNA ligase, cytoplasmic [Plutella xylostella]
74	AIMANDFLK	XP_011550111.1	PREDICTED: cGMP-dependent protein kinase, isozyme 1-like [Plutella xylostella]
75	AINSVETPVK	XP_011568173.1	PREDICTED: huntingtin-interacting protein 1-like [Plutella xylostella]
76	AIPQTITDGENLANTR	XP_011555668.1	PREDICTED: solute carrier family 22 member 3-like [Plutella xylostella]
77	AITSIVAQAQR	XP_011548406.1	PREDICTED: vinculin [Plutella xylostella]
78	AITVLTSAGKPMPLNPNSPFVIEPLYHFLR	XP_011563245.1	PREDICTED: membrane alanyl aminopeptidase-like [Plutella xylostella]
79	AIYEATGK	XP_011548571.1	PREDICTED: LOW QUALITY PROTEIN: ATP-citrate synthase [Plutella xylostella]
80	AIYHTLNLFNLDVTQK	XP_011561283.1	PREDICTED: V-type proton ATPase 116 kDa subunit a isoform 1 isoform X3 [Plutella xylostella]
81	AKEFAEISHGEK	XP_011565599.1	PREDICTED: hypoxia up-regulated protein 1-like [Plutella xylostella]
82	AKFPYYEIVASDR	XP_011565599.1	PREDICTED: hypoxia up-regulated protein 1-like [Plutella xylostella]
83	AKLEDADDLYK	XP_011558165.1	PREDICTED: spectrin beta chain isoform X9 [Plutella xylostella]
84	AKLNDIIK	XP_011550227.1	PREDICTED: rap1 GTPase-GDP dissociation stimulator 1-B [Plutella xylostella]
85	ALAAAQFAR	XP_011551704.1	PREDICTED: LOW QUALITY PROTEIN: spectrin beta chain, non-erythrocytic 2 [Plutella xylostella]
86	ALDEFDELAGLR	XP_011556435.1	PREDICTED: epidermal growth factor receptor kinase substrate 8-like protein 1 isoform X2 [Plutella xylostella]
87	ALDGAHPEKLDDEPDFYQEAPLPG	XP_011547991.1	PREDICTED: anion exchange protein 2-like [Plutella xylostella]
88	ALEDLATMGMAHGR	XP_011562015.1	PREDICTED: creatine transporter-like [Plutella xylostella]
89	ALEEQISPLQER	XP_011564806.1	PREDICTED: nucleoprotein TPR [Plutella xylostella]
90	ALEHYTDLYDIK	XP_011564384.1	PREDICTED: clathrin heavy chain isoform X2 [Plutella xylostella]
91	ALEHYTDLYDIKR	XP_011564384.1	PREDICTED: clathrin heavy chain isoform X2 [Plutella xylostella]
92	ALEYYLR	XP_011563035.1	PREDICTED: membrane alanyl aminopeptidase-like [Plutella xylostella]
93	ALEYYLRENQYQLGDPK	XP_011563035.1	PREDICTED: membrane alanyl aminopeptidase-like [Plutella xylostella]
94	ALFIDSSAEPIDPR	XP_011555798.1	PREDICTED: LOW QUALITY PROTEIN: 26S proteasome non-ATPase regulatory subunit 1-like [Plutella xylostella]
95	ALFNITINR	AAB70755.1	aminopeptidase N [Plutella xylostella] >NP_001292446.1 membrane alanyl aminopeptidase-like precursor [Plutella xylostella]
96	ALGCTKDEATLQHYLQQSLYSSSIR	XP_011563035.1	PREDICTED: membrane alanyl aminopeptidase-like [Plutella xylostella]
97	ALGHPYVVQLGR	XP_011549476.1	PREDICTED: exportin-1 [Plutella xylostella]
98	ALIELFESFK	XP_011564384.1	PREDICTED: clathrin heavy chain isoform X2 [Plutella xylostella]
99	ALLAENIHYER	XP_011555476.1	PREDICTED: aminopeptidase N-like [Plutella xylostella]
100	ALLANAAISALR	XP_011549404.1	PREDICTED: Krueppel homolog 2 [Plutella xylostella]
101	ALLELQLESEELYQTFQR	XP_011557846.1	PREDICTED: translation elongation factor 2 [Plutella xylostella]
102	ALLEQVPITIEVEVPFPLHR	XP_011554212.1	PREDICTED: vigilin [Plutella xylostella]
103	ALLFVPR	XP_011557927.1	PREDICTED: heat shock protein 83 [Plutella xylostella]
104	ALLSLVEAPSEINTIDR	XP_011563344.1	PREDICTED: endoribonuclease Dicer [Plutella xylostella]
105	ALLVAMQLHDK	XP_011565348.1	PREDICTED: 26S proteasome non-ATPase regulatory subunit 2-like [Plutella xylostella]
106	ALLWGLFR	XP_011557194.1	PREDICTED: dmX-like protein 1 [Plutella xylostella]
107	ALNKPDAPVVGHVR	XP_011561246.1	PREDICTED: coatomer subunit beta-like [Plutella xylostella]
108	ALNLQESQFR	XP_011562271.1	PREDICTED: transferrin-like [Plutella xylostella]
109	ALPIYSPEK	XP_011561925.1	PREDICTED: myosin-IB [Plutella xylostella]
110	ALQFIK	XP_011555515.1	PREDICTED: uncharacterized protein LOC105386610 [Plutella xylostella]
111	ALQHTVNTPTQVSGHFSGISYSK	XP_011555515.1	PREDICTED: uncharacterized protein LOC105386610 [Plutella xylostella]
112	ALQQQIK	XP_011568037.1	PREDICTED: protein hu-li tai shao-like, partial [Plutella xylostella]
113	ALSFEEAGYR	XP_011552676.1	PREDICTED: protocadherin-23-like [Plutella xylostella]
114	ALSHQSEHVER	XP_011562915.1	PREDICTED: mitochondrial sodium/hydrogen exchanger 9B2-like isoform X2 [Plutella xylostella] >XP_011562917.1 PREDICTED: mitochondrial sodium/hydrogen exchanger 9B2-like isoform X2 [Plutella xylostella] >XP_011562918.1 PREDICTED: mitochondrial sodium/hydrogen exchanger 9B2-like isoform X2 [Plutella xylostella]
115	ALSMDTLNK	XP_011552713.1	PREDICTED: staphylococcal nuclease domain-containing protein 1 isoform X1 [Plutella xylostella]
116	ALTPLFTPLQLR	XP_011547991.1	PREDICTED: anion exchange protein 2-like [Plutella xylostella]
117	ALVDGLQMAR	XP_011564775.1	PREDICTED: innexin inx7-like [Plutella xylostella]
118	ALVDGPGSGVPR	XP_011567577.1	PREDICTED: 60S ribosomal protein L14 [Plutella xylostella]
119	ALVINEITEK	XP_011556212.1	PREDICTED: alanine--tRNA ligase, cytoplasmic [Plutella xylostella]
120	ALVTNIR	XP_011551405.1	PREDICTED: LOW QUALITY PROTEIN: talin-1-like, partial [Plutella xylostella]
121	ALWHLLQQEK	ALE60398.1	ATP-binding cassette sub-family A ABCA2 [Plutella xylostella]
122	ALYVLDATGRK	XP_011561925.1	PREDICTED: myosin-IB [Plutella xylostella]
123	ANAVGPWIER	XP_011567508.1	PREDICTED: alpha-actinin, sarcomeric [Plutella xylostella]
124	ANDLSQALAEEEEK	XP_011560011.1	PREDICTED: LOW QUALITY PROTEIN: myosin heavy chain, non-muscle-like [Plutella xylostella]
125	ANDPPEDDLPK	XP_011562415.1	PREDICTED: uncharacterized protein LOC105392486, partial [Plutella xylostella]
126	ANFLAVR	XP_011567162.1	PREDICTED: uncharacterized protein LOC105396853 [Plutella xylostella]
127	ANRFEDAVAFLMENNPETK	XP_011551600.1	PREDICTED: leucine-rich PPR motif-containing protein, mitochondrial [Plutella xylostella]
128	ANTPIVK	XP_011567011.1	PREDICTED: poly(A) RNA polymerase cid11-like [Plutella xylostella]
129	ANVLPGGACSNLGFK	XP_011549989.1	PREDICTED: uncharacterized protein LOC105381882 [Plutella xylostella]
130	ANVVTEEVTIPPK	XP_011554212.1	PREDICTED: vigilin [Plutella xylostella]
131	ANYGTDFGFESETSEENR	XP_011562290.1	PREDICTED: apolipophorins-like, partial [Plutella xylostella]
132	APAILHMLSNAMGNPR	XP_011555476.1	PREDICTED: aminopeptidase N-like [Plutella xylostella]
133	APFDLFENK	XP_011557927.1	PREDICTED: heat shock protein 83 [Plutella xylostella]
134	APFDLFENKK	XP_011557927.1	PREDICTED: heat shock protein 83 [Plutella xylostella]
135	APKPAKPVSVEK	XP_011550373.1	PREDICTED: 60S ribosomal protein L6 [Plutella xylostella] >XP_011550374.1 PREDICTED: 60S ribosomal protein L6 [Plutella xylostella]
136	APLQFFEVTPVGR	XP_011561544.1	PREDICTED: multidrug resistance-associated protein 1 isoform X4 [Plutella xylostella]
137	APPFVHSGYR	XP_011560172.1	PREDICTED: nodal modulator 1, partial [Plutella xylostella]
138	APQPVEPWEGVR	JAV02096.1	Carboxyl/cholinesterase-014a [Plutella xylostella] >XP_011556950.1 PREDICTED: juvenile hormone esterase-like isoform X2 [Plutella xylostella]
139	APVLKPLMLINAFNMLQILSGSYIVIFYAVDIVKDTGGAIDSQMAANATAGVR	XP_011557483.1	PREDICTED: facilitated trehalose transporter Tret1-like [Plutella xylostella]
140	AQAEFTTEFLR	XP_011563823.1	PREDICTED: secretory carrier-associated membrane protein 1 isoform X1 [Plutella xylostella]
141	AQASFEQLAELNHYVPTTAYTGPLTEDVLK	XP_011554569.1	PREDICTED: uncharacterized protein LOC105385824 [Plutella xylostella]
142	AQASFEQLAELNHYVPTTAYTGPLTEDVLKK	XP_011554569.1	PREDICTED: uncharacterized protein LOC105385824 [Plutella xylostella]
143	AQEAFEKEEK	XP_011558108.1	PREDICTED: myosin heavy chain, muscle isoform X17 [Plutella xylostella]
144	AQELAAGATAHLNATVSELRR	XP_011563458.1	PREDICTED: reticulon-1-A isoform X3 [Plutella xylostella]
145	AQIELDSFVR	XP_011554212.1	PREDICTED: vigilin [Plutella xylostella]
146	AQIEQIYEDMVKK	XP_011554212.1	PREDICTED: vigilin [Plutella xylostella]
147	AQISFGLR	XP_011563409.1	PREDICTED: tripeptidyl-peptidase 2 [Plutella xylostella]
148	AQIVDDMYAFMR	XP_011563245.1	PREDICTED: membrane alanyl aminopeptidase-like [Plutella xylostella]
149	AQIVDDVFALAR	AAB70755.1	aminopeptidase N [Plutella xylostella] >NP_001292446.1 membrane alanyl aminopeptidase-like precursor [Plutella xylostella]
150	AQIVNDVLFFIR	XP_011555220.1	PREDICTED: membrane alanyl aminopeptidase-like [Plutella xylostella]
151	AQLELLHELR	XP_011565042.1	PREDICTED: eukaryotic translation initiation factor 3 subunit C [Plutella xylostella]
152	AQLELLVGVEEGKR	XP_011556435.1	PREDICTED: epidermal growth factor receptor kinase substrate 8-like protein 1 isoform X2 [Plutella xylostella]
153	AQLIDDSFNLAR	CAA66467.1	aminopeptidase N [Plutella xylostella] >sp|P91887.1|AMPN_PLUXY RecName: Full=Aminopeptidase N; Short=AP-N; AltName: Full=Apn1; AltName: Full=Microsomal aminopeptidase; Flags: Precursor
154	AQNEEIEDDLQLTEDAK	XP_011560011.1	PREDICTED: LOW QUALITY PROTEIN: myosin heavy chain, non-muscle-like [Plutella xylostella]
155	AQQELEEAEER	XP_011558108.1	PREDICTED: myosin heavy chain, muscle isoform X17 [Plutella xylostella]
156	AQQLGSAHEVQR	XP_011569136.1	PREDICTED: spectrin alpha chain [Plutella xylostella]
157	AQTPSPPPPTQDK	XP_011567870.1	PREDICTED: uncharacterized protein LOC105397545, partial [Plutella xylostella]
158	AQVAGVVGGNLR	XP_011564322.1	PREDICTED: CD63 antigen-like [Plutella xylostella]
159	AQVLNLMMDLQQELGLSYVFISHDLSVVEHIADEVMVMYLGR	XP_011567614.1	PREDICTED: probable sulfate/thiosulfate import ATP-binding protein CysA [Plutella xylostella]
160	ASAEVSQALDTLQR	XP_011569136.1	PREDICTED: spectrin alpha chain [Plutella xylostella]
161	ASALAQQK	XP_011553793.1	PREDICTED: organic cation transporter protein-like [Plutella xylostella]
162	ASALAWDPLLR	XP_011548096.1	PREDICTED: lethal(2) giant larvae protein-like [Plutella xylostella]
163	ASDAEQFR	XP_011561925.1	PREDICTED: myosin-IB [Plutella xylostella]
164	ASFNQILGK	XP_011564526.1	PREDICTED: uncharacterized protein LOC105394337, partial [Plutella xylostella]
165	ASGLSEAFPAANVR	XP_011557667.1	PREDICTED: non-lysosomal glucosylceramidase [Plutella xylostella]
166	ASIAIQHR	XP_011549214.1	PREDICTED: probable phospholipid-transporting ATPase IA isoform X1 [Plutella xylostella] >XP_011549215.1 PREDICTED: probable phospholipid-transporting ATPase IA isoform X2 [Plutella xylostella]
167	ASLILGIHR	XP_011557537.1	PREDICTED: uncharacterized protein LOC105388347 isoform X1 [Plutella xylostella] >XP_011557538.1 PREDICTED: uncharacterized protein LOC105388347 isoform X2 [Plutella xylostella] >XP_011557540.1 PREDICTED: uncharacterized protein LOC105388347 isoform X3 [Plutella xylostella]
168	ASSIFAPVVEK	JAV02096.1	Carboxyl/cholinesterase-014a [Plutella xylostella] >XP_011556950.1 PREDICTED: juvenile hormone esterase-like isoform X2 [Plutella xylostella]
169	ASVDDTAFMAYHIGLGTSKEYITAVK	AYA73999.1	Niemann-Pick type C 1-b protein [Plutella xylostella]
170	ASVYGIK	XP_011552861.1	PREDICTED: ubiquitin-like modifier-activating enzyme 1 [Plutella xylostella]
171	ASYFGFYDTAR	AFM52346.1	adenine nucleotide translocase [Plutella xylostella] >BAR13231.1 adenine nucleotide translocase insect1 [Plutella xylostella] >NP_001293047.1 ADP,ATP carrier protein 2 [Plutella xylostella]
172	ASYGPADR	XP_011562371.1	PREDICTED: sodium-dependent nutrient amino acid transporter 1-like [Plutella xylostella]
173	ASYSDKYTVTVQQGDK	XP_011548096.1	PREDICTED: lethal(2) giant larvae protein-like [Plutella xylostella]
174	ATAASPATGSK	XP_011565296.1	PREDICTED: 2-oxoglutarate dehydrogenase, mitochondrial [Plutella xylostella]
175	ATAIANAAEK	XP_011558108.1	PREDICTED: myosin heavy chain, muscle isoform X17 [Plutella xylostella]
176	ATALLVHAR	XP_011558824.1	PREDICTED: phosphatidylinositol 4-kinase alpha-like [Plutella xylostella]
177	ATALQMTLHK	XP_011563790.1	PREDICTED: neutral alpha-glucosidase AB-like [Plutella xylostella]
178	ATDGGTDPGPIHTDVTFTLLFVPTR	AJR19335.1	Cadherin-like protein [Plutella xylostella] >NP_001292423.1 cadherin-87A-like precursor [Plutella xylostella]
179	ATDIDETGDPR	XP_011552676.1	PREDICTED: protocadherin-23-like [Plutella xylostella]
180	ATDIDETGDPRR	XP_011552676.1	PREDICTED: protocadherin-23-like [Plutella xylostella]
181	ATFDITLR	XP_011555108.1	PREDICTED: membrane alanyl aminopeptidase-like [Plutella xylostella]
182	ATHSYEDEVVYFTSDGQYK	XP_011569133.1	PREDICTED: nodal modulator 1-like [Plutella xylostella]
183	ATHTENLSIK	AJR19335.1	Cadherin-like protein [Plutella xylostella] >NP_001292423.1 cadherin-87A-like precursor [Plutella xylostella]
184	ATHVMTGK	ADD39717.1	aminopeptidase N [Plutella xylostella]
185	ATLVDDTLNLAR	XP_011555476.1	PREDICTED: aminopeptidase N-like [Plutella xylostella]
186	ATPVCAGEVVAR	XP_011557537.1	PREDICTED: uncharacterized protein LOC105388347 isoform X1 [Plutella xylostella] >XP_011557538.1 PREDICTED: uncharacterized protein LOC105388347 isoform X2 [Plutella xylostella] >XP_011557540.1 PREDICTED: uncharacterized protein LOC105388347 isoform X3 [Plutella xylostella]
187	ATQTQAQLEAER	XP_011554590.1	PREDICTED: TATA element modulatory factor [Plutella xylostella]
188	ATSADSDHAAQYR	XP_011561246.1	PREDICTED: coatomer subunit beta-like [Plutella xylostella]
189	ATTAASPTSPTQPPK	XP_011565371.1	PREDICTED: protein lethal(2) giant larvae-like [Plutella xylostella]
190	ATTEELNVIKK	XP_011561543.1	PREDICTED: multidrug resistance-associated protein 1 isoform X3 [Plutella xylostella]
191	ATTLSEIAK	XP_011553939.1	PREDICTED: long-chain-fatty-acid--CoA ligase ACSBG2-like isoform X3 [Plutella xylostella] >XP_011553947.1 PREDICTED: long-chain-fatty-acid--CoA ligase ACSBG2-like isoform X3 [Plutella xylostella]
192	ATTQFQPGHAR	XP_011563035.1	PREDICTED: membrane alanyl aminopeptidase-like [Plutella xylostella]
193	ATVIDTAPLHR	XP_011555194.1	PREDICTED: myosin-IIIb-like [Plutella xylostella]
194	ATVQAALGPVALDEIR	XP_011562915.1	PREDICTED: mitochondrial sodium/hydrogen exchanger 9B2-like isoform X2 [Plutella xylostella] >XP_011562917.1 PREDICTED: mitochondrial sodium/hydrogen exchanger 9B2-like isoform X2 [Plutella xylostella] >XP_011562918.1 PREDICTED: mitochondrial sodium/hydrogen exchanger 9B2-like isoform X2 [Plutella xylostella]
195	ATVQAALGPVALDEIRK	XP_011562915.1	PREDICTED: mitochondrial sodium/hydrogen exchanger 9B2-like isoform X2 [Plutella xylostella] >XP_011562917.1 PREDICTED: mitochondrial sodium/hydrogen exchanger 9B2-like isoform X2 [Plutella xylostella] >XP_011562918.1 PREDICTED: mitochondrial sodium/hydrogen exchanger 9B2-like isoform X2 [Plutella xylostella]
196	AVAAAGGAGAGAR	XP_011555546.1	PREDICTED: hypoxia up-regulated protein 1 [Plutella xylostella]
197	AVDHFQAWLTK	XP_011558165.1	PREDICTED: spectrin beta chain isoform X9 [Plutella xylostella]
198	AVFSWKLSR	XP_011549989.1	PREDICTED: uncharacterized protein LOC105381882 [Plutella xylostella]
199	AVGAALGVLGPLGR	XP_011562664.1	PREDICTED: uncharacterized protein LOC105392695 [Plutella xylostella]
200	AVIDPAAHFR	JAV02016.1	Fatty acid synthase-5 [Plutella xylostella]
201	AVIESSIMNAELALR	XP_011555476.1	PREDICTED: aminopeptidase N-like [Plutella xylostella]
202	AVLDQQR	XP_011553667.1	PREDICTED: 60S ribosomal protein L4-like [Plutella xylostella]
203	AVLTLYQQR	XP_011556435.1	PREDICTED: epidermal growth factor receptor kinase substrate 8-like protein 1 isoform X2 [Plutella xylostella]
204	AVMWGR	XP_011549275.1	PREDICTED: plasma membrane calcium-transporting ATPase 3 [Plutella xylostella]
205	AVPNFDLTK	XP_011549989.1	PREDICTED: uncharacterized protein LOC105381882 [Plutella xylostella]
206	AVPSWLLTLR	XP_011557522.1	PREDICTED: very-long-chain (3R)-3-hydroxyacyl-CoA dehydratase hpo-8 [Plutella xylostella]
207	AVSLFTR	XP_011564384.1	PREDICTED: clathrin heavy chain isoform X2 [Plutella xylostella]
208	AVTLELLK	XP_011559894.1	PREDICTED: importin-7 [Plutella xylostella]
209	AVVEYVR	XP_011552713.1	PREDICTED: staphylococcal nuclease domain-containing protein 1 isoform X1 [Plutella xylostella]
210	AVVFAAK	XP_011568173.1	PREDICTED: huntingtin-interacting protein 1-like [Plutella xylostella]
211	AVVNAATSAESK	XP_011560961.1	PREDICTED: vacuolar protein sorting-associated protein 13A isoform X3 [Plutella xylostella]
212	AVYSWKLSR	XP_011549989.1	PREDICTED: uncharacterized protein LOC105381882 [Plutella xylostella]
213	AWNLFR	XP_011563522.1	PREDICTED: uncharacterized protein LOC105393455 [Plutella xylostella]
214	AWYPLGR	XP_011548704.1	PREDICTED: dolichyl-diphosphooligosaccharide--protein glycosyltransferase subunit STT3B isoform X2 [Plutella xylostella]
215	AYGATVPESFDSLGGAIK	XP_011548571.1	PREDICTED: LOW QUALITY PROTEIN: ATP-citrate synthase [Plutella xylostella]
216	AYGVIQR	XP_011561543.1	PREDICTED: multidrug resistance-associated protein 1 isoform X3 [Plutella xylostella]
217	AYIADWR	XP_011559132.1	PREDICTED: proton-coupled amino acid transporter 4-like [Plutella xylostella]
218	AYLTLKPIPR	XP_011558758.1	PREDICTED: LOW QUALITY PROTEIN: myosin-IA [Plutella xylostella]
219	AYQALTDDEAR	XP_011558316.1	PREDICTED: translocation protein SEC63 homolog isoform X1 [Plutella xylostella] >XP_011558386.1 PREDICTED: translocation protein SEC63 homolog isoform X2 [Plutella xylostella]
220	AYYSFQGIPYAKPPLGSLR	JAV02096.1	Carboxyl/cholinesterase-014a [Plutella xylostella] >XP_011556950.1 PREDICTED: juvenile hormone esterase-like isoform X2 [Plutella xylostella]
221	CAFIYGHSGR	XP_011549275.1	PREDICTED: plasma membrane calcium-transporting ATPase 3 [Plutella xylostella]
222	CAVSGAPVTSWLYYNTMYTER	XP_011564760.1	PREDICTED: uncharacterized protein LOC105394551 [Plutella xylostella]
223	CDETIQAVQGFDTER	XP_011549989.1	PREDICTED: uncharacterized protein LOC105381882 [Plutella xylostella]
224	CFQVQTQNK	XP_011564224.1	PREDICTED: myosin-IB-like [Plutella xylostella]
225	CPHLLYHDDGTR	AYA73999.1	Niemann-Pick type C 1-b protein [Plutella xylostella]
226	CVTMSPSTYLGENR	AYA73999.1	Niemann-Pick type C 1-b protein [Plutella xylostella]
227	DAALTVR	XP_011560172.1	PREDICTED: nodal modulator 1, partial [Plutella xylostella]
228	DADELESWIQEK	XP_011569136.1	PREDICTED: spectrin alpha chain [Plutella xylostella]
229	DADETIAWISEK	XP_011569136.1	PREDICTED: spectrin alpha chain [Plutella xylostella]
230	DAEIIVAELK	XP_011556212.1	PREDICTED: alanine--tRNA ligase, cytoplasmic [Plutella xylostella]
231	DAEQLAAEK	XP_011564446.1	PREDICTED: perilipin-4-like [Plutella xylostella]
232	DAGHFAAEEITAR	XP_011569136.1	PREDICTED: spectrin alpha chain [Plutella xylostella]
233	DAGYEVALGMMPK	XP_011553278.1	PREDICTED: alpha-aminoadipic semialdehyde synthase, mitochondrial [Plutella xylostella]
234	DAHTQFQASLSSAQSDFEALAALDEQIK	XP_011569136.1	PREDICTED: spectrin alpha chain [Plutella xylostella]
235	DALATALPLLR	XP_011556832.1	PREDICTED: UDP-glucose:glycoprotein glucosyltransferase [Plutella xylostella]
236	DALDEFVTVATAAQESGDSIK	XP_011555668.1	PREDICTED: solute carrier family 22 member 3-like [Plutella xylostella]
237	DALEFAQDAR	XP_011566628.1	PREDICTED: nose resistant to fluoxetine protein 6-like, partial [Plutella xylostella]
238	DALIWLR	XP_011563335.1	PREDICTED: facilitated trehalose transporter Tret1-2 homolog [Plutella xylostella]
239	DAPAGEDNSIKK	XP_011565042.1	PREDICTED: eukaryotic translation initiation factor 3 subunit C [Plutella xylostella]
240	DASTAHAAAATAR	XP_011564218.1	PREDICTED: protein MON2 homolog [Plutella xylostella]
241	DAVAANGQFK	XP_011562290.1	PREDICTED: apolipophorins-like, partial [Plutella xylostella]
242	DAVKEDYAEK	XP_011548245.1	PREDICTED: alpha-mannosidase 2 isoform X2 [Plutella xylostella]
243	DAVVLPVQVTFTR	XP_011555546.1	PREDICTED: hypoxia up-regulated protein 1 [Plutella xylostella]
244	DAYPEEAHIADLDAK	XP_011548571.1	PREDICTED: LOW QUALITY PROTEIN: ATP-citrate synthase [Plutella xylostella]
245	DAYTSALPLEK	XP_011555476.1	PREDICTED: aminopeptidase N-like [Plutella xylostella]
246	DDEGFLLR	XP_011550436.1	PREDICTED: LOW QUALITY PROTEIN: myosin heavy chain 95F-like [Plutella xylostella]
247	DDTFMVR	XP_011561178.1	PREDICTED: transitional endoplasmic reticulum ATPase TER94 [Plutella xylostella]
248	DEFEGLFR	XP_011554569.1	PREDICTED: uncharacterized protein LOC105385824 [Plutella xylostella]
249	DEQDYYYYVER	XP_011563435.1	PREDICTED: luciferin 4-monooxygenase-like [Plutella xylostella]
250	DEQEQEEFDEYNFR	XP_011555130.1	PREDICTED: myosin-VIIa-like [Plutella xylostella]
251	DEQEQEEFDEYNFRK	XP_011555130.1	PREDICTED: myosin-VIIa-like [Plutella xylostella]
252	DESQPIHHLNR	XP_011563245.1	PREDICTED: membrane alanyl aminopeptidase-like [Plutella xylostella]
253	DFGGIQGVDIAFSK	XP_011559707.1	PREDICTED: endoplasmic reticulum metallopeptidase 1-like [Plutella xylostella]
254	DFIAQTLSAGFK	AJR19335.1	Cadherin-like protein [Plutella xylostella] >NP_001292423.1 cadherin-87A-like precursor [Plutella xylostella]
255	DFLFSQVIASDSQVR	CAA66467.1	aminopeptidase N [Plutella xylostella] >sp|P91887.1|AMPN_PLUXY RecName: Full=Aminopeptidase N; Short=AP-N; AltName: Full=Apn1; AltName: Full=Microsomal aminopeptidase; Flags: Precursor
256	DFTEEQEQR	XP_011554229.1	PREDICTED: uncharacterized protein LOC105385535 isoform X2 [Plutella xylostella]
257	DFVDVLQK	XP_011556435.1	PREDICTED: epidermal growth factor receptor kinase substrate 8-like protein 1 isoform X2 [Plutella xylostella]
258	DGDYGIIR	XP_011556259.1	PREDICTED: coatomer subunit alpha-like [Plutella xylostella]
259	DGFFQHIGLSLSGGYR	XP_011562371.1	PREDICTED: sodium-dependent nutrient amino acid transporter 1-like [Plutella xylostella]
260	DGFFQHIGLSLSGGYRK	XP_011562371.1	PREDICTED: sodium-dependent nutrient amino acid transporter 1-like [Plutella xylostella]
261	DGFVWK	XP_011548096.1	PREDICTED: lethal(2) giant larvae protein-like [Plutella xylostella]
262	DGHTGVEHLTEYYQLLSDK	JAV02096.1	Carboxyl/cholinesterase-014a [Plutella xylostella] >XP_011556950.1 PREDICTED: juvenile hormone esterase-like isoform X2 [Plutella xylostella]
263	DGHTGVEHLTEYYQLLSDKLINIDTHR	JAV02096.1	Carboxyl/cholinesterase-014a [Plutella xylostella] >XP_011556950.1 PREDICTED: juvenile hormone esterase-like isoform X2 [Plutella xylostella]
264	DGIATPLSYISSR	XP_011560704.1	PREDICTED: membrane alanyl aminopeptidase-like [Plutella xylostella]
265	DGLAFNAIIHK	XP_011558165.1	PREDICTED: spectrin beta chain isoform X9 [Plutella xylostella]
266	DGQWIHMIDR	XP_011566506.1	PREDICTED: uncharacterized protein LOC105396219 [Plutella xylostella]
267	DHSPTACFYYPDVNPEK	XP_011549989.1	PREDICTED: uncharacterized protein LOC105381882 [Plutella xylostella]
268	DIDEVFDEIR	XP_011551600.1	PREDICTED: leucine-rich PPR motif-containing protein, mitochondrial [Plutella xylostella]
269	DIDSAAK	XP_011550626.1	PREDICTED: ATP synthase lipid-binding protein, mitochondrial [Plutella xylostella] >XP_011550627.1 PREDICTED: ATP synthase lipid-binding protein, mitochondrial [Plutella xylostella]
270	DIEALHR	XP_011560011.1	PREDICTED: LOW QUALITY PROTEIN: myosin heavy chain, non-muscle-like [Plutella xylostella]
271	DIEAQMTSLQK	XP_011550436.1	PREDICTED: LOW QUALITY PROTEIN: myosin heavy chain 95F-like [Plutella xylostella]
272	DIESLNDEEKEHQK	XP_011555798.1	PREDICTED: LOW QUALITY PROTEIN: 26S proteasome non-ATPase regulatory subunit 1-like [Plutella xylostella]
273	DIFGKAK	XP_011562421.1	PREDICTED: rabenosyn-5, partial [Plutella xylostella]
274	DIHSSTPQIHK	XP_011551827.1	PREDICTED: protein mesh-like [Plutella xylostella]
275	DILDLPNR	XP_011548247.1	PREDICTED: putative helicase mov-10-B.1 [Plutella xylostella]
276	DILSLGNGDTEK	AKC96182.1	ABC transporter subfamily C4 protein [Plutella xylostella]
277	DISIIDEEELAER	XP_011562915.1	PREDICTED: mitochondrial sodium/hydrogen exchanger 9B2-like isoform X2 [Plutella xylostella] >XP_011562917.1 PREDICTED: mitochondrial sodium/hydrogen exchanger 9B2-like isoform X2 [Plutella xylostella] >XP_011562918.1 PREDICTED: mitochondrial sodium/hydrogen exchanger 9B2-like isoform X2 [Plutella xylostella]
278	DITAEHDVQVK	XP_011554212.1	PREDICTED: vigilin [Plutella xylostella]
279	DITKDENVTEGLLAEGLAK	XP_011552713.1	PREDICTED: staphylococcal nuclease domain-containing protein 1 isoform X1 [Plutella xylostella]
280	DKDFLLTAISK	XP_011559302.1	PREDICTED: transmembrane channel-like protein 5 [Plutella xylostella]
281	DKLVTTEDGNK	XP_011565348.1	PREDICTED: 26S proteasome non-ATPase regulatory subunit 2-like [Plutella xylostella]
282	DLAALEDKVTTLGAEADR	XP_011569136.1	PREDICTED: spectrin alpha chain [Plutella xylostella]
283	DLAALGDK	XP_011569136.1	PREDICTED: spectrin alpha chain [Plutella xylostella]
284	DLAFVDPDDNTALR	XP_011556488.1	PREDICTED: metal transporter CNNM4-like [Plutella xylostella]
285	DLATVQTLQR	XP_011569136.1	PREDICTED: spectrin alpha chain [Plutella xylostella]
286	DLDDESAWIR	XP_011569136.1	PREDICTED: spectrin alpha chain [Plutella xylostella]
287	DLDNLNYR	XP_011552461.1	PREDICTED: serine/threonine-protein kinase TAO3 [Plutella xylostella]
288	DLEAELEEER	XP_011560011.1	PREDICTED: LOW QUALITY PROTEIN: myosin heavy chain, non-muscle-like [Plutella xylostella]
289	DLEAELEEERK	XP_011560011.1	PREDICTED: LOW QUALITY PROTEIN: myosin heavy chain, non-muscle-like [Plutella xylostella]
290	DLEEANIQHESTLANLR	XP_011558108.1	PREDICTED: myosin heavy chain, muscle isoform X17 [Plutella xylostella]
291	DLGGDAAAFVAPR	XP_011564333.1	PREDICTED: clustered mitochondria protein homolog [Plutella xylostella]
292	DLIASLTTPTK	XP_011557537.1	PREDICTED: uncharacterized protein LOC105388347 isoform X1 [Plutella xylostella] >XP_011557538.1 PREDICTED: uncharacterized protein LOC105388347 isoform X2 [Plutella xylostella] >XP_011557540.1 PREDICTED: uncharacterized protein LOC105388347 isoform X3 [Plutella xylostella]
293	DLILGSDDYGR	XP_011569136.1	PREDICTED: spectrin alpha chain [Plutella xylostella]
294	DLLGPVIR	AJR19335.1	Cadherin-like protein [Plutella xylostella] >NP_001292423.1 cadherin-87A-like precursor [Plutella xylostella]
295	DLNKSEAPEVVK	XP_011562370.1	PREDICTED: sodium-dependent nutrient amino acid transporter 1-like [Plutella xylostella]
296	DLNPDVNAFQR	XP_011561283.1	PREDICTED: V-type proton ATPase 116 kDa subunit a isoform 1 isoform X3 [Plutella xylostella]
297	DLNPEVNAFQR	XP_011554692.1	PREDICTED: V-type proton ATPase 116 kDa subunit a isoform 1-like isoform X1 [Plutella xylostella] >XP_011554701.1 PREDICTED: V-type proton ATPase 116 kDa subunit a isoform 1-like isoform X1 [Plutella xylostella] >XP_011554706.1 PREDICTED: V-type proton ATPase 116 kDa subunit a isoform 1-like isoform X2 [Plutella xylostella] >XP_011557966.1 PREDICTED: V-type proton ATPase 116 kDa subunit a isoform…
298	DLQAKEEQGEEK	XP_011560011.1	PREDICTED: LOW QUALITY PROTEIN: myosin heavy chain, non-muscle-like [Plutella xylostella]
299	DLQHPNEFIR	XP_011561246.1	PREDICTED: coatomer subunit beta-like [Plutella xylostella]
300	DLQTALEEEQR	XP_011558108.1	PREDICTED: myosin heavy chain, muscle isoform X17 [Plutella xylostella]
301	DLSEIHLLR	XP_011566507.1	PREDICTED: uncharacterized protein LOC105396220 [Plutella xylostella]
302	DLSLDATSEGTITK	XP_011562290.1	PREDICTED: apolipophorins-like, partial [Plutella xylostella]
303	DLSTVQTLLTK	XP_011569136.1	PREDICTED: spectrin alpha chain [Plutella xylostella]
304	DLSWAPHEYQGLR	XP_011566506.1	PREDICTED: uncharacterized protein LOC105396219 [Plutella xylostella]
305	DLTSVQNLQK	XP_011569136.1	PREDICTED: spectrin alpha chain [Plutella xylostella]
306	DLTSWSTSLR	XP_011551704.1	PREDICTED: LOW QUALITY PROTEIN: spectrin beta chain, non-erythrocytic 2 [Plutella xylostella]
307	DMFELVK	XP_011563344.1	PREDICTED: endoribonuclease Dicer [Plutella xylostella]
308	DMSAQEYR	XP_011569136.1	PREDICTED: spectrin alpha chain [Plutella xylostella]
309	DMTGKEDLYR	XP_011562295.1	PREDICTED: LOW QUALITY PROTEIN: coatomer subunit gamma-2-like [Plutella xylostella]
310	DNAGTGFSAAR	XP_011549344.1	PREDICTED: lysosome-associated membrane glycoprotein 1-like [Plutella xylostella]
311	DNILFGLDLHK	XP_011561543.1	PREDICTED: multidrug resistance-associated protein 1 isoform X3 [Plutella xylostella]
312	DNILFGLPYDSK	AIS93186.1	ABC transporter family C protein ABCC2 [Plutella xylostella] >NP_001296082.1 probable multidrug resistance-associated protein lethal(2)03659 [Plutella xylostella]
313	DNLEWLAR	XP_011555798.1	PREDICTED: LOW QUALITY PROTEIN: 26S proteasome non-ATPase regulatory subunit 1-like [Plutella xylostella]
314	DNLSVSLVEHGLASMHHTAETSEFAR	XP_011552713.1	PREDICTED: staphylococcal nuclease domain-containing protein 1 isoform X1 [Plutella xylostella]
315	DNNTFASASLDR	XP_011559133.1	PREDICTED: coatomer subunit beta'-like isoform X1 [Plutella xylostella]
316	DNPTQTLNPDIQTTVFCSGLR	CAA66467.1	aminopeptidase N [Plutella xylostella] >sp|P91887.1|AMPN_PLUXY RecName: Full=Aminopeptidase N; Short=AP-N; AltName: Full=Apn1; AltName: Full=Microsomal aminopeptidase; Flags: Precursor
317	DNQPVTADVIEALR	AJR19335.1	Cadherin-like protein [Plutella xylostella] >NP_001292423.1 cadherin-87A-like precursor [Plutella xylostella]
318	DNTIQIR	XP_011562290.1	PREDICTED: apolipophorins-like, partial [Plutella xylostella]
319	DNVGVTGQWSLEVGEK	AAB70755.1	aminopeptidase N [Plutella xylostella] >NP_001292446.1 membrane alanyl aminopeptidase-like precursor [Plutella xylostella]
320	DNVKPLR	XP_011563035.1	PREDICTED: membrane alanyl aminopeptidase-like [Plutella xylostella]
321	DPAYRLPTTTKPR	AAB70755.1	aminopeptidase N [Plutella xylostella] >NP_001292446.1 membrane alanyl aminopeptidase-like precursor [Plutella xylostella]
322	DPGETYLLGR	XP_011562526.1	PREDICTED: myosin heavy chain 95F-like [Plutella xylostella]
323	DPPPPTIK	XP_011561120.1	PREDICTED: uncharacterized protein LOC105391353 [Plutella xylostella]
324	DPTFLLEALSHPSYIR	XP_011563344.1	PREDICTED: endoribonuclease Dicer [Plutella xylostella]
325	DPVLDDAGDFAR	XP_011550436.1	PREDICTED: LOW QUALITY PROTEIN: myosin heavy chain 95F-like [Plutella xylostella]
326	DQSPSGCFYYPQPEPGK	XP_011549989.1	PREDICTED: uncharacterized protein LOC105381882 [Plutella xylostella]
327	DQSPSGCFYYPQPEPGKR	XP_011549989.1	PREDICTED: uncharacterized protein LOC105381882 [Plutella xylostella]
328	DQTAVHHYLEQSLYSGTIR	XP_011555220.1	PREDICTED: membrane alanyl aminopeptidase-like [Plutella xylostella]
329	DQTPEGCFFEPLPTGRPVVYPGK	XP_011549989.1	PREDICTED: uncharacterized protein LOC105381882 [Plutella xylostella]
330	DQVSNSSFVER	XP_011557927.1	PREDICTED: heat shock protein 83 [Plutella xylostella]
331	DRAFDVSEPR	AAB70755.1	aminopeptidase N [Plutella xylostella] >NP_001292446.1 membrane alanyl aminopeptidase-like precursor [Plutella xylostella]
332	DREFQATVLEVVNADALVVK	XP_011552713.1	PREDICTED: staphylococcal nuclease domain-containing protein 1 isoform X1 [Plutella xylostella]
333	DSAIGLTEPSATTTHEPAK	XP_011562271.1	PREDICTED: transferrin-like [Plutella xylostella]
334	DSEIDAALVVK	XP_011565042.1	PREDICTED: eukaryotic translation initiation factor 3 subunit C [Plutella xylostella]
335	DSHDAILEELR	XP_011555130.1	PREDICTED: myosin-VIIa-like [Plutella xylostella]
336	DSIPEYSVGVSAVASAR	XP_011555515.1	PREDICTED: uncharacterized protein LOC105386610 [Plutella xylostella]
337	DSNTQPALQR	XP_011559707.1	PREDICTED: endoplasmic reticulum metallopeptidase 1-like [Plutella xylostella]
338	DSSGTKR	ADA59492.1	midgut target receptor, partial [Plutella xylostella]
339	DSSHEIFIAAEHDGK	XP_011553662.1	PREDICTED: xaa-Pro aminopeptidase 1-like [Plutella xylostella]
340	DSSVPELAGLR	XP_011569133.1	PREDICTED: nodal modulator 1-like [Plutella xylostella]
341	DSVVAGFQWASK	XP_011557846.1	PREDICTED: translation elongation factor 2 [Plutella xylostella]
342	DSYVGDEAQSK	AEP25396.1	actin [Plutella xylostella] >AOM81402.1 actin [Plutella xylostella] >BAF36825.1 muscle actin [Plutella xylostella] >NP_001296030.1 actin, muscle [Plutella xylostella] >NP_001296055.1 actin, muscle [Plutella xylostella]
343	DSYVYKYLESVNYLFK	AYA73999.1	Niemann-Pick type C 1-b protein [Plutella xylostella]
344	DTADAADVPLR	XP_011554212.1	PREDICTED: vigilin [Plutella xylostella]
345	DTADAADVPLRNGDEPAESGPNDVIR	XP_011554212.1	PREDICTED: vigilin [Plutella xylostella]
346	DTEQADAWMHK	XP_011569136.1	PREDICTED: spectrin alpha chain [Plutella xylostella]
347	DTFPEK	XP_011552713.1	PREDICTED: staphylococcal nuclease domain-containing protein 1 isoform X1 [Plutella xylostella]
348	DTGAHIEISTSK	XP_011554212.1	PREDICTED: vigilin [Plutella xylostella]
349	DTTESNEGNVSER	XP_011551126.1	PREDICTED: serine/threonine-protein phosphatase 6 regulatory subunit 1 [Plutella xylostella]
350	DTVIVHGNVLSAEVNSVSVENEKK	XP_011562838.1	PREDICTED: neutral alpha-glucosidase AB-like [Plutella xylostella]
351	DTVSSTVQSTVDTTQK	XP_011564446.1	PREDICTED: perilipin-4-like [Plutella xylostella]
352	DTVTSSVQGTVDTTK	XP_011564446.1	PREDICTED: perilipin-4-like [Plutella xylostella]
353	DVATAEALRK	XP_011551704.1	PREDICTED: LOW QUALITY PROTEIN: spectrin beta chain, non-erythrocytic 2 [Plutella xylostella]
354	DVDETKDWIAEK	XP_011569136.1	PREDICTED: spectrin alpha chain [Plutella xylostella]
355	DVEDEQLWIHEK	XP_011558165.1	PREDICTED: spectrin beta chain isoform X9 [Plutella xylostella]
356	DVEDLELAVQK	XP_011558108.1	PREDICTED: myosin heavy chain, muscle isoform X17 [Plutella xylostella]
357	DVEEQKKPYNPFENR	XP_011562167.1	PREDICTED: proton-coupled amino acid transporter 1-like [Plutella xylostella]
358	DVGDSLDSVEALLK	XP_011569136.1	PREDICTED: spectrin alpha chain [Plutella xylostella]
359	DVGKQEGGQAIGAK	XP_011547907.1	PREDICTED: V-type proton ATPase subunit H isoform X1 [Plutella xylostella]
360	DVLAALTVIK	XP_011563344.1	PREDICTED: endoribonuclease Dicer [Plutella xylostella]
361	DVLASAAHDLSVK	XP_011564223.1	PREDICTED: coronin-7-like [Plutella xylostella]
362	DVLTQVYYGDVR	XP_011566506.1	PREDICTED: uncharacterized protein LOC105396219 [Plutella xylostella]
363	DVPGAITCLDGIR	XP_011549472.1	PREDICTED: LOW QUALITY PROTEIN: nose resistant to fluoxetine protein 6-like [Plutella xylostella]
364	DVTDVTLTAVAHATEIEIVSPHK	XP_011560172.1	PREDICTED: nodal modulator 1, partial [Plutella xylostella]
365	DVVEFLDEHGHR	XP_011557537.1	PREDICTED: uncharacterized protein LOC105388347 isoform X1 [Plutella xylostella] >XP_011557538.1 PREDICTED: uncharacterized protein LOC105388347 isoform X2 [Plutella xylostella] >XP_011557540.1 PREDICTED: uncharacterized protein LOC105388347 isoform X3 [Plutella xylostella]
366	DVVIDIVGYR	XP_011565296.1	PREDICTED: 2-oxoglutarate dehydrogenase, mitochondrial [Plutella xylostella]
367	DVVVVTINYR	JAV02089.1	Carboxyl/cholinesterase-008a [Plutella xylostella]
368	DYVEEQKEAEEK	XP_011552713.1	PREDICTED: staphylococcal nuclease domain-containing protein 1 isoform X1 [Plutella xylostella]
369	EAALEAAVR	XP_011556832.1	PREDICTED: UDP-glucose:glycoprotein glucosyltransferase [Plutella xylostella]
370	EAAQALLLAELGR	XP_011566344.1	PREDICTED: WD repeat-containing protein 7-like [Plutella xylostella]
371	EADEAEFSALLDR	XP_011557667.1	PREDICTED: non-lysosomal glucosylceramidase [Plutella xylostella]
372	EAEAVEALR	XP_011566875.1	PREDICTED: synaptic vesicle glycoprotein 2B-like [Plutella xylostella]
373	EAEIAELK	XP_011550532.1	PREDICTED: kinectin isoform X3 [Plutella xylostella]
374	EAEIYLLDDPLSAVDTHVGK	AKC96182.1	ABC transporter subfamily C4 protein [Plutella xylostella]
375	EAESALADAHEDLEAER	XP_011560011.1	PREDICTED: LOW QUALITY PROTEIN: myosin heavy chain, non-muscle-like [Plutella xylostella]
376	EAFAEYAEDVVK	XP_011549466.1	PREDICTED: importin-5 [Plutella xylostella]
377	EAGALAEYGPNFSLVEYYK	XP_011555108.1	PREDICTED: membrane alanyl aminopeptidase-like [Plutella xylostella]
378	EAIDSYIK	XP_011564384.1	PREDICTED: clathrin heavy chain isoform X2 [Plutella xylostella]
379	EAIEEDGTLNGYEGFDFYK	XP_011563245.1	PREDICTED: membrane alanyl aminopeptidase-like [Plutella xylostella]
380	EAIFIIGR	XP_011554212.1	PREDICTED: vigilin [Plutella xylostella]
381	EALDGYYFNIVSSAGLR	XP_011548158.1	PREDICTED: nose resistant to fluoxetine protein 6-like [Plutella xylostella]
382	EANILYHPENSNHFYKQR	AAB70755.1	aminopeptidase N [Plutella xylostella] >NP_001292446.1 membrane alanyl aminopeptidase-like precursor [Plutella xylostella]
383	EASDIILTDDNFSSIVK	XP_011549275.1	PREDICTED: plasma membrane calcium-transporting ATPase 3 [Plutella xylostella]
384	EATAEGNVSAQIDPLFHK	JAV02096.1	Carboxyl/cholinesterase-014a [Plutella xylostella] >XP_011556950.1 PREDICTED: juvenile hormone esterase-like isoform X2 [Plutella xylostella]
385	EATPLHLAALR	XP_011553158.1	PREDICTED: transient receptor potential channel pyrexia-like isoform X1 [Plutella xylostella]
386	EAVVGSVR	XP_011555515.1	PREDICTED: uncharacterized protein LOC105386610 [Plutella xylostella]
387	EAYALGR	XP_011549476.1	PREDICTED: exportin-1 [Plutella xylostella]
388	EDANSLEPR	XP_011555130.1	PREDICTED: myosin-VIIa-like [Plutella xylostella]
389	EDDFKPSISNMPIRR	AAB70755.1	aminopeptidase N [Plutella xylostella] >NP_001292446.1 membrane alanyl aminopeptidase-like precursor [Plutella xylostella]
390	EDEAPAPAVDSADDSK	XP_011548704.1	PREDICTED: dolichyl-diphosphooligosaccharide--protein glycosyltransferase subunit STT3B isoform X2 [Plutella xylostella]
391	EDGINSLILQENVR	XP_011555515.1	PREDICTED: uncharacterized protein LOC105386610 [Plutella xylostella]
392	EDLTEYLEEHK	XP_011557927.1	PREDICTED: heat shock protein 83 [Plutella xylostella]
393	EDLTEYLEEHKIK	XP_011557927.1	PREDICTED: heat shock protein 83 [Plutella xylostella]
394	EDNQVVVR	XP_011551179.1	PREDICTED: lysosomal alpha-glucosidase-like, partial [Plutella xylostella]
395	EDQSVWER	XP_011553278.1	PREDICTED: alpha-aminoadipic semialdehyde synthase, mitochondrial [Plutella xylostella]
396	EEADALADR	XP_011553278.1	PREDICTED: alpha-aminoadipic semialdehyde synthase, mitochondrial [Plutella xylostella]
397	EEAVEQFYSTAADDKVTAHK	XP_011552154.1	PREDICTED: ubiquitin carboxyl-terminal hydrolase 5-like [Plutella xylostella]
398	EEEQVTLLGEEGLMAGGQALK	XP_011561283.1	PREDICTED: V-type proton ATPase 116 kDa subunit a isoform 1 isoform X3 [Plutella xylostella]
399	EEGGVVLEDVCYAPLR	AYA73999.1	Niemann-Pick type C 1-b protein [Plutella xylostella]
400	EEGGVVLEDVCYAPLRVPGSPPDLDR	AYA73999.1	Niemann-Pick type C 1-b protein [Plutella xylostella]
401	EEGVSSYIQAASR	XP_011555476.1	PREDICTED: aminopeptidase N-like [Plutella xylostella]
402	EEHISLIR	XP_011568173.1	PREDICTED: huntingtin-interacting protein 1-like [Plutella xylostella]
403	EENVETETVVDDSK	XP_011562415.1	PREDICTED: uncharacterized protein LOC105392486, partial [Plutella xylostella]
404	EESMSAR	AYA73999.1	Niemann-Pick type C 1-b protein [Plutella xylostella]
405	EETESLLK	XP_011557846.1	PREDICTED: translation elongation factor 2 [Plutella xylostella]
406	EETESLLKK	XP_011557846.1	PREDICTED: translation elongation factor 2 [Plutella xylostella]
407	EFAEISHGEK	XP_011565599.1	PREDICTED: hypoxia up-regulated protein 1-like [Plutella xylostella]
408	EFFSAGTEVVR	XP_011550111.1	PREDICTED: cGMP-dependent protein kinase, isozyme 1-like [Plutella xylostella]
409	EFLTSTDPGVK	XP_011554896.1	PREDICTED: zinc carboxypeptidase-like [Plutella xylostella]
410	EFMFEGQGQLQR	XP_011554692.1	PREDICTED: V-type proton ATPase 116 kDa subunit a isoform 1-like isoform X1 [Plutella xylostella] >XP_011554701.1 PREDICTED: V-type proton ATPase 116 kDa subunit a isoform 1-like isoform X1 [Plutella xylostella] >XP_011554706.1 PREDICTED: V-type proton ATPase 116 kDa subunit a isoform 1-like isoform X2 [Plutella xylostella] >XP_011557966.1 PREDICTED: V-type proton ATPase 116 kDa subunit a isoform…
411	EFPGVEAALTEPFIDLLTSGR	JAV02096.1	Carboxyl/cholinesterase-014a [Plutella xylostella] >XP_011556950.1 PREDICTED: juvenile hormone esterase-like isoform X2 [Plutella xylostella]
412	EFTLEFSR	XP_011548276.1	PREDICTED: calcium-transporting ATPase sarcoplasmic/endoplasmic reticulum type isoform X2 [Plutella xylostella]
413	EGDCINYNFITR	XP_011549989.1	PREDICTED: uncharacterized protein LOC105381882 [Plutella xylostella]
414	EGDRTDYDFLWQR	XP_011563035.1	PREDICTED: membrane alanyl aminopeptidase-like [Plutella xylostella]
415	EGDYSPDGSSR	XP_011550166.1	PREDICTED: probable 2-oxoglutarate dehydrogenase E1 component DHKTD1 homolog, mitochondrial [Plutella xylostella]
416	EGEQTVIKPDDMLLVDSGGQYK	XP_011553662.1	PREDICTED: xaa-Pro aminopeptidase 1-like [Plutella xylostella]
417	EGGEGGDGGEAGASDTK	XP_011557786.1	PREDICTED: probable serine incorporator isoform X4 [Plutella xylostella]
418	EGIPPDQQR	AGC11974.1	ubiquitin ribosomal protein RpS27a [Plutella xylostella] >BAD26699.1 Ribosomal protein S27A [Plutella xylostella] >XP_011549597.1 PREDICTED: ubiquitin-40S ribosomal protein S27a isoform X2 [Plutella xylostella] >sp|P68202.2|RS27A_PLUXY RecName: Full=Ubiquitin-40S ribosomal protein S27a; Contains: RecName: Full=Ubiquitin; Contains: RecName: Full=40S ribosomal protein S27a; Flags: Precursor
419	EGLELPEDEEEK	XP_011557927.1	PREDICTED: heat shock protein 83 [Plutella xylostella]
420	EGLHVPEIR	XP_011550436.1	PREDICTED: LOW QUALITY PROTEIN: myosin heavy chain 95F-like [Plutella xylostella]
421	EGLPDLQQYLDKL	XP_011557846.1	PREDICTED: translation elongation factor 2 [Plutella xylostella]
422	EGLVLVENTR	XP_011552713.1	PREDICTED: staphylococcal nuclease domain-containing protein 1 isoform X1 [Plutella xylostella]
423	EGNRADYDFLWQR	XP_011555220.1	PREDICTED: membrane alanyl aminopeptidase-like [Plutella xylostella]
424	EGSIWLAFSR	XP_011564516.1	PREDICTED: ER membrane protein complex subunit 1-like [Plutella xylostella]
425	EGSLLYVPEESSPNYK	XP_011555515.1	PREDICTED: uncharacterized protein LOC105386610 [Plutella xylostella]
426	EGTDDDKR	XP_011548158.1	PREDICTED: nose resistant to fluoxetine protein 6-like [Plutella xylostella]
427	EGTFQGK	AEH05036.1	cytochrome c oxidase subunit III (mitochondrion) [Plutella xylostella] >AIS35856.1 cytochrome c oxidase subunit III (mitochondrion) [Plutella xylostella] >YP_009093644.1 cytochrome c oxidase subunit III (mitochondrion) [Plutella xylostella]
428	EGTVQDGAR	XP_011548504.1	PREDICTED: tenascin-X-like [Plutella xylostella]
429	EGVIGSENFFPK	XP_011551827.1	PREDICTED: protein mesh-like [Plutella xylostella]
430	EGVMAEENLR	XP_011557846.1	PREDICTED: translation elongation factor 2 [Plutella xylostella]
431	EHALLAFTLGVK	XP_011561146.1	PREDICTED: elongation factor 1-alpha [Plutella xylostella]
432	EHLEFFGR	ALE60398.1	ATP-binding cassette sub-family A ABCA2 [Plutella xylostella]
433	EHLELFWSR	XP_011564384.1	PREDICTED: clathrin heavy chain isoform X2 [Plutella xylostella]
434	EIAEWLLTDER	XP_011550396.1	PREDICTED: brefeldin A-inhibited guanine nucleotide-exchange protein 1 [Plutella xylostella]
435	EIAEWLLTDERLDK	XP_011550396.1	PREDICTED: brefeldin A-inhibited guanine nucleotide-exchange protein 1 [Plutella xylostella]
436	EIDIGIPDATGR	XP_011561178.1	PREDICTED: transitional endoplasmic reticulum ATPase TER94 [Plutella xylostella]
437	EIEDSSYVEEIPIFK	XP_011554212.1	PREDICTED: vigilin [Plutella xylostella]
438	EIGESYK	XP_011562290.1	PREDICTED: apolipophorins-like, partial [Plutella xylostella]
439	EIIDLEAHLEK	XP_011554692.1	PREDICTED: V-type proton ATPase 116 kDa subunit a isoform 1-like isoform X1 [Plutella xylostella] >XP_011554701.1 PREDICTED: V-type proton ATPase 116 kDa subunit a isoform 1-like isoform X1 [Plutella xylostella] >XP_011554706.1 PREDICTED: V-type proton ATPase 116 kDa subunit a isoform 1-like isoform X2 [Plutella xylostella] >XP_011557966.1 PREDICTED: V-type proton ATPase 116 kDa subunit a isoform…
440	EIIDLEAHLEKTENEILELSHNAVNLK	XP_011554692.1	PREDICTED: V-type proton ATPase 116 kDa subunit a isoform 1-like isoform X1 [Plutella xylostella] >XP_011554701.1 PREDICTED: V-type proton ATPase 116 kDa subunit a isoform 1-like isoform X1 [Plutella xylostella] >XP_011554706.1 PREDICTED: V-type proton ATPase 116 kDa subunit a isoform 1-like isoform X2 [Plutella xylostella] >XP_011557966.1 PREDICTED: V-type proton ATPase 116 kDa subunit a isoform…
441	EIIDVTKPIVDK	XP_011562290.1	PREDICTED: apolipophorins-like, partial [Plutella xylostella]
442	EISENHDIGSNK	XP_011550314.1	PREDICTED: gamma-secretase subunit Aph-1-like [Plutella xylostella] >XP_011560801.1 PREDICTED: gamma-secretase subunit Aph-1-like [Plutella xylostella]
443	EISSQEYQFQR	XP_011552465.1	PREDICTED: nardilysin-like isoform X2 [Plutella xylostella]
444	EIVPGDIVEVSVGDKIPADIR	XP_011548276.1	PREDICTED: calcium-transporting ATPase sarcoplasmic/endoplasmic reticulum type isoform X2 [Plutella xylostella]
445	EKEPIIASTNR	XP_011569136.1	PREDICTED: spectrin alpha chain [Plutella xylostella]
446	EKYTEDEELNK	XP_011557927.1	PREDICTED: heat shock protein 83 [Plutella xylostella]
447	ELAAHLER	XP_011564806.1	PREDICTED: nucleoprotein TPR [Plutella xylostella]
448	ELALRDELIR	XP_011558165.1	PREDICTED: spectrin beta chain isoform X9 [Plutella xylostella]
449	ELALYEFLHK	XP_011563344.1	PREDICTED: endoribonuclease Dicer [Plutella xylostella]
450	ELDDAAEKIEELER	XP_011560011.1	PREDICTED: LOW QUALITY PROTEIN: myosin heavy chain, non-muscle-like [Plutella xylostella]
451	ELEDILETHETLSR	XP_011560011.1	PREDICTED: LOW QUALITY PROTEIN: myosin heavy chain, non-muscle-like [Plutella xylostella]
452	ELEELGERLEEAGGATSAQIELNK	XP_011558108.1	PREDICTED: myosin heavy chain, muscle isoform X17 [Plutella xylostella]
453	ELEVLNAK	XP_011558108.1	PREDICTED: myosin heavy chain, muscle isoform X17 [Plutella xylostella]
454	ELGVGWWLR	XP_011557194.1	PREDICTED: dmX-like protein 1 [Plutella xylostella]
455	ELISNSSDALDK	XP_011557927.1	PREDICTED: heat shock protein 83 [Plutella xylostella]
456	ELISNSSDALDKIR	XP_011557927.1	PREDICTED: heat shock protein 83 [Plutella xylostella]
457	ELLAQGLLPQR	XP_011565042.1	PREDICTED: eukaryotic translation initiation factor 3 subunit C [Plutella xylostella]
458	ELLHSQTWDK	XP_011550166.1	PREDICTED: probable 2-oxoglutarate dehydrogenase E1 component DHKTD1 homolog, mitochondrial [Plutella xylostella]
459	ELMQLVASVLHAGNIR	XP_011561925.1	PREDICTED: myosin-IB [Plutella xylostella]
460	ELQDTQER	XP_011558108.1	PREDICTED: myosin heavy chain, muscle isoform X17 [Plutella xylostella]
461	ELQELVQYPVEHPDK	XP_011561178.1	PREDICTED: transitional endoplasmic reticulum ATPase TER94 [Plutella xylostella]
462	ELQLHDGTR	XP_011564069.1	PREDICTED: von Willebrand factor A domain-containing protein 8-like [Plutella xylostella]
463	ELQTYVTSNDK	XP_011549006.1	PREDICTED: AP-3 complex subunit beta-2 [Plutella xylostella]
464	ELRNEYYLAR	XP_011549989.1	PREDICTED: uncharacterized protein LOC105381882 [Plutella xylostella]
465	ELTDEAKAR	XP_011549989.1	PREDICTED: uncharacterized protein LOC105381882 [Plutella xylostella]
466	ELTSHTAQVR	XP_011554212.1	PREDICTED: vigilin [Plutella xylostella]
467	ELVASSHELGQDYDHVTLLWER	XP_011558165.1	PREDICTED: spectrin beta chain isoform X9 [Plutella xylostella]
468	ELVEALNAGGDSAETVLK	XP_011558260.1	PREDICTED: uncharacterized protein C05D11.1-like [Plutella xylostella]
469	ELVNLEDK	AYA73999.1	Niemann-Pick type C 1-b protein [Plutella xylostella]
470	ELVNLEDKIINLGR	AYA73999.1	Niemann-Pick type C 1-b protein [Plutella xylostella]
471	EMIDLEATFEK	XP_011561283.1	PREDICTED: V-type proton ATPase 116 kDa subunit a isoform 1 isoform X3 [Plutella xylostella]
472	EMIDLEATFEKLENELR	XP_011561283.1	PREDICTED: V-type proton ATPase 116 kDa subunit a isoform 1 isoform X3 [Plutella xylostella]
473	EMPILGMIQEK	XP_011562290.1	PREDICTED: apolipophorins-like, partial [Plutella xylostella]
474	EMVASSSNQFLK	XP_011555130.1	PREDICTED: myosin-VIIa-like [Plutella xylostella]
475	EMVELPLR	XP_011561178.1	PREDICTED: transitional endoplasmic reticulum ATPase TER94 [Plutella xylostella]
476	ENEFDAYIK	XP_011552465.1	PREDICTED: nardilysin-like isoform X2 [Plutella xylostella]
477	ENIAASITWNSQNAATVEAWLR	CAA66467.1	aminopeptidase N [Plutella xylostella] >sp|P91887.1|AMPN_PLUXY RecName: Full=Aminopeptidase N; Short=AP-N; AltName: Full=Apn1; AltName: Full=Microsomal aminopeptidase; Flags: Precursor
478	ENINMLTQAPSQR	XP_011563344.1	PREDICTED: endoribonuclease Dicer [Plutella xylostella]
479	EPFYVR	XP_011558758.1	PREDICTED: LOW QUALITY PROTEIN: myosin-IA [Plutella xylostella]
480	EPIKSEEQVITLQPLSTDEFK	XP_011555546.1	PREDICTED: hypoxia up-regulated protein 1 [Plutella xylostella]
481	EPSPEVSSATEAK	XP_011559133.1	PREDICTED: coatomer subunit beta'-like isoform X1 [Plutella xylostella]
482	EPSYIR	XP_011561925.1	PREDICTED: myosin-IB [Plutella xylostella]
483	EQCILISGESGSGK	XP_011561925.1	PREDICTED: myosin-IB [Plutella xylostella]
484	EQDGDHGEEETPQSNQTK	XP_011553262.1	PREDICTED: ATP-binding cassette sub-family G member 1-like [Plutella xylostella]
485	EQDYVEWASTYHK	XP_011549214.1	PREDICTED: probable phospholipid-transporting ATPase IA isoform X1 [Plutella xylostella] >XP_011549215.1 PREDICTED: probable phospholipid-transporting ATPase IA isoform X2 [Plutella xylostella]
486	EQGFTSFWR	AFM52346.1	adenine nucleotide translocase [Plutella xylostella] >BAR13231.1 adenine nucleotide translocase insect1 [Plutella xylostella] >NP_001293047.1 ADP,ATP carrier protein 2 [Plutella xylostella]
487	EQLNNLMTTLR	XP_011558108.1	PREDICTED: myosin heavy chain, muscle isoform X17 [Plutella xylostella]
488	EQLVASSHEQTPAIVK	XP_011569136.1	PREDICTED: spectrin alpha chain [Plutella xylostella]
489	EQVEEEAEGK	XP_011558108.1	PREDICTED: myosin heavy chain, muscle isoform X17 [Plutella xylostella]
490	EREAAEAAAAAAQDAVDR	XP_011558165.1	PREDICTED: spectrin beta chain isoform X9 [Plutella xylostella]
491	EREDTPAGLVK	AJR19335.1	Cadherin-like protein [Plutella xylostella] >NP_001292423.1 cadherin-87A-like precursor [Plutella xylostella]
492	ERIPAFER	XP_011561283.1	PREDICTED: V-type proton ATPase 116 kDa subunit a isoform 1 isoform X3 [Plutella xylostella]
493	ESFANWMEVLR	XP_011559894.1	PREDICTED: importin-7 [Plutella xylostella]
494	ESILDVLR	XP_011552966.1	PREDICTED: RRP12-like protein, partial [Plutella xylostella]
495	ESLREGEEAR	XP_011560011.1	PREDICTED: LOW QUALITY PROTEIN: myosin heavy chain, non-muscle-like [Plutella xylostella]
496	ESLSEFENQNK	XP_011559182.1	PREDICTED: unconventional myosin-XVIIIa-like [Plutella xylostella]
497	ESNLLFDEK	XP_011555220.1	PREDICTED: membrane alanyl aminopeptidase-like [Plutella xylostella]
498	ESQSPDTATQR	XP_011561517.1	PREDICTED: transportin-1 isoform X1 [Plutella xylostella]
499	ESSALQQLWEQR	XP_011569136.1	PREDICTED: spectrin alpha chain [Plutella xylostella]
500	ESTLHLVLR	AGC11974.1	ubiquitin ribosomal protein RpS27a [Plutella xylostella] >BAD26699.1 Ribosomal protein S27A [Plutella xylostella] >XP_011549597.1 PREDICTED: ubiquitin-40S ribosomal protein S27a isoform X2 [Plutella xylostella] >sp|P68202.2|RS27A_PLUXY RecName: Full=Ubiquitin-40S ribosomal protein S27a; Contains: RecName: Full=Ubiquitin; Contains: RecName: Full=40S ribosomal protein S27a; Flags: Precursor
501	ESVTSNASNDDNIVFGSAR	XP_011567870.1	PREDICTED: uncharacterized protein LOC105397545, partial [Plutella xylostella]
502	ETALANLELVDGTK	AJR19335.1	Cadherin-like protein [Plutella xylostella] >NP_001292423.1 cadherin-87A-like precursor [Plutella xylostella]
503	ETALFK	XP_011553158.1	PREDICTED: transient receptor potential channel pyrexia-like isoform X1 [Plutella xylostella]
504	ETEIERPR	XP_011556435.1	PREDICTED: epidermal growth factor receptor kinase substrate 8-like protein 1 isoform X2 [Plutella xylostella]
505	ETELWHSLGDAWLIPR	XP_011556435.1	PREDICTED: epidermal growth factor receptor kinase substrate 8-like protein 1 isoform X2 [Plutella xylostella]
506	ETENDNLANVLQK	XP_011559894.1	PREDICTED: importin-7 [Plutella xylostella]
507	ETENVQSSEEIENAFR	XP_011569136.1	PREDICTED: spectrin alpha chain [Plutella xylostella]
508	ETFYR	XP_011563035.1	PREDICTED: membrane alanyl aminopeptidase-like [Plutella xylostella]
509	ETGIGVVELPR	XP_011564588.1	PREDICTED: endoribonuclease Dicer-like [Plutella xylostella]
510	ETLAPADLDVER	XP_011549275.1	PREDICTED: plasma membrane calcium-transporting ATPase 3 [Plutella xylostella]
511	ETQTSYWVLATDYK	XP_011549989.1	PREDICTED: uncharacterized protein LOC105381882 [Plutella xylostella]
512	ETSAQSDVTR	XP_011562271.1	PREDICTED: transferrin-like [Plutella xylostella]
513	ETSTDAVEEER	XP_011563521.1	PREDICTED: UDP-xylose and UDP-N-acetylglucosamine transporter [Plutella xylostella]
514	ETVTAAGGEFHFTPVIPGK	XP_011560172.1	PREDICTED: nodal modulator 1, partial [Plutella xylostella]
515	ETVVEVPNVSWTDIGGLQSVK	XP_011561178.1	PREDICTED: transitional endoplasmic reticulum ATPase TER94 [Plutella xylostella]
516	ETVYALLSK	XP_011564526.1	PREDICTED: uncharacterized protein LOC105394337, partial [Plutella xylostella]
517	EVDAFSNNIPK	XP_011563344.1	PREDICTED: endoribonuclease Dicer [Plutella xylostella]
518	EVDDLEQWITER	XP_011558165.1	PREDICTED: spectrin beta chain isoform X9 [Plutella xylostella]
519	EVDLTYIAK	XP_011561178.1	PREDICTED: transitional endoplasmic reticulum ATPase TER94 [Plutella xylostella]
520	EVEELMK	XP_011567926.1	PREDICTED: eukaryotic translation initiation factor 3 subunit A-like, partial [Plutella xylostella]
521	EVEGWLADK	XP_011551704.1	PREDICTED: LOW QUALITY PROTEIN: spectrin beta chain, non-erythrocytic 2 [Plutella xylostella]
522	EVFDAIVR	XP_011548276.1	PREDICTED: calcium-transporting ATPase sarcoplasmic/endoplasmic reticulum type isoform X2 [Plutella xylostella]
523	EVFYTTPR	XP_011555515.1	PREDICTED: uncharacterized protein LOC105386610 [Plutella xylostella]
524	EVKPIAPPSYEER	XP_011563344.1	PREDICTED: endoribonuclease Dicer [Plutella xylostella]
525	EVLLHQTVDDIDSWMNELEK	XP_011558165.1	PREDICTED: spectrin beta chain isoform X9 [Plutella xylostella]
526	EVLVDKIDEMEK	XP_011554212.1	PREDICTED: vigilin [Plutella xylostella]
527	EVQSDAGEAQTAK	XP_011561042.1	PREDICTED: cleft lip and palate transmembrane protein 1-like protein [Plutella xylostella]
528	EVSSYIK	XP_011561146.1	PREDICTED: elongation factor 1-alpha [Plutella xylostella]
529	EVSVENEAQNTEAIDDR	XP_011555130.1	PREDICTED: myosin-VIIa-like [Plutella xylostella]
530	EVSVENEAQNTEAIDDRYVDDVFGFLK	XP_011555130.1	PREDICTED: myosin-VIIa-like [Plutella xylostella]
531	EVVAVTGDGTNDGPALK	XP_011549275.1	PREDICTED: plasma membrane calcium-transporting ATPase 3 [Plutella xylostella]
532	EVVAVTGDGTNDGPALKK	XP_011549275.1	PREDICTED: plasma membrane calcium-transporting ATPase 3 [Plutella xylostella]
533	EVVFTAEKPPNSATK	XP_011552713.1	PREDICTED: staphylococcal nuclease domain-containing protein 1 isoform X1 [Plutella xylostella]
534	EWISPATVTWIIK	XP_011554896.1	PREDICTED: zinc carboxypeptidase-like [Plutella xylostella]
535	EYFDSHFEPFYR	XP_011554490.1	PREDICTED: Niemann-Pick C1 protein [Plutella xylostella]
536	EYGFSYELVQYQWPR	XP_011556832.1	PREDICTED: UDP-glucose:glycoprotein glucosyltransferase [Plutella xylostella]
537	EYGQVWTGK	XP_011552713.1	PREDICTED: staphylococcal nuclease domain-containing protein 1 isoform X1 [Plutella xylostella]
538	EYNPAVYNNPAESLR	XP_011563344.1	PREDICTED: endoribonuclease Dicer [Plutella xylostella]
539	EYQNGNAK	XP_011562415.1	PREDICTED: uncharacterized protein LOC105392486, partial [Plutella xylostella]
540	FAATLYLFHK	XP_011563344.1	PREDICTED: endoribonuclease Dicer [Plutella xylostella]
541	FAATYFVGNINHQYSR	XP_011555130.1	PREDICTED: myosin-VIIa-like [Plutella xylostella]
542	FAEFVFLER	XP_011550885.1	PREDICTED: 1-acyl-sn-glycerol-3-phosphate acyltransferase gamma-like [Plutella xylostella] >XP_011550892.1 PREDICTED: 1-acyl-sn-glycerol-3-phosphate acyltransferase gamma-like [Plutella xylostella] >XP_011550899.1 PREDICTED: 1-acyl-sn-glycerol-3-phosphate acyltransferase gamma-like [Plutella xylostella] >XP_011550908.1 PREDICTED: 1-acyl-sn-glycerol-3-phosphate acyltransferase gamma-like [Plutella…
543	FAEYLLSR	XP_011550800.1	PREDICTED: dolichyl-diphosphooligosaccharide--protein glycosyltransferase subunit 2 [Plutella xylostella]
544	FAEYQEFR	XP_011562371.1	PREDICTED: sodium-dependent nutrient amino acid transporter 1-like [Plutella xylostella]
545	FAFPCYDEPSFK	XP_011555108.1	PREDICTED: membrane alanyl aminopeptidase-like [Plutella xylostella]
546	FANVWHEVEAYPK	XP_011549989.1	PREDICTED: uncharacterized protein LOC105381882 [Plutella xylostella]
547	FANVWHEVEAYPKDQTR	XP_011549989.1	PREDICTED: uncharacterized protein LOC105381882 [Plutella xylostella]
548	FAPLADILLQHDR	XP_011559625.1	PREDICTED: glycogen phosphorylase isoform X1 [Plutella xylostella]
549	FAQYDTTSTAK	XP_011564516.1	PREDICTED: ER membrane protein complex subunit 1-like [Plutella xylostella]
550	FAVALTSVIQFVK	XP_011562290.1	PREDICTED: apolipophorins-like, partial [Plutella xylostella]
551	FDEADMDR	XP_011565296.1	PREDICTED: 2-oxoglutarate dehydrogenase, mitochondrial [Plutella xylostella]
552	FDEHDGPVR	XP_011556259.1	PREDICTED: coatomer subunit alpha-like [Plutella xylostella]
553	FDFGAIENNNLYSSHVK	XP_011562290.1	PREDICTED: apolipophorins-like, partial [Plutella xylostella]
554	FDPVNFVR	XP_011555798.1	PREDICTED: LOW QUALITY PROTEIN: 26S proteasome non-ATPase regulatory subunit 1-like [Plutella xylostella]
555	FDTESVVGAVVDINR	XP_011551827.1	PREDICTED: protein mesh-like [Plutella xylostella]
556	FDYVGELNVHGK	JAV02096.1	Carboxyl/cholinesterase-014a [Plutella xylostella] >XP_011556950.1 PREDICTED: juvenile hormone esterase-like isoform X2 [Plutella xylostella]
557	FEESEEVLK	XP_011553793.1	PREDICTED: organic cation transporter protein-like [Plutella xylostella]
558	FEHVSSSPLFNELLEEEDEPEKPSEAK	AKC96182.1	ABC transporter subfamily C4 protein [Plutella xylostella]
559	FEIQAYMK	XP_011568806.1	PREDICTED: uncharacterized protein LOC105398412 [Plutella xylostella]
560	FENAVFER	XP_011553595.1	PREDICTED: uncharacterized protein LOC105384991 isoform X2 [Plutella xylostella]
561	FENVFLTYSLEDPPVLK	AIS93186.1	ABC transporter family C protein ABCC2 [Plutella xylostella] >NP_001296082.1 probable multidrug resistance-associated protein lethal(2)03659 [Plutella xylostella]
562	FEQVSR	XP_011551827.1	PREDICTED: protein mesh-like [Plutella xylostella]
563	FESEDLANEIVVLLEK	AAB70755.1	aminopeptidase N [Plutella xylostella] >NP_001292446.1 membrane alanyl aminopeptidase-like precursor [Plutella xylostella]
564	FETIVK	XP_011563035.1	PREDICTED: membrane alanyl aminopeptidase-like [Plutella xylostella]
565	FETIVKEDGSTR	XP_011563035.1	PREDICTED: membrane alanyl aminopeptidase-like [Plutella xylostella]
566	FEVAINNEPYK	XP_011551827.1	PREDICTED: protein mesh-like [Plutella xylostella]
567	FFDTNPSGR	AKC96182.1	ABC transporter subfamily C4 protein [Plutella xylostella]
568	FFPFLK	XP_011552713.1	PREDICTED: staphylococcal nuclease domain-containing protein 1 isoform X1 [Plutella xylostella]
569	FFTTTGSSNQVWPLPLTYTSASNPDWSSTR	ADD39717.1	aminopeptidase N [Plutella xylostella]
570	FFVGLSWMAK	XP_011562915.1	PREDICTED: mitochondrial sodium/hydrogen exchanger 9B2-like isoform X2 [Plutella xylostella] >XP_011562917.1 PREDICTED: mitochondrial sodium/hydrogen exchanger 9B2-like isoform X2 [Plutella xylostella] >XP_011562918.1 PREDICTED: mitochondrial sodium/hydrogen exchanger 9B2-like isoform X2 [Plutella xylostella]
571	FGAEIVR	XP_011552178.1	PREDICTED: acetyl-CoA carboxylase-like [Plutella xylostella]
572	FGATYYQGYHTVLK	XP_011554490.1	PREDICTED: Niemann-Pick C1 protein [Plutella xylostella]
573	FGGIIVLGFAK	XP_011554490.1	PREDICTED: Niemann-Pick C1 protein [Plutella xylostella]
574	FGIAFTEK	XP_011551131.1	PREDICTED: xanthine dehydrogenase-like [Plutella xylostella]
575	FGLYEVFK	BAX57168.1	phosphate carrier 1 [Plutella xylostella]
576	FGNYLNLK	XP_011549860.1	PREDICTED: putative U5 small nuclear ribonucleoprotein 200 kDa helicase [Plutella xylostella]
577	FGPFYR	AYA73999.1	Niemann-Pick type C 1-b protein [Plutella xylostella]
578	FGPLFK	XP_011562295.1	PREDICTED: LOW QUALITY PROTEIN: coatomer subunit gamma-2-like [Plutella xylostella]
579	FHLFVGPEPR	XP_011551179.1	PREDICTED: lysosomal alpha-glucosidase-like, partial [Plutella xylostella]
580	FILAPSEVESVYR	XP_011564760.1	PREDICTED: uncharacterized protein LOC105394551 [Plutella xylostella]
581	FISHYPLNGATK	XP_011548395.1	PREDICTED: apolipophorins-like [Plutella xylostella]
582	FITEQVHTALLADAANNPHPLTNPGVGSPAQVSGMFSTLSYNKGASLIR	XP_011555108.1	PREDICTED: membrane alanyl aminopeptidase-like [Plutella xylostella]
583	FKAPQPVEPWEGVR	JAV02096.1	Carboxyl/cholinesterase-014a [Plutella xylostella] >XP_011556950.1 PREDICTED: juvenile hormone esterase-like isoform X2 [Plutella xylostella]
584	FKDRPLYFIHYGR	XP_011559707.1	PREDICTED: endoplasmic reticulum metallopeptidase 1-like [Plutella xylostella]
585	FKTALPINLFESLEAAAK	XP_011555108.1	PREDICTED: membrane alanyl aminopeptidase-like [Plutella xylostella]
586	FKTIYFENSDR	XP_011563589.1	PREDICTED: uncharacterized protein LOC105393512 [Plutella xylostella]
587	FLDHPVYTEK	XP_011560704.1	PREDICTED: membrane alanyl aminopeptidase-like [Plutella xylostella]
588	FLDLLDDYVK	AYA73999.1	Niemann-Pick type C 1-b protein [Plutella xylostella]
589	FLFEASPVR	XP_011562290.1	PREDICTED: apolipophorins-like, partial [Plutella xylostella]
590	FLIKDPVYNAEADLFLNFEK	XP_011562290.1	PREDICTED: apolipophorins-like, partial [Plutella xylostella]
591	FLLLQGK	XP_011566875.1	PREDICTED: synaptic vesicle glycoprotein 2B-like [Plutella xylostella]
592	FLLLSIRDEEK	XP_011553123.1	PREDICTED: LOW QUALITY PROTEIN: glucose transporter type 1-like [Plutella xylostella]
593	FLLSASATPVNPDVVYPIPITFSSK	XP_011563245.1	PREDICTED: membrane alanyl aminopeptidase-like [Plutella xylostella]
594	FLNMNISK	XP_011557421.1	PREDICTED: uncharacterized protein LOC105388242 [Plutella xylostella]
595	FLQLSDSR	XP_011550202.1	PREDICTED: probable 2-oxoglutarate dehydrogenase E1 component DHKTD1 homolog, mitochondrial [Plutella xylostella]
596	FLQYVK	XP_011554569.1	PREDICTED: uncharacterized protein LOC105385824 [Plutella xylostella]
597	FMEVHFNSQWQVVGGHISHYLLEK	XP_011550436.1	PREDICTED: LOW QUALITY PROTEIN: myosin heavy chain 95F-like [Plutella xylostella]
598	FMGDLSEPR	XP_011555130.1	PREDICTED: myosin-VIIa-like [Plutella xylostella]
599	FMSTFSSEPCEALQTQTK	XP_011558837.1	PREDICTED: vacuolar fusion protein CCZ1 homolog [Plutella xylostella]
600	FNFIWR	XP_011566506.1	PREDICTED: uncharacterized protein LOC105396219 [Plutella xylostella]
601	FNGGVQRPTENEIK	XP_011562290.1	PREDICTED: apolipophorins-like, partial [Plutella xylostella]
602	FNGLTQIEIEIEAENLK	XP_011555220.1	PREDICTED: membrane alanyl aminopeptidase-like [Plutella xylostella]
603	FNPAFNIATIK	XP_011559819.1	PREDICTED: AP-1 complex subunit gamma-1-like, partial [Plutella xylostella]
604	FNVALTR	XP_011548247.1	PREDICTED: putative helicase mov-10-B.1 [Plutella xylostella]
605	FNVEQGYK	XP_011552352.1	PREDICTED: putative laccase-11, partial [Plutella xylostella]
606	FPAADSDSDK	XP_011554212.1	PREDICTED: vigilin [Plutella xylostella]
607	FPAADSDSDKVIIK	XP_011554212.1	PREDICTED: vigilin [Plutella xylostella]
608	FPADPDDR	XP_011552713.1	PREDICTED: staphylococcal nuclease domain-containing protein 1 isoform X1 [Plutella xylostella]
609	FPADPDDRLEAVR	XP_011552713.1	PREDICTED: staphylococcal nuclease domain-containing protein 1 isoform X1 [Plutella xylostella]
610	FPEEPALEFAEK	XP_011565287.1	PREDICTED: uncharacterized protein LOC105395062 [Plutella xylostella]
611	FPGQCDTTIK	XP_011549989.1	PREDICTED: uncharacterized protein LOC105381882 [Plutella xylostella]
612	FPVYTFR	XP_011558108.1	PREDICTED: myosin heavy chain, muscle isoform X17 [Plutella xylostella]
613	FPYYEIVASDR	XP_011565599.1	PREDICTED: hypoxia up-regulated protein 1-like [Plutella xylostella]
614	FQQLTLAIQK	XP_011568173.1	PREDICTED: huntingtin-interacting protein 1-like [Plutella xylostella]
615	FQSLKTSGTR	XP_011555515.1	PREDICTED: uncharacterized protein LOC105386610 [Plutella xylostella]
616	FQTWAYENQLSLTPEEFASSR	XP_011555220.1	PREDICTED: membrane alanyl aminopeptidase-like [Plutella xylostella]
617	FQYDPINDSSVK	XP_011564869.1	PREDICTED: ubiquitin carboxyl-terminal hydrolase 7 [Plutella xylostella]
618	FSAKPGEFVGVAGPVGAGK	AKC96182.1	ABC transporter subfamily C4 protein [Plutella xylostella]
619	FSAKPGQFVGVAGHVGAGK	XP_011559465.1	PREDICTED: multidrug resistance-associated protein 4-like isoform X1 [Plutella xylostella]
620	FSHSSSVEYEPR	XP_011549275.1	PREDICTED: plasma membrane calcium-transporting ATPase 3 [Plutella xylostella]
621	FSSLAPAQYYLKPLLK	XP_011560172.1	PREDICTED: nodal modulator 1, partial [Plutella xylostella]
622	FTEAVDKLEK	XP_011556259.1	PREDICTED: coatomer subunit alpha-like [Plutella xylostella]
623	FTISITRPSDFSR	XP_011555220.1	PREDICTED: membrane alanyl aminopeptidase-like [Plutella xylostella]
624	FTQKPEVLVLSELENDWGWK	XP_011555125.1	PREDICTED: manganese-transporting ATPase 13A1 [Plutella xylostella]
625	FTSAFQHLIYAYGVATYR	XP_011561283.1	PREDICTED: V-type proton ATPase 116 kDa subunit a isoform 1 isoform X3 [Plutella xylostella]
626	FTTFSR	XP_011554490.1	PREDICTED: Niemann-Pick C1 protein [Plutella xylostella]
627	FTTTLITAR	XP_011549218.1	PREDICTED: dynamin-like 120 kDa protein, mitochondrial [Plutella xylostella]
628	FTYAEFVHR	XP_011555130.1	PREDICTED: myosin-VIIa-like [Plutella xylostella]
629	FVDFNEVR	XP_011563057.1	PREDICTED: dynamin [Plutella xylostella]
630	FVETQANSPTEPFGIISRPGPVDQHK	XP_011555220.1	PREDICTED: membrane alanyl aminopeptidase-like [Plutella xylostella]
631	FVETQVNVDNKPFGVISRPGPVDQHAYAIR	ABV00673.1	aminopeptidase N, partial [Plutella xylostella]
632	FVGVWNEIEAYPK	XP_011549989.1	PREDICTED: uncharacterized protein LOC105381882 [Plutella xylostella]
633	FVNFFESLGGK	XP_011562415.1	PREDICTED: uncharacterized protein LOC105392486, partial [Plutella xylostella]
634	FVNFFESLGGKK	XP_011562415.1	PREDICTED: uncharacterized protein LOC105392486, partial [Plutella xylostella]
635	FWDDVYSK	JAV02080.1	Carboxyl/cholinesterase-001c [Plutella xylostella] >XP_011568579.1 PREDICTED: esterase E4-like isoform X3 [Plutella xylostella]
636	FWHNGYAR	XP_011551827.1	PREDICTED: protein mesh-like [Plutella xylostella]
637	FYDTIYTER	XP_011565853.1	PREDICTED: venom dipeptidyl peptidase 4-like, partial [Plutella xylostella]
638	FYYTR	XP_011564760.1	PREDICTED: uncharacterized protein LOC105394551 [Plutella xylostella]
639	GADNVIYDR	XP_011549273.1	PREDICTED: LOW QUALITY PROTEIN: probable phospholipid-transporting ATPase IM [Plutella xylostella]
640	GAEILEHEFER	XP_011550436.1	PREDICTED: LOW QUALITY PROTEIN: myosin heavy chain 95F-like [Plutella xylostella]
641	GAFAEFLLHHLSDAER	XP_011561543.1	PREDICTED: multidrug resistance-associated protein 1 isoform X3 [Plutella xylostella]
642	GAGLNGRDNLFAVNNALGTVEMTDHIHILK	XP_011564760.1	PREDICTED: uncharacterized protein LOC105394551 [Plutella xylostella]
643	GALDAQLEQLR	XP_011550117.1	PREDICTED: kinesin heavy chain [Plutella xylostella]
644	GALSAYESNK	XP_011548364.1	PREDICTED: uncharacterized protein LOC105380489 [Plutella xylostella]
645	GANPNGQVK	XP_011562290.1	PREDICTED: apolipophorins-like, partial [Plutella xylostella]
646	GASDFAIIHYAGK	XP_011560011.1	PREDICTED: LOW QUALITY PROTEIN: myosin heavy chain, non-muscle-like [Plutella xylostella]
647	GASLALLAK	XP_011566506.1	PREDICTED: uncharacterized protein LOC105396219 [Plutella xylostella]
648	GAVGAFYGILK	XP_011555130.1	PREDICTED: myosin-VIIa-like [Plutella xylostella]
649	GAYEEGQEQLEAVR	XP_011558108.1	PREDICTED: myosin heavy chain, muscle isoform X17 [Plutella xylostella]
650	GAYSVEHLATFTVTR	XP_011556435.1	PREDICTED: epidermal growth factor receptor kinase substrate 8-like protein 1 isoform X2 [Plutella xylostella]
651	GCMDLFNTIYR	XP_011557537.1	PREDICTED: uncharacterized protein LOC105388347 isoform X1 [Plutella xylostella] >XP_011557538.1 PREDICTED: uncharacterized protein LOC105388347 isoform X2 [Plutella xylostella] >XP_011557540.1 PREDICTED: uncharacterized protein LOC105388347 isoform X3 [Plutella xylostella]
652	GDASDFEFLWQR	XP_011560704.1	PREDICTED: membrane alanyl aminopeptidase-like [Plutella xylostella]
653	GDGAETSPLHSHR	XP_011554490.1	PREDICTED: Niemann-Pick C1 protein [Plutella xylostella]
654	GDKFYIIR	XP_011550111.1	PREDICTED: cGMP-dependent protein kinase, isozyme 1-like [Plutella xylostella]
655	GDNNNAAR	XP_011562370.1	PREDICTED: sodium-dependent nutrient amino acid transporter 1-like [Plutella xylostella]
656	GDSGSIASSPER	XP_011556435.1	PREDICTED: epidermal growth factor receptor kinase substrate 8-like protein 1 isoform X2 [Plutella xylostella]
657	GDSGSIASSPEREPTYR	XP_011556435.1	PREDICTED: epidermal growth factor receptor kinase substrate 8-like protein 1 isoform X2 [Plutella xylostella]
658	GDVAVVLNEK	XP_011562838.1	PREDICTED: neutral alpha-glucosidase AB-like [Plutella xylostella]
659	GDVQPTIGGDPLPSGWEER	XP_011552495.1	PREDICTED: E3 ubiquitin-protein ligase Nedd-4 isoform X3 [Plutella xylostella]
660	GDVVSTPLDLEQAHFAR	XP_011561925.1	PREDICTED: myosin-IB [Plutella xylostella]
661	GDYFFK	XP_011563435.1	PREDICTED: luciferin 4-monooxygenase-like [Plutella xylostella]
662	GEEEDTTVSVAEMR	XP_011552352.1	PREDICTED: putative laccase-11, partial [Plutella xylostella]
663	GEFDLEAR	XP_011548395.1	PREDICTED: apolipophorins-like [Plutella xylostella]
664	GEGGLVTESITPGEFTVDNFVGMDEGNNR	XP_011564760.1	PREDICTED: uncharacterized protein LOC105394551 [Plutella xylostella]
665	GENIFDEADIR	XP_011555476.1	PREDICTED: aminopeptidase N-like [Plutella xylostella]
666	GENIFDEADIRDAVYGIAQYK	XP_011555476.1	PREDICTED: aminopeptidase N-like [Plutella xylostella]
667	GEPGAHTAMAR	XP_011567950.1	PREDICTED: alpha-aminoadipic semialdehyde synthase, mitochondrial-like, partial [Plutella xylostella]
668	GEPPASLGAAQAAAK	XP_011551704.1	PREDICTED: LOW QUALITY PROTEIN: spectrin beta chain, non-erythrocytic 2 [Plutella xylostella]
669	GEVSIAGIELGSK	XP_011566506.1	PREDICTED: uncharacterized protein LOC105396219 [Plutella xylostella]
670	GEVSQQRPPR	XP_011548395.1	PREDICTED: apolipophorins-like [Plutella xylostella]
671	GEYLEVLDDSR	XP_011556435.1	PREDICTED: epidermal growth factor receptor kinase substrate 8-like protein 1 isoform X2 [Plutella xylostella]
672	GEYLEVLDDSRK	XP_011556435.1	PREDICTED: epidermal growth factor receptor kinase substrate 8-like protein 1 isoform X2 [Plutella xylostella]
673	GFQTLIDSYGVASYR	XP_011554692.1	PREDICTED: V-type proton ATPase 116 kDa subunit a isoform 1-like isoform X1 [Plutella xylostella] >XP_011554701.1 PREDICTED: V-type proton ATPase 116 kDa subunit a isoform 1-like isoform X1 [Plutella xylostella] >XP_011554706.1 PREDICTED: V-type proton ATPase 116 kDa subunit a isoform 1-like isoform X2 [Plutella xylostella] >XP_011557966.1 PREDICTED: V-type proton ATPase 116 kDa subunit a isoform…
674	GFRPLYDIPWMFEAR	XP_011552713.1	PREDICTED: staphylococcal nuclease domain-containing protein 1 isoform X1 [Plutella xylostella]
675	GFSISAK	XP_011562707.1	PREDICTED: uncharacterized protein LOC105392732 [Plutella xylostella]
676	GFVEGLTAGLR	XP_011561543.1	PREDICTED: multidrug resistance-associated protein 1 isoform X3 [Plutella xylostella]
677	GFWGTYDIHIR	AJR19335.1	Cadherin-like protein [Plutella xylostella] >NP_001292423.1 cadherin-87A-like precursor [Plutella xylostella]
678	GFYSEHGWNYPLK	XP_011557537.1	PREDICTED: uncharacterized protein LOC105388347 isoform X1 [Plutella xylostella] >XP_011557538.1 PREDICTED: uncharacterized protein LOC105388347 isoform X2 [Plutella xylostella] >XP_011557540.1 PREDICTED: uncharacterized protein LOC105388347 isoform X3 [Plutella xylostella]
679	GGLRDPVLDDAGDFAR	XP_011550436.1	PREDICTED: LOW QUALITY PROTEIN: myosin heavy chain 95F-like [Plutella xylostella]
680	GGNPTPEENHFITVNWQPVTK	JAV02096.1	Carboxyl/cholinesterase-014a [Plutella xylostella] >XP_011556950.1 PREDICTED: juvenile hormone esterase-like isoform X2 [Plutella xylostella]
681	GGSVSDAGGAADR	XP_011561178.1	PREDICTED: transitional endoplasmic reticulum ATPase TER94 [Plutella xylostella]
682	GGWQQLHQTLR	XP_011564760.1	PREDICTED: uncharacterized protein LOC105394551 [Plutella xylostella]
683	GHIEVYHALIGR	XP_011552495.1	PREDICTED: E3 ubiquitin-protein ligase Nedd-4 isoform X3 [Plutella xylostella]
684	GHLVAIVGAVGSGK	XP_011561543.1	PREDICTED: multidrug resistance-associated protein 1 isoform X3 [Plutella xylostella]
685	GHNAVAEFGFSHPK	XP_011548395.1	PREDICTED: apolipophorins-like [Plutella xylostella]
686	GHVFEESQVAGTPMFVVK	XP_011557846.1	PREDICTED: translation elongation factor 2 [Plutella xylostella]
687	GIAPILPLFR	XP_011557847.1	PREDICTED: translational activator GCN1-like [Plutella xylostella]
688	GIDAVSFHPR	XP_011550111.1	PREDICTED: cGMP-dependent protein kinase, isozyme 1-like [Plutella xylostella]
689	GIDFEIEPNDFIEVAYDKK	XP_011552676.1	PREDICTED: protocadherin-23-like [Plutella xylostella]
690	GIGAFILLHDKEPAIQK	XP_011549466.1	PREDICTED: importin-5 [Plutella xylostella]
691	GIIDAFVR	AFM52346.1	adenine nucleotide translocase [Plutella xylostella] >BAR13231.1 adenine nucleotide translocase insect1 [Plutella xylostella] >NP_001293047.1 ADP,ATP carrier protein 2 [Plutella xylostella]
692	GILDLLANR	XP_011558260.1	PREDICTED: uncharacterized protein C05D11.1-like [Plutella xylostella]
693	GISPVPINLR	XP_011563057.1	PREDICTED: dynamin [Plutella xylostella]
694	GIVIGTGLMTAIGK	XP_011548276.1	PREDICTED: calcium-transporting ATPase sarcoplasmic/endoplasmic reticulum type isoform X2 [Plutella xylostella]
695	GIWGENLQEHVR	XP_011552713.1	PREDICTED: staphylococcal nuclease domain-containing protein 1 isoform X1 [Plutella xylostella]
696	GKDEISAQNLMK	XP_011558165.1	PREDICTED: spectrin beta chain isoform X9 [Plutella xylostella]
697	GKENDEEGLIHLLR	XP_011551600.1	PREDICTED: leucine-rich PPR motif-containing protein, mitochondrial [Plutella xylostella]
698	GKLEPDTTDEK	XP_011557667.1	PREDICTED: non-lysosomal glucosylceramidase [Plutella xylostella]
699	GKLNFISVGSK	XP_011550436.1	PREDICTED: LOW QUALITY PROTEIN: myosin heavy chain 95F-like [Plutella xylostella]
700	GLDPLSNVR	XP_011553671.1	PREDICTED: breakpoint cluster region protein-like [Plutella xylostella]
701	GLDYAHGTGHGVGHFLNVHEGPNR	XP_011553662.1	PREDICTED: xaa-Pro aminopeptidase 1-like [Plutella xylostella]
702	GLEIWGSFSR	XP_011552752.1	PREDICTED: AP-1 complex subunit beta-1 [Plutella xylostella] >XP_011552753.1 PREDICTED: AP-1 complex subunit beta-1 [Plutella xylostella]
703	GLGCTSDEQAVK	AIK67332.1	aminopeptidase N [Plutella xylostella]
704	GLGILALK	XP_011566810.1	PREDICTED: translational activator GCN1-like [Plutella xylostella]
705	GLGISLMER	XP_011548247.1	PREDICTED: putative helicase mov-10-B.1 [Plutella xylostella]
706	GLLGDGNNEPFDDFR	XP_011562290.1	PREDICTED: apolipophorins-like, partial [Plutella xylostella]
707	GLLVALPAALAAHR	XP_011551131.1	PREDICTED: xanthine dehydrogenase-like [Plutella xylostella]
708	GLNQGITDNVQTR	XP_011548245.1	PREDICTED: alpha-mannosidase 2 isoform X2 [Plutella xylostella]
709	GLPHAALTQLLSR	XP_011550133.1	PREDICTED: uncharacterized protein LOC105382015 [Plutella xylostella]
710	GLPNIEHK	XP_011554490.1	PREDICTED: Niemann-Pick C1 protein [Plutella xylostella]
711	GLTANFISK	XP_011562290.1	PREDICTED: apolipophorins-like, partial [Plutella xylostella]
712	GLTGTAVESFAR	XP_011553662.1	PREDICTED: xaa-Pro aminopeptidase 1-like [Plutella xylostella]
713	GLTVDDLSK	AKC96182.1	ABC transporter subfamily C4 protein [Plutella xylostella]
714	GLVPLWGR	BAX57168.1	phosphate carrier 1 [Plutella xylostella]
715	GNEGNAFLPNAQNK	XP_011549963.1	PREDICTED: transmembrane protein 8A [Plutella xylostella]
716	GNELYVANAGDSR	XP_011561675.1	PREDICTED: probable protein phosphatase 2C 11 [Plutella xylostella]
717	GNIQMLHVSEK	XP_011564516.1	PREDICTED: ER membrane protein complex subunit 1-like [Plutella xylostella]
718	GNLEVLLFTLQSR	XP_011558165.1	PREDICTED: spectrin beta chain isoform X9 [Plutella xylostella]
719	GNTQVVVPFLTESYSSSQDPPEK	XP_011552861.1	PREDICTED: ubiquitin-like modifier-activating enzyme 1 [Plutella xylostella]
720	GPGVLVCSIDNMPTQLPR	XP_011553278.1	PREDICTED: alpha-aminoadipic semialdehyde synthase, mitochondrial [Plutella xylostella]
721	GPSPAPEWSDILDAK	JAV02080.1	Carboxyl/cholinesterase-001c [Plutella xylostella] >XP_011568579.1 PREDICTED: esterase E4-like isoform X3 [Plutella xylostella]
722	GPTECIEAAK	XP_011554212.1	PREDICTED: vigilin [Plutella xylostella]
723	GQCAEVTGVQGFDVTK	XP_011549989.1	PREDICTED: uncharacterized protein LOC105381882 [Plutella xylostella]
724	GQCSGSEDAVQAR	XP_011569136.1	PREDICTED: spectrin alpha chain [Plutella xylostella]
725	GQFSTDELVAEVEK	XP_011564384.1	PREDICTED: clathrin heavy chain isoform X2 [Plutella xylostella]
726	GQFSTDELVAEVEKR	XP_011564384.1	PREDICTED: clathrin heavy chain isoform X2 [Plutella xylostella]
727	GQIMLATAVFPR	XP_011553662.1	PREDICTED: xaa-Pro aminopeptidase 1-like [Plutella xylostella]
728	GQPDPETIQSGPEYDNDLDK	XP_011549275.1	PREDICTED: plasma membrane calcium-transporting ATPase 3 [Plutella xylostella]
729	GQVVEVLSGGELMSVAR	XP_011567950.1	PREDICTED: alpha-aminoadipic semialdehyde synthase, mitochondrial-like, partial [Plutella xylostella]
730	GSALVPFLQVSGR	XP_011551027.1	PREDICTED: very-long-chain (3R)-3-hydroxyacyl-CoA dehydratase isoform X1 [Plutella xylostella]
731	GSLADAALAEALR	XP_011549275.1	PREDICTED: plasma membrane calcium-transporting ATPase 3 [Plutella xylostella]
732	GSLADAALAEALRK	XP_011549275.1	PREDICTED: plasma membrane calcium-transporting ATPase 3 [Plutella xylostella]
733	GSPNDNNNGEGATINTDHR	XP_011558849.1	PREDICTED: ATP-binding cassette sub-family B member 6, mitochondrial [Plutella xylostella]
734	GSQGDEWVIFNIQQTGYYR	XP_011555108.1	PREDICTED: membrane alanyl aminopeptidase-like [Plutella xylostella]
735	GSSQVEIVDR	XP_011555476.1	PREDICTED: aminopeptidase N-like [Plutella xylostella]
736	GSSQVEIVDRK	XP_011555476.1	PREDICTED: aminopeptidase N-like [Plutella xylostella]
737	GSTGYEWVIFNK	ADA59492.1	midgut target receptor, partial [Plutella xylostella]
738	GSTGYEWVIFNKQESGFYR	ADA59492.1	midgut target receptor, partial [Plutella xylostella]
739	GSVGFGSGLHGWAFTLK	XP_011557846.1	PREDICTED: translation elongation factor 2 [Plutella xylostella]
740	GTAAMSVWVAR	XP_011556259.1	PREDICTED: coatomer subunit alpha-like [Plutella xylostella]
741	GTAIMVPLK	XP_011550436.1	PREDICTED: LOW QUALITY PROTEIN: myosin heavy chain 95F-like [Plutella xylostella]
742	GTAPLPEAGAPR	XP_011565371.1	PREDICTED: protein lethal(2) giant larvae-like [Plutella xylostella]
743	GTASIEASASKPR	XP_011551209.1	PREDICTED: G-protein coupled receptor 64-like [Plutella xylostella]
744	GTCISSQISPAGTQYQVVDTNVYADNTATVSR	XP_011549989.1	PREDICTED: uncharacterized protein LOC105381882 [Plutella xylostella]
745	GTGGAFVLVLYDEIKK	AFM52346.1	adenine nucleotide translocase [Plutella xylostella] >BAR13231.1 adenine nucleotide translocase insect1 [Plutella xylostella] >NP_001293047.1 ADP,ATP carrier protein 2 [Plutella xylostella]
746	GTLLIMAGVNLENFVAAALIQPVEWHLVKEEVDEEEEEELLVTKPEQEK	XP_011561444.1	PREDICTED: monocarboxylate transporter 6-like [Plutella xylostella]
747	GVADVTVEEEEQESLWAYPSDK	XP_011568503.1	PREDICTED: sodium/potassium/calcium exchanger 3-like [Plutella xylostella]
748	GVADVTVEEEEQESLWAYPSDKK	XP_011568503.1	PREDICTED: sodium/potassium/calcium exchanger 3-like [Plutella xylostella]
749	GVENMFAVHR	XP_011565853.1	PREDICTED: venom dipeptidyl peptidase 4-like, partial [Plutella xylostella]
750	GVGKYELSGVVLHK	XP_011548395.1	PREDICTED: apolipophorins-like [Plutella xylostella]
751	GVIAAPTPTDTDTVR	XP_011550111.1	PREDICTED: cGMP-dependent protein kinase, isozyme 1-like [Plutella xylostella]
752	GVQYLNEIKDSVVAGFQWASK	XP_011557846.1	PREDICTED: translation elongation factor 2 [Plutella xylostella]
753	GVSPSLWR	AEI27592.1	ABC transporter family C protein ABCC2, partial [Plutella xylostella]
754	GVSVISVK	AIS93186.1	ABC transporter family C protein ABCC2 [Plutella xylostella] >NP_001296082.1 probable multidrug resistance-associated protein lethal(2)03659 [Plutella xylostella]
755	GVSVWKLSSTK	XP_011549989.1	PREDICTED: uncharacterized protein LOC105381882 [Plutella xylostella]
756	GVTGLVNLDSAGINCK	XP_011559707.1	PREDICTED: endoplasmic reticulum metallopeptidase 1-like [Plutella xylostella]
757	GVVDSEDIPLNLSR	XP_011559048.1	PREDICTED: heat shock protein 75 kDa, mitochondrial-like [Plutella xylostella]
758	GWEAGGGGDVR	XP_011565599.1	PREDICTED: hypoxia up-regulated protein 1-like [Plutella xylostella]
759	GWPAPAPPAAPR	XP_011557537.1	PREDICTED: uncharacterized protein LOC105388347 isoform X1 [Plutella xylostella] >XP_011557538.1 PREDICTED: uncharacterized protein LOC105388347 isoform X2 [Plutella xylostella] >XP_011557540.1 PREDICTED: uncharacterized protein LOC105388347 isoform X3 [Plutella xylostella]
760	GWWYAHFDGQYVAR	XP_011562526.1	PREDICTED: myosin heavy chain 95F-like [Plutella xylostella]
761	GYFEDDLSIR	XP_011557060.1	PREDICTED: putative phosphatidate phosphatase [Plutella xylostella]
762	GYFLFVEGGR	AHF20243.2	membrane-bound alkaline phosphatase [Plutella xylostella]
763	GYLNNKEETDK	XP_011563435.1	PREDICTED: luciferin 4-monooxygenase-like [Plutella xylostella]
764	GYPAWLHATR	XP_011562928.1	PREDICTED: gelsolin, cytoplasmic-like [Plutella xylostella]
765	GYPEVALHFVK	XP_011556259.1	PREDICTED: coatomer subunit alpha-like [Plutella xylostella]
766	GYSFTTTAER	AEP25396.1	actin [Plutella xylostella] >AOM81402.1 actin [Plutella xylostella] >BAF36825.1 muscle actin [Plutella xylostella] >NP_001296030.1 actin, muscle [Plutella xylostella] >NP_001296055.1 actin, muscle [Plutella xylostella]
767	GYSYDLSYNGPSSNLHLLNSNQLTK	XP_011560675.1	PREDICTED: toll-like receptor 3 [Plutella xylostella]
768	GYYFTDSSNTK	XP_011563035.1	PREDICTED: membrane alanyl aminopeptidase-like [Plutella xylostella]
769	GYYFTDSSNTKMEYYATTQFQPYHAR	XP_011563035.1	PREDICTED: membrane alanyl aminopeptidase-like [Plutella xylostella]
770	HAAIVIQK	XP_011561925.1	PREDICTED: myosin-IB [Plutella xylostella]
771	HADGAASLSASTTSK	XP_011555798.1	PREDICTED: LOW QUALITY PROTEIN: 26S proteasome non-ATPase regulatory subunit 1-like [Plutella xylostella]
772	HADQYKEQIEK	XP_011560011.1	PREDICTED: LOW QUALITY PROTEIN: myosin heavy chain, non-muscle-like [Plutella xylostella]
773	HALLEADVGSHAER	XP_011569136.1	PREDICTED: spectrin alpha chain [Plutella xylostella]
774	HALVEADINVLGER	XP_011558165.1	PREDICTED: spectrin beta chain isoform X9 [Plutella xylostella]
775	HANAFHTWLTETR	XP_011569136.1	PREDICTED: spectrin alpha chain [Plutella xylostella]
776	HANNEILQSAR	XP_011548406.1	PREDICTED: vinculin [Plutella xylostella]
777	HASELAAMR	XP_011567926.1	PREDICTED: eukaryotic translation initiation factor 3 subunit A-like, partial [Plutella xylostella]
778	HAVEGSNPIWNEQIR	AJR19335.1	Cadherin-like protein [Plutella xylostella] >NP_001292423.1 cadherin-87A-like precursor [Plutella xylostella]
779	HAWFHSEIFTYNR	XP_011559707.1	PREDICTED: endoplasmic reticulum metallopeptidase 1-like [Plutella xylostella]
780	HEIDHTKPEVEK	XP_011566107.1	PREDICTED: microtubule-actin cross-linking factor 1-like, partial [Plutella xylostella]
781	HEISEGGENLSVGQR	XP_011561543.1	PREDICTED: multidrug resistance-associated protein 1 isoform X3 [Plutella xylostella]
782	HETLPGVQYAAGK	XP_011554229.1	PREDICTED: uncharacterized protein LOC105385535 isoform X2 [Plutella xylostella]
783	HFAGDVFYEVK	XP_011555130.1	PREDICTED: myosin-VIIa-like [Plutella xylostella]
784	HFEITTSYSEDPQR	XP_011562290.1	PREDICTED: apolipophorins-like, partial [Plutella xylostella]
785	HFEITTSYSEDPQRK	XP_011562290.1	PREDICTED: apolipophorins-like, partial [Plutella xylostella]
786	HFNYEGVVVIK	XP_011562290.1	PREDICTED: apolipophorins-like, partial [Plutella xylostella]
787	HFSVEGQLEFR	XP_011557927.1	PREDICTED: heat shock protein 83 [Plutella xylostella]
788	HGDITDDDAVEFGAR	XP_011552713.1	PREDICTED: staphylococcal nuclease domain-containing protein 1 isoform X1 [Plutella xylostella]
789	HGELTELAR	XP_011558165.1	PREDICTED: spectrin beta chain isoform X9 [Plutella xylostella]
790	HGNFEQELQANKPR	XP_011569136.1	PREDICTED: spectrin alpha chain [Plutella xylostella]
791	HHFGLFGYLEGHEYR	XP_011557667.1	PREDICTED: non-lysosomal glucosylceramidase [Plutella xylostella]
792	HILATLAEAFLK	XP_011549466.1	PREDICTED: importin-5 [Plutella xylostella]
793	HIYYITGENR	XP_011557927.1	PREDICTED: heat shock protein 83 [Plutella xylostella]
794	HIYYITGENRDQVSNSSFVER	XP_011557927.1	PREDICTED: heat shock protein 83 [Plutella xylostella]
795	HKVEGNDTENSVVILGSGLVSAPVVEYLSR	XP_011567950.1	PREDICTED: alpha-aminoadipic semialdehyde synthase, mitochondrial-like, partial [Plutella xylostella]
796	HLDLSTIPHIK	XP_011561066.1	PREDICTED: LOW QUALITY PROTEIN: cullin-associated NEDD8-dissociated protein 1-like [Plutella xylostella]
797	HLEINPDHSIVETLR	XP_011557927.1	PREDICTED: heat shock protein 83 [Plutella xylostella]
798	HLFSALDTVAAADSALATYGGVTIESYLK	XP_011563035.1	PREDICTED: membrane alanyl aminopeptidase-like [Plutella xylostella]
799	HLFVTEFLR	XP_011562290.1	PREDICTED: apolipophorins-like, partial [Plutella xylostella]
800	HLLIPSNTPWLPK	XP_011553278.1	PREDICTED: alpha-aminoadipic semialdehyde synthase, mitochondrial [Plutella xylostella]
801	HLTAGNHPLSEQISVK	XP_011558165.1	PREDICTED: spectrin beta chain isoform X9 [Plutella xylostella]
802	HNASSGSLAPPDDK	XP_011562861.1	PREDICTED: sodium-independent sulfate anion transporter-like isoform X1 [Plutella xylostella]
803	HNDAVAEMGEQLDQLNK	XP_011558108.1	PREDICTED: myosin heavy chain, muscle isoform X17 [Plutella xylostella]
804	HNDDEQYMWESAAGGSFTIR	XP_011557927.1	PREDICTED: heat shock protein 83 [Plutella xylostella]
805	HNVVFLFNGAEENPLQAVPGFLK	XP_011559707.1	PREDICTED: endoplasmic reticulum metallopeptidase 1-like [Plutella xylostella]
806	HPDTVVGASEVSADSWSAGGLK	XP_011557537.1	PREDICTED: uncharacterized protein LOC105388347 isoform X1 [Plutella xylostella] >XP_011557538.1 PREDICTED: uncharacterized protein LOC105388347 isoform X2 [Plutella xylostella] >XP_011557540.1 PREDICTED: uncharacterized protein LOC105388347 isoform X3 [Plutella xylostella]
807	HPVLYIPSQR	XP_011549214.1	PREDICTED: probable phospholipid-transporting ATPase IA isoform X1 [Plutella xylostella] >XP_011549215.1 PREDICTED: probable phospholipid-transporting ATPase IA isoform X2 [Plutella xylostella]
808	HQAFEAEIAANK	XP_011558165.1	PREDICTED: spectrin beta chain isoform X9 [Plutella xylostella]
809	HQAFEAELAANAER	XP_011569136.1	PREDICTED: spectrin alpha chain [Plutella xylostella]
810	HQAVTGEMAQHEAR	XP_011569136.1	PREDICTED: spectrin alpha chain [Plutella xylostella]
811	HQGIISILDDECLRPGDATDASFLEK	XP_011564224.1	PREDICTED: myosin-IB-like [Plutella xylostella]
812	HRPFTPYVTVLGK	XP_011564516.1	PREDICTED: ER membrane protein complex subunit 1-like [Plutella xylostella]
813	HSEMQQVNLK	XP_011559133.1	PREDICTED: coatomer subunit beta'-like isoform X1 [Plutella xylostella]
814	HSIITPWYR	XP_011563344.1	PREDICTED: endoribonuclease Dicer [Plutella xylostella]
815	HSQFIGYPIK	XP_011557927.1	PREDICTED: heat shock protein 83 [Plutella xylostella]
816	HSWIEQQIQETNPILEAFGNAK	XP_011555130.1	PREDICTED: myosin-VIIa-like [Plutella xylostella]
817	HTFYLK	XP_011560172.1	PREDICTED: nodal modulator 1, partial [Plutella xylostella]
818	HTGLWISPVQLEEVIK	XP_011563435.1	PREDICTED: luciferin 4-monooxygenase-like [Plutella xylostella]
819	HTTDFGSNLR	XP_011549214.1	PREDICTED: probable phospholipid-transporting ATPase IA isoform X1 [Plutella xylostella] >XP_011549215.1 PREDICTED: probable phospholipid-transporting ATPase IA isoform X2 [Plutella xylostella]
820	HTVEILHEEQER	XP_011550897.1	PREDICTED: paramyosin, long form-like [Plutella xylostella]
821	HVAVVLVAK	XP_011566506.1	PREDICTED: uncharacterized protein LOC105396219 [Plutella xylostella]
822	HVDFIGEAGTK	ALE60398.1	ATP-binding cassette sub-family A ABCA2 [Plutella xylostella]
823	HVEELEGSWR	XP_011551704.1	PREDICTED: LOW QUALITY PROTEIN: spectrin beta chain, non-erythrocytic 2 [Plutella xylostella]
824	HVPFITGYANR	JAV02082.1	Carboxyl/cholinesterase-002a [Plutella xylostella] >XP_011561892.1 PREDICTED: venom carboxylesterase-6-like [Plutella xylostella]
825	HVQFGASHPASYR	XP_011547991.1	PREDICTED: anion exchange protein 2-like [Plutella xylostella]
826	HVSGAVLNALANIAANVR	XP_011548404.1	PREDICTED: phosphatidylinositol 4-kinase alpha-like [Plutella xylostella]
827	HVYCVGVR	XP_011563035.1	PREDICTED: membrane alanyl aminopeptidase-like [Plutella xylostella]
828	HYDTDNEQQSSEDTAFKK	XP_011565348.1	PREDICTED: 26S proteasome non-ATPase regulatory subunit 2-like [Plutella xylostella]
829	HYILDLLR	XP_011564333.1	PREDICTED: clustered mitochondria protein homolog [Plutella xylostella]
830	HYKPPQDGHTGIASFWEHR	XP_011562838.1	PREDICTED: neutral alpha-glucosidase AB-like [Plutella xylostella]
831	IAALEEDLDEEQSNNEILNDR	XP_011560011.1	PREDICTED: LOW QUALITY PROTEIN: myosin heavy chain, non-muscle-like [Plutella xylostella]
832	IAALEGYNAVVDR	XP_011552590.1	PREDICTED: titin isoform X4 [Plutella xylostella]
833	IADELQAINAR	XP_011551704.1	PREDICTED: LOW QUALITY PROTEIN: spectrin beta chain, non-erythrocytic 2 [Plutella xylostella]
834	IADTPCTFTIAK	XP_011557667.1	PREDICTED: non-lysosomal glucosylceramidase [Plutella xylostella]
835	IAEIDVLEQR	XP_011549989.1	PREDICTED: uncharacterized protein LOC105381882 [Plutella xylostella]
836	IAELLDELYK	XP_011550768.1	PREDICTED: maternal protein tudor isoform X1 [Plutella xylostella]
837	IAELTASVEELTVGK	XP_011562951.1	PREDICTED: DNA repair protein RAD50 isoform X1 [Plutella xylostella] >XP_011562952.1 PREDICTED: DNA repair protein RAD50 isoform X2 [Plutella xylostella]
838	IAIEYGFK	XP_011563245.1	PREDICTED: membrane alanyl aminopeptidase-like [Plutella xylostella]
839	IAQVQTLAEQLIASEHYAAPAIDDK	XP_011569136.1	PREDICTED: spectrin alpha chain [Plutella xylostella]
840	IATLLGVNK	XP_011555130.1	PREDICTED: myosin-VIIa-like [Plutella xylostella]
841	IAVEPVNPSELPK	XP_011565472.1	PREDICTED: 116 kDa U5 small nuclear ribonucleoprotein component-like [Plutella xylostella]
842	IAVTDAQLQQNSDDLDQDR	XP_011552861.1	PREDICTED: ubiquitin-like modifier-activating enzyme 1 [Plutella xylostella]
843	ICNVVTDVCQDEAR	XP_011564760.1	PREDICTED: uncharacterized protein LOC105394551 [Plutella xylostella]
844	ICTQSAEER	XP_011550436.1	PREDICTED: LOW QUALITY PROTEIN: myosin heavy chain 95F-like [Plutella xylostella]
845	IDAGLSSSQQDLADSSSIAAR	XP_011569136.1	PREDICTED: spectrin alpha chain [Plutella xylostella]
846	IDEFSNK	CAA66467.1	aminopeptidase N [Plutella xylostella] >sp|P91887.1|AMPN_PLUXY RecName: Full=Aminopeptidase N; Short=AP-N; AltName: Full=Apn1; AltName: Full=Microsomal aminopeptidase; Flags: Precursor
847	IDGIDTIGIAK	AIS93186.1	ABC transporter family C protein ABCC2 [Plutella xylostella] >NP_001296082.1 probable multidrug resistance-associated protein lethal(2)03659 [Plutella xylostella]
848	IDGPPEEVER	XP_011554212.1	PREDICTED: vigilin [Plutella xylostella]
849	IDQSILTGESVSVIK	XP_011548276.1	PREDICTED: calcium-transporting ATPase sarcoplasmic/endoplasmic reticulum type isoform X2 [Plutella xylostella]
850	IDTSNVEMHGSWNPR	XP_011560712.1	PREDICTED: collagenase-like [Plutella xylostella]
851	IDVFTFATGK	XP_011550133.1	PREDICTED: uncharacterized protein LOC105382015 [Plutella xylostella]
852	IEAPLVLDQLR	XP_011560011.1	PREDICTED: LOW QUALITY PROTEIN: myosin heavy chain, non-muscle-like [Plutella xylostella]
853	IEDLNTVLGQTQDHR	XP_011561283.1	PREDICTED: V-type proton ATPase 116 kDa subunit a isoform 1 isoform X3 [Plutella xylostella]
854	IEDVGEDEDEDAK	XP_011557927.1	PREDICTED: heat shock protein 83 [Plutella xylostella]
855	IEDVGEDEDEDAKDK	XP_011557927.1	PREDICTED: heat shock protein 83 [Plutella xylostella]
856	IEEGYTESLR	XP_011565287.1	PREDICTED: uncharacterized protein LOC105395062 [Plutella xylostella]
857	IEFLDAR	XP_011562838.1	PREDICTED: neutral alpha-glucosidase AB-like [Plutella xylostella]
858	IEGSHEGVANAEK	XP_011554212.1	PREDICTED: vigilin [Plutella xylostella]
859	IENKDDFFAALNR	XP_011552841.1	PREDICTED: uncharacterized protein LOC105384323 [Plutella xylostella]
860	IESAASITHPTIGGEK	XP_011562290.1	PREDICTED: apolipophorins-like, partial [Plutella xylostella]
861	IESNVAHLGGLNLAFLQHYRPDAR	XP_011548247.1	PREDICTED: putative helicase mov-10-B.1 [Plutella xylostella]
862	IETGTVTVPAGTDPK	XP_011565371.1	PREDICTED: protein lethal(2) giant larvae-like [Plutella xylostella]
863	IEVPNPVADLYTFYGR	XP_011553279.1	PREDICTED: probable phospholipid-transporting ATPase IF [Plutella xylostella]
864	IEWDNQYSNYEK	XP_011548245.1	PREDICTED: alpha-mannosidase 2 isoform X2 [Plutella xylostella]
865	IFGIDSLTGDIVWSR	XP_011564516.1	PREDICTED: ER membrane protein complex subunit 1-like [Plutella xylostella]
866	IFGQLGR	XP_011565348.1	PREDICTED: 26S proteasome non-ATPase regulatory subunit 2-like [Plutella xylostella]
867	IFLASIRPPR	XP_011552713.1	PREDICTED: staphylococcal nuclease domain-containing protein 1 isoform X1 [Plutella xylostella]
868	IFLDNAVHER	XP_011551827.1	PREDICTED: protein mesh-like [Plutella xylostella]
869	IFLTAYDNFYSDGDGNR	AJR19335.1	Cadherin-like protein [Plutella xylostella] >NP_001292423.1 cadherin-87A-like precursor [Plutella xylostella]
870	IFVFSK	AYA73999.1	Niemann-Pick type C 1-b protein [Plutella xylostella]
871	IFVRFPK	XP_011561925.1	PREDICTED: myosin-IB [Plutella xylostella]
872	IGDIEELDLSYNK	XP_011560675.1	PREDICTED: toll-like receptor 3 [Plutella xylostella]
873	IGFFLNENAR	XP_011551600.1	PREDICTED: leucine-rich PPR motif-containing protein, mitochondrial [Plutella xylostella]
874	IGFLSDDK	XP_011548247.1	PREDICTED: putative helicase mov-10-B.1 [Plutella xylostella]
875	IGFLSDDKR	XP_011548247.1	PREDICTED: putative helicase mov-10-B.1 [Plutella xylostella]
876	IGHLPGDCFYYPELNPTTPVR	XP_011549989.1	PREDICTED: uncharacterized protein LOC105381882 [Plutella xylostella]
877	IGHNKPQAIR	XP_011563962.1	PREDICTED: uncharacterized protein LOC105393847 isoform X2 [Plutella xylostella]
878	IGIALFGPPK	XP_011552842.1	PREDICTED: uncharacterized protein LOC105384324 [Plutella xylostella]
879	IGNTAGMIDNIIDSK	XP_011548571.1	PREDICTED: LOW QUALITY PROTEIN: ATP-citrate synthase [Plutella xylostella]
880	IGPGAPTK	XP_011552178.1	PREDICTED: acetyl-CoA carboxylase-like [Plutella xylostella]
881	IGPSTLIK	XP_011548158.1	PREDICTED: nose resistant to fluoxetine protein 6-like [Plutella xylostella]
882	IGPVGTHALESLGLLEDEAIVK	XP_011567950.1	PREDICTED: alpha-aminoadipic semialdehyde synthase, mitochondrial-like, partial [Plutella xylostella]
883	IGPVGTHALESLGLLEDEAIVKR	XP_011567950.1	PREDICTED: alpha-aminoadipic semialdehyde synthase, mitochondrial-like, partial [Plutella xylostella]
884	IGSVLGLGIAYAGTQR	XP_011565348.1	PREDICTED: 26S proteasome non-ATPase regulatory subunit 2-like [Plutella xylostella]
885	IGTAATLLGR	XP_011554490.1	PREDICTED: Niemann-Pick C1 protein [Plutella xylostella]
886	IGVFTEDEDTTGK	XP_011548276.1	PREDICTED: calcium-transporting ATPase sarcoplasmic/endoplasmic reticulum type isoform X2 [Plutella xylostella]
887	IGYNPAAVAFVPISGWHGDNMLEASTK	XP_011561146.1	PREDICTED: elongation factor 1-alpha [Plutella xylostella]
888	IHINIVVIGHVDSGK	XP_011561146.1	PREDICTED: elongation factor 1-alpha [Plutella xylostella]
889	IHPYNRAQIVNDVFSYAR	XP_011555108.1	PREDICTED: membrane alanyl aminopeptidase-like [Plutella xylostella]
890	IHQEFTANPPLPGAFTPK	XP_011552713.1	PREDICTED: staphylococcal nuclease domain-containing protein 1 isoform X1 [Plutella xylostella]
891	IIANTGTETERR	XP_011556488.1	PREDICTED: metal transporter CNNM4-like [Plutella xylostella]
892	IIDDHLAVQAIIR	XP_011565296.1	PREDICTED: 2-oxoglutarate dehydrogenase, mitochondrial [Plutella xylostella]
893	IIDEDLQIPDSPK	XP_011562641.1	PREDICTED: solute carrier family 10 member 6-like [Plutella xylostella] >XP_011562642.1 PREDICTED: solute carrier family 10 member 6-like [Plutella xylostella] >XP_011562643.1 PREDICTED: solute carrier family 10 member 6-like [Plutella xylostella]
894	IIEVGDTPK	XP_011558585.1	PREDICTED: protein transport protein Sec61 subunit alpha isoform 2-like [Plutella xylostella]
895	IIFVDADQIVR	XP_011556832.1	PREDICTED: UDP-glucose:glycoprotein glucosyltransferase [Plutella xylostella]
896	IILGTLAR	XP_011550323.1	PREDICTED: nose resistant to fluoxetine protein 6-like [Plutella xylostella]
897	IIPNKAEGTLTIIDTGIGMTK	XP_011557927.1	PREDICTED: heat shock protein 83 [Plutella xylostella]
898	IISLTIGDSR	XP_011560140.1	PREDICTED: protein pecanex-like [Plutella xylostella]
899	IIYSGR	XP_011550166.1	PREDICTED: probable 2-oxoglutarate dehydrogenase E1 component DHKTD1 homolog, mitochondrial [Plutella xylostella]
900	IKELAVPEQFLAILGEAHQAIR	XP_011562290.1	PREDICTED: apolipophorins-like, partial [Plutella xylostella]
901	IKGDANIQLR	XP_011563344.1	PREDICTED: endoribonuclease Dicer [Plutella xylostella]
902	IKIDGPPEEVER	XP_011554212.1	PREDICTED: vigilin [Plutella xylostella]
903	IKIHPYNR	XP_011555108.1	PREDICTED: membrane alanyl aminopeptidase-like [Plutella xylostella]
904	ILARPDAANQGQYALEVGPPLTK	XP_011555515.1	PREDICTED: uncharacterized protein LOC105386610 [Plutella xylostella]
905	ILEFIAVSQLK	XP_011565930.1	PREDICTED: lon protease homolog, mitochondrial-like, partial [Plutella xylostella]
906	ILESTGLDSESFR	XP_011558108.1	PREDICTED: myosin heavy chain, muscle isoform X17 [Plutella xylostella]
907	ILETAEDIQER	XP_011569136.1	PREDICTED: spectrin alpha chain [Plutella xylostella]
908	ILETLFVHR	XP_011553847.1	PREDICTED: very-long-chain enoyl-CoA reductase [Plutella xylostella]
909	ILHLLGR	XP_011562295.1	PREDICTED: LOW QUALITY PROTEIN: coatomer subunit gamma-2-like [Plutella xylostella]
910	ILIDGVDISK	XP_011561543.1	PREDICTED: multidrug resistance-associated protein 1 isoform X3 [Plutella xylostella]
911	ILLFHWTEGR	XP_011562066.1	PREDICTED: DNA damage-binding protein 1 [Plutella xylostella]
912	ILLLGTLGCTK	XP_011560704.1	PREDICTED: membrane alanyl aminopeptidase-like [Plutella xylostella]
913	ILLLGTLGCTKDEESLK	XP_011560704.1	PREDICTED: membrane alanyl aminopeptidase-like [Plutella xylostella]
914	ILNIPSGR	XP_011549275.1	PREDICTED: plasma membrane calcium-transporting ATPase 3 [Plutella xylostella]
915	ILNSSGDLIQVR	XP_011555130.1	PREDICTED: myosin-VIIa-like [Plutella xylostella]
916	ILQHDVK	XP_011552713.1	PREDICTED: staphylococcal nuclease domain-containing protein 1 isoform X1 [Plutella xylostella]
917	ILTPLQDK	XP_011560147.1	PREDICTED: zinc finger protein 721-like [Plutella xylostella]
918	ILVEELGQFGR	XP_011553793.1	PREDICTED: organic cation transporter protein-like [Plutella xylostella]
919	ILVNSVGYENSAELK	ALE60398.1	ATP-binding cassette sub-family A ABCA2 [Plutella xylostella]
920	IMGPNFTPGK	XP_011557846.1	PREDICTED: translation elongation factor 2 [Plutella xylostella]
921	INEIIEDLEAK	XP_011554212.1	PREDICTED: vigilin [Plutella xylostella]
922	INLFGEASR	XP_011563639.1	PREDICTED: vanin-like protein 1 isoform X2 [Plutella xylostella]
923	INLPNSEVVDINGHVGIAGHNVEGDIK	XP_011548395.1	PREDICTED: apolipophorins-like [Plutella xylostella]
924	INLRPGLTVK	XP_011555476.1	PREDICTED: aminopeptidase N-like [Plutella xylostella]
925	INMLESLK	XP_011563245.1	PREDICTED: membrane alanyl aminopeptidase-like [Plutella xylostella]
926	INNITSELK	XP_011568173.1	PREDICTED: huntingtin-interacting protein 1-like [Plutella xylostella]
927	INQTDDNYNK	XP_011556636.1	PREDICTED: leucine--tRNA ligase, cytoplasmic [Plutella xylostella]
928	INTNPLDRGFYK	XP_011563035.1	PREDICTED: membrane alanyl aminopeptidase-like [Plutella xylostella]
929	INVPAIADSSDTLTITGTK	XP_011554212.1	PREDICTED: vigilin [Plutella xylostella]
930	INWSETDKQR	XP_011557085.1	PREDICTED: uncharacterized protein LOC105387960 isoform X2 [Plutella xylostella]
931	INYGLFR	XP_011561120.1	PREDICTED: uncharacterized protein LOC105391353 [Plutella xylostella]
932	IPFQEFR	XP_011560011.1	PREDICTED: LOW QUALITY PROTEIN: myosin heavy chain, non-muscle-like [Plutella xylostella]
933	IPFSITYSYK	XP_011555878.1	PREDICTED: transmembrane 9 superfamily member 2 [Plutella xylostella]
934	IPPELAAAAAEWTTHR	XP_011565842.1	PREDICTED: transcription elongation regulator 1-like, partial [Plutella xylostella]
935	IPPELKK	XP_011561925.1	PREDICTED: myosin-IB [Plutella xylostella]
936	IPTEPFANQPSYTDVR	XP_011551179.1	PREDICTED: lysosomal alpha-glucosidase-like, partial [Plutella xylostella]
937	IPTLLYFEK	XP_011562538.1	PREDICTED: uncharacterized protein LOC105392584 [Plutella xylostella]
938	IPVPDSNPLTK	XP_011553847.1	PREDICTED: very-long-chain enoyl-CoA reductase [Plutella xylostella]
939	IQAELEDTNIELEAQR	XP_011560011.1	PREDICTED: LOW QUALITY PROTEIN: myosin heavy chain, non-muscle-like [Plutella xylostella]
940	IQDVSNESPQK	XP_011555639.1	PREDICTED: uncharacterized protein LOC105386719 [Plutella xylostella]
941	IQEKEEEFENTR	XP_011558108.1	PREDICTED: myosin heavy chain, muscle isoform X17 [Plutella xylostella]
942	IQPPSWLELQATK	XP_011555130.1	PREDICTED: myosin-VIIa-like [Plutella xylostella]
943	IQQIHNEK	XP_011554212.1	PREDICTED: vigilin [Plutella xylostella]
944	IQQLENAYAQLVHLAVER	XP_011558165.1	PREDICTED: spectrin beta chain isoform X9 [Plutella xylostella]
945	IQSLTGEVEEIR	XP_011550897.1	PREDICTED: paramyosin, long form-like [Plutella xylostella]
946	IQSVLAMGGNLVQR	XP_011569136.1	PREDICTED: spectrin alpha chain [Plutella xylostella]
947	IQTAYR	XP_011550436.1	PREDICTED: LOW QUALITY PROTEIN: myosin heavy chain 95F-like [Plutella xylostella]
948	IRDETQTVIDLPAEGDDSDVITVR	XP_011554212.1	PREDICTED: vigilin [Plutella xylostella]
949	ISAETLSNR	JAV44814.1	Acetyltransferase-19 [Plutella xylostella] >XP_011554036.1 PREDICTED: 1-acyl-sn-glycerol-3-phosphate acyltransferase alpha [Plutella xylostella] >XP_011554037.1 PREDICTED: 1-acyl-sn-glycerol-3-phosphate acyltransferase alpha [Plutella xylostella] >XP_011554038.1 PREDICTED: 1-acyl-sn-glycerol-3-phosphate acyltransferase alpha [Plutella xylostella] >XP_011554039.1 PREDICTED: 1-acyl-sn-glycerol-3-ph…
950	ISDLVSQIR	XP_011553662.1	PREDICTED: xaa-Pro aminopeptidase 1-like [Plutella xylostella]
951	ISGVEGPTAELIR	XP_011562915.1	PREDICTED: mitochondrial sodium/hydrogen exchanger 9B2-like isoform X2 [Plutella xylostella] >XP_011562917.1 PREDICTED: mitochondrial sodium/hydrogen exchanger 9B2-like isoform X2 [Plutella xylostella] >XP_011562918.1 PREDICTED: mitochondrial sodium/hydrogen exchanger 9B2-like isoform X2 [Plutella xylostella]
952	ISHELDKTR	XP_011550897.1	PREDICTED: paramyosin, long form-like [Plutella xylostella]
953	ISIIPQEPVLFSATLR	AIS93186.1	ABC transporter family C protein ABCC2 [Plutella xylostella] >NP_001296082.1 probable multidrug resistance-associated protein lethal(2)03659 [Plutella xylostella]
954	ISLGLFYK	XP_011552378.1	PREDICTED: aldehyde oxidase 1-like [Plutella xylostella]
955	ISPPEIDSLFTNLTK	XP_011562526.1	PREDICTED: myosin heavy chain 95F-like [Plutella xylostella]
956	ISSDTIFVTAPHEATGGIIGVNR	XP_011564384.1	PREDICTED: clathrin heavy chain isoform X2 [Plutella xylostella]
957	ISSLEAEAAAIEQERPEEAAVLR	XP_011558165.1	PREDICTED: spectrin beta chain isoform X9 [Plutella xylostella]
958	ISTESAEGIQQYLGQK	XP_011551600.1	PREDICTED: leucine-rich PPR motif-containing protein, mitochondrial [Plutella xylostella]
959	ITELNSIDKK	XP_011555546.1	PREDICTED: hypoxia up-regulated protein 1 [Plutella xylostella]
960	ITELYEK	XP_011562290.1	PREDICTED: apolipophorins-like, partial [Plutella xylostella]
961	ITESESWLEK	XP_011555546.1	PREDICTED: hypoxia up-regulated protein 1 [Plutella xylostella]
962	ITIIPQDPVLFSGTLR	XP_011561543.1	PREDICTED: multidrug resistance-associated protein 1 isoform X3 [Plutella xylostella]
963	ITKPDDFQYLK	XP_011550436.1	PREDICTED: LOW QUALITY PROTEIN: myosin heavy chain 95F-like [Plutella xylostella]
964	ITLVEAAFK	XP_011551704.1	PREDICTED: LOW QUALITY PROTEIN: spectrin beta chain, non-erythrocytic 2 [Plutella xylostella]
965	ITQTIWIIGDLNNKDSR	XP_011556832.1	PREDICTED: UDP-glucose:glycoprotein glucosyltransferase [Plutella xylostella]
966	ITSLSLR	XP_011558748.1	PREDICTED: ADAMTS-like protein 3 [Plutella xylostella]
967	ITTDLEPIQLSIFSHR	XP_011548691.1	PREDICTED: 5-oxoprolinase [Plutella xylostella] >XP_011548692.1 PREDICTED: 5-oxoprolinase [Plutella xylostella]
968	IVAEEIQGPK	XP_011562415.1	PREDICTED: uncharacterized protein LOC105392486, partial [Plutella xylostella]
969	IVDGVIPSVLR	XP_011556488.1	PREDICTED: metal transporter CNNM4-like [Plutella xylostella]
970	IVDLNLSLLR	XP_011560675.1	PREDICTED: toll-like receptor 3 [Plutella xylostella]
971	IVENVNVIIATYSDDSGPMGEVR	XP_011557846.1	PREDICTED: translation elongation factor 2 [Plutella xylostella]
972	IVFDDESR	XP_011562290.1	PREDICTED: apolipophorins-like, partial [Plutella xylostella]
973	IVFSLYR	XP_011558260.1	PREDICTED: uncharacterized protein C05D11.1-like [Plutella xylostella]
974	IVLDNSVFSDHR	XP_011564384.1	PREDICTED: clathrin heavy chain isoform X2 [Plutella xylostella]
975	IVLHIK	XP_011557927.1	PREDICTED: heat shock protein 83 [Plutella xylostella]
976	IVLHIKEDLTEYLEEHK	XP_011557927.1	PREDICTED: heat shock protein 83 [Plutella xylostella]
977	IVLYAK	XP_011564384.1	PREDICTED: clathrin heavy chain isoform X2 [Plutella xylostella]
978	IVPNLVR	XP_011564488.1	PREDICTED: AP-1 complex subunit gamma-1 [Plutella xylostella]
979	IVSDISESFKVDAEK	AJR19335.1	Cadherin-like protein [Plutella xylostella] >NP_001292423.1 cadherin-87A-like precursor [Plutella xylostella]
980	IVSQNNGER	XP_011555130.1	PREDICTED: myosin-VIIa-like [Plutella xylostella]
981	IVSSEAEFGNAYK	XP_011562290.1	PREDICTED: apolipophorins-like, partial [Plutella xylostella]
982	IWALSPAMK	XP_011562371.1	PREDICTED: sodium-dependent nutrient amino acid transporter 1-like [Plutella xylostella]
983	IWANYTSSAPAIAPK	XP_011552713.1	PREDICTED: staphylococcal nuclease domain-containing protein 1 isoform X1 [Plutella xylostella]
984	IWSVLTER	XP_011551600.1	PREDICTED: leucine-rich PPR motif-containing protein, mitochondrial [Plutella xylostella]
985	IWTQIDDIR	XP_011554846.1	PREDICTED: dynein heavy chain, cytoplasmic [Plutella xylostella]
986	IWVLTGDK	XP_011553279.1	PREDICTED: probable phospholipid-transporting ATPase IF [Plutella xylostella]
987	IYAPYMVEVEAIQHR	XP_011555130.1	PREDICTED: myosin-VIIa-like [Plutella xylostella]
988	IYIDSNNNPER	XP_011564384.1	PREDICTED: clathrin heavy chain isoform X2 [Plutella xylostella]
989	IYLLDLAAK	XP_011548571.1	PREDICTED: LOW QUALITY PROTEIN: ATP-citrate synthase [Plutella xylostella]
990	IYQNLNK	XP_011553847.1	PREDICTED: very-long-chain enoyl-CoA reductase [Plutella xylostella]
991	KAAKPTDLFEAIQEVVDASDHSIR	CAA66467.1	aminopeptidase N [Plutella xylostella] >sp|P91887.1|AMPN_PLUXY RecName: Full=Aminopeptidase N; Short=AP-N; AltName: Full=Apn1; AltName: Full=Microsomal aminopeptidase; Flags: Precursor
992	KADVGFAMGIAGTDVAK	XP_011549275.1	PREDICTED: plasma membrane calcium-transporting ATPase 3 [Plutella xylostella]
993	KAEEEAEAAAALEEQR	XP_011560011.1	PREDICTED: LOW QUALITY PROTEIN: myosin heavy chain, non-muscle-like [Plutella xylostella]
994	KAEIGIAMGSGTAVAK	XP_011548276.1	PREDICTED: calcium-transporting ATPase sarcoplasmic/endoplasmic reticulum type isoform X2 [Plutella xylostella]
995	KAESIEQR	XP_011558165.1	PREDICTED: spectrin beta chain isoform X9 [Plutella xylostella]
996	KAFPCFDEPQFK	XP_011555220.1	PREDICTED: membrane alanyl aminopeptidase-like [Plutella xylostella]
997	KAFPCYDEPGFK	AAB70755.1	aminopeptidase N [Plutella xylostella] >NP_001292446.1 membrane alanyl aminopeptidase-like precursor [Plutella xylostella]
998	KAQQELEEAEER	XP_011558108.1	PREDICTED: myosin heavy chain, muscle isoform X17 [Plutella xylostella]
999	KDESPTCQLAK	XP_011565371.1	PREDICTED: protein lethal(2) giant larvae-like [Plutella xylostella]
1000	KDFLVPGFLAPK	XP_011563344.1	PREDICTED: endoribonuclease Dicer [Plutella xylostella]
1001	KEDDTGLAAELVER	AIS93186.1	ABC transporter family C protein ABCC2 [Plutella xylostella] >NP_001296082.1 probable multidrug resistance-associated protein lethal(2)03659 [Plutella xylostella]
1002	KEEVLALANR	XP_011561120.1	PREDICTED: uncharacterized protein LOC105391353 [Plutella xylostella]
1003	KEQVQAAEER	AIS93186.1	ABC transporter family C protein ABCC2 [Plutella xylostella] >NP_001296082.1 probable multidrug resistance-associated protein lethal(2)03659 [Plutella xylostella]
1004	KFDDFQNDLR	XP_011569136.1	PREDICTED: spectrin alpha chain [Plutella xylostella]
1005	KFEEYYK	XP_011548245.1	PREDICTED: alpha-mannosidase 2 isoform X2 [Plutella xylostella]
1006	KFFPFLK	XP_011552713.1	PREDICTED: staphylococcal nuclease domain-containing protein 1 isoform X1 [Plutella xylostella]
1007	KFILAPSEVESVYR	XP_011564760.1	PREDICTED: uncharacterized protein LOC105394551 [Plutella xylostella]
1008	KFLVFDGTVNALYVVPVHR	XP_011563344.1	PREDICTED: endoribonuclease Dicer [Plutella xylostella]
1009	KFNTLFTNSQYSEAAK	XP_011564384.1	PREDICTED: clathrin heavy chain isoform X2 [Plutella xylostella]
1010	KFTIGDLVR	XP_011553123.1	PREDICTED: LOW QUALITY PROTEIN: glucose transporter type 1-like [Plutella xylostella]
1011	KGEFDLEAR	XP_011548395.1	PREDICTED: apolipophorins-like [Plutella xylostella]
1012	KGEHNLLVSGSYK	XP_011548395.1	PREDICTED: apolipophorins-like [Plutella xylostella]
1013	KGEIFELK	XP_011552752.1	PREDICTED: AP-1 complex subunit beta-1 [Plutella xylostella] >XP_011552753.1 PREDICTED: AP-1 complex subunit beta-1 [Plutella xylostella]
1014	KGIIEGANIEQYLLEK	XP_011555130.1	PREDICTED: myosin-VIIa-like [Plutella xylostella]
1015	KGLGISLMER	XP_011548247.1	PREDICTED: putative helicase mov-10-B.1 [Plutella xylostella]
1016	KHEAIETDIFAYEER	XP_011558165.1	PREDICTED: spectrin beta chain isoform X9 [Plutella xylostella]
1017	KHEAISADILAR	XP_011551704.1	PREDICTED: LOW QUALITY PROTEIN: spectrin beta chain, non-erythrocytic 2 [Plutella xylostella]
1018	KHEALVSDLEAFGNTIK	XP_011569136.1	PREDICTED: spectrin alpha chain [Plutella xylostella]
1019	KHEILEQGVEDYAHTIR	XP_011558165.1	PREDICTED: spectrin beta chain isoform X9 [Plutella xylostella]
1020	KHLEINPDHSIVETLR	XP_011557927.1	PREDICTED: heat shock protein 83 [Plutella xylostella]
1021	KIDAGLSSSQQDLADSSSIAAR	XP_011569136.1	PREDICTED: spectrin alpha chain [Plutella xylostella]
1022	KIDHLYYK	XP_011565042.1	PREDICTED: eukaryotic translation initiation factor 3 subunit C [Plutella xylostella]
1023	KILDDTNPLTSAEPYQSVTQR	AYA73999.1	Niemann-Pick type C 1-b protein [Plutella xylostella]
1024	KIQDVSNESPQK	XP_011555639.1	PREDICTED: uncharacterized protein LOC105386719 [Plutella xylostella]
1025	KIQHLFYSK	XP_011564869.1	PREDICTED: ubiquitin carboxyl-terminal hydrolase 7 [Plutella xylostella]
1026	KITESESWLEK	XP_011555546.1	PREDICTED: hypoxia up-regulated protein 1 [Plutella xylostella]
1027	KLEADINELEIALDHANK	XP_011558108.1	PREDICTED: myosin heavy chain, muscle isoform X17 [Plutella xylostella]
1028	KLEEDLALSEDTNQK	XP_011560011.1	PREDICTED: LOW QUALITY PROTEIN: myosin heavy chain, non-muscle-like [Plutella xylostella]
1029	KLETELQDVR	XP_011560011.1	PREDICTED: LOW QUALITY PROTEIN: myosin heavy chain, non-muscle-like [Plutella xylostella]
1030	KLEVENFNK	XP_011551131.1	PREDICTED: xanthine dehydrogenase-like [Plutella xylostella]
1031	KLEVVNTESK	XP_011562951.1	PREDICTED: DNA repair protein RAD50 isoform X1 [Plutella xylostella] >XP_011562952.1 PREDICTED: DNA repair protein RAD50 isoform X2 [Plutella xylostella]
1032	KLIANIQGDDKPQTK	XP_011563344.1	PREDICTED: endoribonuclease Dicer [Plutella xylostella]
1033	KLLLNVESR	XP_011552713.1	PREDICTED: staphylococcal nuclease domain-containing protein 1 isoform X1 [Plutella xylostella]
1034	KLSIENSDLLR	XP_011558108.1	PREDICTED: myosin heavy chain, muscle isoform X17 [Plutella xylostella]
1035	KLVLENGETDFVVLR	XP_011567950.1	PREDICTED: alpha-aminoadipic semialdehyde synthase, mitochondrial-like, partial [Plutella xylostella]
1036	KLWINTIPGR	XP_011555130.1	PREDICTED: myosin-VIIa-like [Plutella xylostella]
1037	KMALTIILTR	XP_011562915.1	PREDICTED: mitochondrial sodium/hydrogen exchanger 9B2-like isoform X2 [Plutella xylostella] >XP_011562917.1 PREDICTED: mitochondrial sodium/hydrogen exchanger 9B2-like isoform X2 [Plutella xylostella] >XP_011562918.1 PREDICTED: mitochondrial sodium/hydrogen exchanger 9B2-like isoform X2 [Plutella xylostella]
1038	KMEVHFIFR	AKC96182.1	ABC transporter subfamily C4 protein [Plutella xylostella]
1039	KNENGTAPPAQTATQMSR	XP_011568569.1	PREDICTED: LOW QUALITY PROTEIN: monocarboxylate transporter 3 [Plutella xylostella]
1040	KNGGGYDAQEYEEHPER	XP_011553278.1	PREDICTED: alpha-aminoadipic semialdehyde synthase, mitochondrial [Plutella xylostella]
1041	KNLITGGSGSLR	XP_011560172.1	PREDICTED: nodal modulator 1, partial [Plutella xylostella]
1042	KNPTVSLR	XP_011564760.1	PREDICTED: uncharacterized protein LOC105394551 [Plutella xylostella]
1043	KNVFIIGATNRPDIIDPAILRPGR	XP_011561178.1	PREDICTED: transitional endoplasmic reticulum ATPase TER94 [Plutella xylostella]
1044	KNWELIAEALK	XP_011563245.1	PREDICTED: membrane alanyl aminopeptidase-like [Plutella xylostella]
1045	KNYVATIIQAR	XP_011561925.1	PREDICTED: myosin-IB [Plutella xylostella]
1046	KPIYYYK	JAV02096.1	Carboxyl/cholinesterase-014a [Plutella xylostella] >XP_011556950.1 PREDICTED: juvenile hormone esterase-like isoform X2 [Plutella xylostella]
1047	KPLDKPLEDADVKPVER	XP_011548096.1	PREDICTED: lethal(2) giant larvae protein-like [Plutella xylostella]
1048	KPLHQLFTQFAGLEAEDDGSGDVK	XP_011565296.1	PREDICTED: 2-oxoglutarate dehydrogenase, mitochondrial [Plutella xylostella]
1049	KPLILMTPK	XP_011565296.1	PREDICTED: 2-oxoglutarate dehydrogenase, mitochondrial [Plutella xylostella]
1050	KPLVVVAPK	XP_011550166.1	PREDICTED: probable 2-oxoglutarate dehydrogenase E1 component DHKTD1 homolog, mitochondrial [Plutella xylostella]
1051	KPQIANVIPLPK	XP_011555130.1	PREDICTED: myosin-VIIa-like [Plutella xylostella]
1052	KPSIIEIVDTR	XP_011561925.1	PREDICTED: myosin-IB [Plutella xylostella]
1053	KPSNSGYQFAGPR	XP_011559302.1	PREDICTED: transmembrane channel-like protein 5 [Plutella xylostella]
1054	KPTEITEIGAIR	XP_011558758.1	PREDICTED: LOW QUALITY PROTEIN: myosin-IA [Plutella xylostella]
1055	KPVLLSR	XP_011562295.1	PREDICTED: LOW QUALITY PROTEIN: coatomer subunit gamma-2-like [Plutella xylostella]
1056	KQAEAQLAEIAAK	XP_011560011.1	PREDICTED: LOW QUALITY PROTEIN: myosin heavy chain, non-muscle-like [Plutella xylostella]
1057	KQDNANTFGEGESLR	XP_011554212.1	PREDICTED: vigilin [Plutella xylostella]
1058	KQELEELLHDLEGR	XP_011560011.1	PREDICTED: LOW QUALITY PROTEIN: myosin heavy chain, non-muscle-like [Plutella xylostella]
1059	KQQLVEADVAAHEDR	XP_011569136.1	PREDICTED: spectrin alpha chain [Plutella xylostella]
1060	KQTAEVTVFVK	XP_011566506.1	PREDICTED: uncharacterized protein LOC105396219 [Plutella xylostella]
1061	KRPETAITQFK	XP_011561925.1	PREDICTED: myosin-IB [Plutella xylostella]
1062	KSEVVEEAGVPLR	XP_011567968.1	PREDICTED: protein rolling stone-like [Plutella xylostella]
1063	KSIFAALSIIK	XP_011550436.1	PREDICTED: LOW QUALITY PROTEIN: myosin heavy chain 95F-like [Plutella xylostella]
1064	KSLALYISR	CAA66467.1	aminopeptidase N [Plutella xylostella] >sp|P91887.1|AMPN_PLUXY RecName: Full=Aminopeptidase N; Short=AP-N; AltName: Full=Apn1; AltName: Full=Microsomal aminopeptidase; Flags: Precursor
1065	KTALTGEFVNTDQEK	XP_011548395.1	PREDICTED: apolipophorins-like [Plutella xylostella]
1066	KTPDIFIQK	XP_011556435.1	PREDICTED: epidermal growth factor receptor kinase substrate 8-like protein 1 isoform X2 [Plutella xylostella]
1067	KVEQALSTYFNIDYFSK	XP_011555515.1	PREDICTED: uncharacterized protein LOC105386610 [Plutella xylostella]
1068	KVGYTPDYIYLLR	XP_011564384.1	PREDICTED: clathrin heavy chain isoform X2 [Plutella xylostella]
1069	KVLEYIAAR	XP_011561925.1	PREDICTED: myosin-IB [Plutella xylostella]
1070	KVTAEDDTYR	XP_011558165.1	PREDICTED: spectrin beta chain isoform X9 [Plutella xylostella]
1071	KVTSSPVSTQK	XP_011550532.1	PREDICTED: kinectin isoform X3 [Plutella xylostella]
1072	LAAIIGPVGSGK	AIS93186.1	ABC transporter family C protein ABCC2 [Plutella xylostella] >NP_001296082.1 probable multidrug resistance-associated protein lethal(2)03659 [Plutella xylostella]
1073	LAALAYR	XP_011555876.1	PREDICTED: myosin-VIIa [Plutella xylostella]
1074	LAALLPVLVR	XP_011561517.1	PREDICTED: transportin-1 isoform X1 [Plutella xylostella]
1075	LAAMDNLFR	XP_011563522.1	PREDICTED: uncharacterized protein LOC105393455 [Plutella xylostella]
1076	LAATVEVVLPTER	XP_011562290.1	PREDICTED: apolipophorins-like, partial [Plutella xylostella]
1077	LAAVATSWK	XP_011562482.1	PREDICTED: solute carrier family 46 member 3-like [Plutella xylostella]
1078	LADEESR	XP_011558108.1	PREDICTED: myosin heavy chain, muscle isoform X17 [Plutella xylostella]
1079	LADLEEFISGPNHADIQK	XP_011564384.1	PREDICTED: clathrin heavy chain isoform X2 [Plutella xylostella]
1080	LADLIPILNK	XP_011564869.1	PREDICTED: ubiquitin carboxyl-terminal hydrolase 7 [Plutella xylostella]
1081	LADLLGK	XP_011554846.1	PREDICTED: dynein heavy chain, cytoplasmic [Plutella xylostella]
1082	LADSNIEKR	XP_011562290.1	PREDICTED: apolipophorins-like, partial [Plutella xylostella]
1083	LAEAEETIESLNQK	XP_011558108.1	PREDICTED: myosin heavy chain, muscle isoform X17 [Plutella xylostella]
1084	LAEESLVAATR	XP_011554146.1	PREDICTED: uncharacterized protein LOC105385459 [Plutella xylostella]
1085	LAGESESNLRK	XP_011561178.1	PREDICTED: transitional endoplasmic reticulum ATPase TER94 [Plutella xylostella]
1086	LAGFENSVIQR	XP_011548245.1	PREDICTED: alpha-mannosidase 2 isoform X2 [Plutella xylostella]
1087	LAHANAAVVLSAVK	XP_011552752.1	PREDICTED: AP-1 complex subunit beta-1 [Plutella xylostella] >XP_011552753.1 PREDICTED: AP-1 complex subunit beta-1 [Plutella xylostella]
1088	LAHDPQTFQSFQQEIIK	ADA59492.1	midgut target receptor, partial [Plutella xylostella]
1089	LAHDPQTLQSFQQEIIK	AAB70755.1	aminopeptidase N [Plutella xylostella] >NP_001292446.1 membrane alanyl aminopeptidase-like precursor [Plutella xylostella]
1090	LAHDPQTLQSFQQEIIKLSSAVTAR	AAB70755.1	aminopeptidase N [Plutella xylostella] >NP_001292446.1 membrane alanyl aminopeptidase-like precursor [Plutella xylostella]
1091	LAIAQQYLVPTAR	XP_011565930.1	PREDICTED: lon protease homolog, mitochondrial-like, partial [Plutella xylostella]
1092	LAIMAVLLR	XP_011557085.1	PREDICTED: uncharacterized protein LOC105387960 isoform X2 [Plutella xylostella]
1093	LAITLVHLK	XP_011564384.1	PREDICTED: clathrin heavy chain isoform X2 [Plutella xylostella]
1094	LAIVQVGGR	XP_011550483.1	PREDICTED: C-1-tetrahydrofolate synthase, cytoplasmic isoform X1 [Plutella xylostella]
1095	LALEDNPASPVYTTK	XP_011569133.1	PREDICTED: nodal modulator 1-like [Plutella xylostella]
1096	LALQVVQR	XP_011558108.1	PREDICTED: myosin heavy chain, muscle isoform X17 [Plutella xylostella]
1097	LAPGGHVGR	XP_011553667.1	PREDICTED: 60S ribosomal protein L4-like [Plutella xylostella]
1098	LAPLEGQVLIDDVDTGK	AKC96182.1	ABC transporter subfamily C4 protein [Plutella xylostella]
1099	LAPLLAEYR	XP_011552713.1	PREDICTED: staphylococcal nuclease domain-containing protein 1 isoform X1 [Plutella xylostella]
1100	LAPLLLVLR	XP_011556832.1	PREDICTED: UDP-glucose:glycoprotein glucosyltransferase [Plutella xylostella]
1101	LAPPELFYEK	JAV02096.1	Carboxyl/cholinesterase-014a [Plutella xylostella] >XP_011556950.1 PREDICTED: juvenile hormone esterase-like isoform X2 [Plutella xylostella]
1102	LAQDHAPVK	XP_011550638.1	PREDICTED: NADP-dependent malic enzyme isoform X2 [Plutella xylostella]
1103	LAQGFNTLDVFK	XP_011552861.1	PREDICTED: ubiquitin-like modifier-activating enzyme 1 [Plutella xylostella]
1104	LAQLTSSEQELTPLSSVR	XP_011551600.1	PREDICTED: leucine-rich PPR motif-containing protein, mitochondrial [Plutella xylostella]
1105	LAQSAVETGK	XP_011564446.1	PREDICTED: perilipin-4-like [Plutella xylostella]
1106	LASDLLEWIR	XP_011567508.1	PREDICTED: alpha-actinin, sarcomeric [Plutella xylostella]
1107	LASIADQWEFLTQK	XP_011569136.1	PREDICTED: spectrin alpha chain [Plutella xylostella]
1108	LASQANIAQVLGELK	XP_011552752.1	PREDICTED: AP-1 complex subunit beta-1 [Plutella xylostella] >XP_011552753.1 PREDICTED: AP-1 complex subunit beta-1 [Plutella xylostella]
1109	LASTLLFR	XP_011563492.1	PREDICTED: uncharacterized protein LOC105393431 [Plutella xylostella]
1110	LATEVEDLQLEVDR	XP_011558108.1	PREDICTED: myosin heavy chain, muscle isoform X17 [Plutella xylostella]
1111	LATFPDYLLVQLK	XP_011552154.1	PREDICTED: ubiquitin carboxyl-terminal hydrolase 5-like [Plutella xylostella]
1112	LATHLHQTAIPGVLPEGTR	XP_011551182.1	PREDICTED: solute carrier family 41 member 1-like [Plutella xylostella]
1113	LATQFIFPGQTLLVPDKR	XP_011550699.1	PREDICTED: nuclear receptor coactivator 7-like [Plutella xylostella]
1114	LAYLLYPYNTFLTK	XP_011564069.1	PREDICTED: von Willebrand factor A domain-containing protein 8-like [Plutella xylostella]
1115	LDASALGHSVVQLEGSQTLK	XP_011562290.1	PREDICTED: apolipophorins-like, partial [Plutella xylostella]
1116	LDDEFTK	XP_011565042.1	PREDICTED: eukaryotic translation initiation factor 3 subunit C [Plutella xylostella]
1117	LDDVTFKPLK	XP_011558758.1	PREDICTED: LOW QUALITY PROTEIN: myosin-IA [Plutella xylostella]
1118	LDFSEDPTHSTYK	XP_011559707.1	PREDICTED: endoplasmic reticulum metallopeptidase 1-like [Plutella xylostella]
1119	LDHIALPDFR	XP_011555515.1	PREDICTED: uncharacterized protein LOC105386610 [Plutella xylostella]
1120	LDLGSFSLPAHLDDAYFK	XP_011550373.1	PREDICTED: 60S ribosomal protein L6 [Plutella xylostella] >XP_011550374.1 PREDICTED: 60S ribosomal protein L6 [Plutella xylostella]
1121	LDLSNNLIDSISGSSK	XP_011560675.1	PREDICTED: toll-like receptor 3 [Plutella xylostella]
1122	LDPVHR	XP_011566063.1	PREDICTED: 1,4-alpha-glucan-branching enzyme 2-1, chloroplastic/amyloplastic-like [Plutella xylostella]
1123	LDQLIYIPLPDEK	XP_011561178.1	PREDICTED: transitional endoplasmic reticulum ATPase TER94 [Plutella xylostella]
1124	LDSLETLK	XP_011559707.1	PREDICTED: endoplasmic reticulum metallopeptidase 1-like [Plutella xylostella]
1125	LDSVPVIIR	XP_011548570.1	PREDICTED: exportin-7 [Plutella xylostella]
1126	LDTINGVAVTTDESGK	XP_011549989.1	PREDICTED: uncharacterized protein LOC105381882 [Plutella xylostella]
1127	LEADTQLVFPDEPVFSR	XP_011565287.1	PREDICTED: uncharacterized protein LOC105395062 [Plutella xylostella]
1128	LEAILTAK	XP_011549466.1	PREDICTED: importin-5 [Plutella xylostella]
1129	LEDEQSLVSK	XP_011558108.1	PREDICTED: myosin heavy chain, muscle isoform X17 [Plutella xylostella]
1130	LEEDLALSEDTNQK	XP_011560011.1	PREDICTED: LOW QUALITY PROTEIN: myosin heavy chain, non-muscle-like [Plutella xylostella]
1131	LEEGPPHTK	XP_011561350.1	PREDICTED: LOW QUALITY PROTEIN: solute carrier family 12 member 4 [Plutella xylostella]
1132	LEEIPLLQK	XP_011567926.1	PREDICTED: eukaryotic translation initiation factor 3 subunit A-like, partial [Plutella xylostella]
1133	LEEVEANAIVGGK	XP_011550897.1	PREDICTED: paramyosin, long form-like [Plutella xylostella]
1134	LEFHATNDGK	XP_011562290.1	PREDICTED: apolipophorins-like, partial [Plutella xylostella]
1135	LEGQLHATK	XP_011568173.1	PREDICTED: huntingtin-interacting protein 1-like [Plutella xylostella]
1136	LEGTEFR	XP_011563035.1	PREDICTED: membrane alanyl aminopeptidase-like [Plutella xylostella]
1137	LEGTEFRTGVNVINSAISNLDWASK	XP_011563035.1	PREDICTED: membrane alanyl aminopeptidase-like [Plutella xylostella]
1138	LEIITDANR	XP_011555476.1	PREDICTED: aminopeptidase N-like [Plutella xylostella]
1139	LELISNIPEDVVFEK	XP_011552676.1	PREDICTED: protocadherin-23-like [Plutella xylostella]
1140	LENSLLLPK	AIS93186.1	ABC transporter family C protein ABCC2 [Plutella xylostella] >NP_001296082.1 probable multidrug resistance-associated protein lethal(2)03659 [Plutella xylostella]
1141	LEPDTTDEK	XP_011557667.1	PREDICTED: non-lysosomal glucosylceramidase [Plutella xylostella]
1142	LEQEQYEK	XP_011555130.1	PREDICTED: myosin-VIIa-like [Plutella xylostella]
1143	LEQEVAGLKK	XP_011558108.1	PREDICTED: myosin heavy chain, muscle isoform X17 [Plutella xylostella]
1144	LEQTLDELEDSLER	XP_011558108.1	PREDICTED: myosin heavy chain, muscle isoform X17 [Plutella xylostella]
1145	LESFFAITK	XP_011549477.1	PREDICTED: cleft lip and palate transmembrane protein 1 homolog [Plutella xylostella]
1146	LESSLNYGFER	XP_011559133.1	PREDICTED: coatomer subunit beta'-like isoform X1 [Plutella xylostella]
1147	LFALADR	XP_011568503.1	PREDICTED: sodium/potassium/calcium exchanger 3-like [Plutella xylostella]
1148	LFAVQNAAQDLMK	XP_011558165.1	PREDICTED: spectrin beta chain isoform X9 [Plutella xylostella]
1149	LFAWIVQQINK	XP_011558758.1	PREDICTED: LOW QUALITY PROTEIN: myosin-IA [Plutella xylostella]
1150	LFELFR	XP_011565695.1	PREDICTED: nucleoporin NUP188 homolog [Plutella xylostella]
1151	LFIIPQR	XP_011552025.1	PREDICTED: putative inorganic phosphate cotransporter [Plutella xylostella] >XP_011552026.1 PREDICTED: putative inorganic phosphate cotransporter [Plutella xylostella] >XP_011552027.1 PREDICTED: putative inorganic phosphate cotransporter [Plutella xylostella]
1152	LFLNPQDK	XP_011556832.1	PREDICTED: UDP-glucose:glycoprotein glucosyltransferase [Plutella xylostella]
1153	LFSSDTEDAEK	XP_011555546.1	PREDICTED: hypoxia up-regulated protein 1 [Plutella xylostella]
1154	LFSWLVSR	XP_011561925.1	PREDICTED: myosin-IB [Plutella xylostella]
1155	LFTEIWGQTK	XP_011556039.1	PREDICTED: synaptic vesicle glycoprotein 2C-like [Plutella xylostella]
1156	LFTFIEWVK	XP_011556636.1	PREDICTED: leucine--tRNA ligase, cytoplasmic [Plutella xylostella]
1157	LGAAAAAAADTELTR	XP_011559133.1	PREDICTED: coatomer subunit beta'-like isoform X1 [Plutella xylostella]
1158	LGDASVAAPFTSR	XP_011555125.1	PREDICTED: manganese-transporting ATPase 13A1 [Plutella xylostella]
1159	LGDDVDLEQIAAESHGHVGADLASLCSEAALQQIR	XP_011561178.1	PREDICTED: transitional endoplasmic reticulum ATPase TER94 [Plutella xylostella]
1160	LGDRLEAAWQR	AKC96182.1	ABC transporter subfamily C4 protein [Plutella xylostella]
1161	LGFAEVPGEPFMDGLLR	AAB70755.1	aminopeptidase N [Plutella xylostella] >NP_001292446.1 membrane alanyl aminopeptidase-like precursor [Plutella xylostella]
1162	LGFVAGVILR	XP_011561283.1	PREDICTED: V-type proton ATPase 116 kDa subunit a isoform 1 isoform X3 [Plutella xylostella]
1163	LGFVAGVVQR	XP_011554692.1	PREDICTED: V-type proton ATPase 116 kDa subunit a isoform 1-like isoform X1 [Plutella xylostella] >XP_011554701.1 PREDICTED: V-type proton ATPase 116 kDa subunit a isoform 1-like isoform X1 [Plutella xylostella] >XP_011554706.1 PREDICTED: V-type proton ATPase 116 kDa subunit a isoform 1-like isoform X2 [Plutella xylostella] >XP_011557966.1 PREDICTED: V-type proton ATPase 116 kDa subunit a isoform…
1164	LGFVAGVVQRER	XP_011554692.1	PREDICTED: V-type proton ATPase 116 kDa subunit a isoform 1-like isoform X1 [Plutella xylostella] >XP_011554701.1 PREDICTED: V-type proton ATPase 116 kDa subunit a isoform 1-like isoform X1 [Plutella xylostella] >XP_011554706.1 PREDICTED: V-type proton ATPase 116 kDa subunit a isoform 1-like isoform X2 [Plutella xylostella] >XP_011557966.1 PREDICTED: V-type proton ATPase 116 kDa subunit a isoform…
1165	LGIHEDSQNR	XP_011557927.1	PREDICTED: heat shock protein 83 [Plutella xylostella]
1166	LGLTNIDASTNSPLDFPLRPGAVK	XP_011562290.1	PREDICTED: apolipophorins-like, partial [Plutella xylostella]
1167	LGPALQR	XP_011551613.1	PREDICTED: transmembrane protein 87A [Plutella xylostella]
1168	LGPPVFFVLK	AYA73999.1	Niemann-Pick type C 1-b protein [Plutella xylostella]
1169	LGQILLELK	XP_011565287.1	PREDICTED: uncharacterized protein LOC105395062 [Plutella xylostella]
1170	LGQLTTNWLSTKLK	XP_011563035.1	PREDICTED: membrane alanyl aminopeptidase-like [Plutella xylostella]
1171	LGSELSLDTNPDKEK	XP_011562415.1	PREDICTED: uncharacterized protein LOC105392486, partial [Plutella xylostella]
1172	LGSTISK	XP_011555546.1	PREDICTED: hypoxia up-regulated protein 1 [Plutella xylostella]
1173	LGVEECLQSADR	XP_011560704.1	PREDICTED: membrane alanyl aminopeptidase-like [Plutella xylostella]
1174	LHASLPADTLSGHR	XP_011568173.1	PREDICTED: huntingtin-interacting protein 1-like [Plutella xylostella]
1175	LHELLGDEAAVFPVDNK	XP_011562526.1	PREDICTED: myosin heavy chain 95F-like [Plutella xylostella]
1176	LHFIIGHGIIR	XP_011555130.1	PREDICTED: myosin-VIIa-like [Plutella xylostella]
1177	LHIIEVGQTPAGNQPFQK	XP_011564384.1	PREDICTED: clathrin heavy chain isoform X2 [Plutella xylostella]
1178	LHWVEFMSK	XP_011554692.1	PREDICTED: V-type proton ATPase 116 kDa subunit a isoform 1-like isoform X1 [Plutella xylostella] >XP_011554701.1 PREDICTED: V-type proton ATPase 116 kDa subunit a isoform 1-like isoform X1 [Plutella xylostella] >XP_011554706.1 PREDICTED: V-type proton ATPase 116 kDa subunit a isoform 1-like isoform X2 [Plutella xylostella] >XP_011557966.1 PREDICTED: V-type proton ATPase 116 kDa subunit a isoform…
1179	LHWVEFQSK	XP_011561283.1	PREDICTED: V-type proton ATPase 116 kDa subunit a isoform 1 isoform X3 [Plutella xylostella]
1180	LIAIQPHQLTDATVLIHAPNVDHYK	XP_011569133.1	PREDICTED: nodal modulator 1-like [Plutella xylostella]
1181	LIANIQGDDKPQTK	XP_011563344.1	PREDICTED: endoribonuclease Dicer [Plutella xylostella]
1182	LIDDHFLFK	ADC29631.1	arginine kinase-like protein [Plutella xylostella] >ADO32583.1 arginine kinase [Plutella xylostella] >NP_001292442.1 arginine kinase [Plutella xylostella]
1183	LIDHLQGELR	XP_011568173.1	PREDICTED: huntingtin-interacting protein 1-like [Plutella xylostella]
1184	LIEGQHYAADDVAQR	XP_011569136.1	PREDICTED: spectrin alpha chain [Plutella xylostella]
1185	LIEISNPALIDLIR	XP_011565930.1	PREDICTED: lon protease homolog, mitochondrial-like, partial [Plutella xylostella]
1186	LIFLENYR	XP_011559625.1	PREDICTED: glycogen phosphorylase isoform X1 [Plutella xylostella]
1187	LILEMFDR	XP_011565371.1	PREDICTED: protein lethal(2) giant larvae-like [Plutella xylostella]
1188	LILRPGVDAFLR	XP_011564141.1	PREDICTED: protein croquemort-like [Plutella xylostella]
1189	LILSGIINK	XP_011560675.1	PREDICTED: toll-like receptor 3 [Plutella xylostella]
1190	LINNPQHEGSR	XP_011560351.1	PREDICTED: CD9 antigen [Plutella xylostella]
1191	LIPVPYSK	XP_011549275.1	PREDICTED: plasma membrane calcium-transporting ATPase 3 [Plutella xylostella]
1192	LISTLIFK	XP_011549476.1	PREDICTED: exportin-1 [Plutella xylostella]
1193	LIVNLPIR	XP_011549989.1	PREDICTED: uncharacterized protein LOC105381882 [Plutella xylostella]
1194	LKADTLVLNLPISNYLSQNELKPVLEWEQK	AYA73999.1	Niemann-Pick type C 1-b protein [Plutella xylostella]
1195	LKAEMEAR	XP_011550436.1	PREDICTED: LOW QUALITY PROTEIN: myosin heavy chain 95F-like [Plutella xylostella]
1196	LKDDTGVVININESDGNNVIR	XP_011554212.1	PREDICTED: vigilin [Plutella xylostella]
1197	LKDLSQSPLPEK	XP_011556826.1	PREDICTED: facilitated trehalose transporter Tret1 [Plutella xylostella] >XP_011556827.1 PREDICTED: facilitated trehalose transporter Tret1 [Plutella xylostella] >XP_011556828.1 PREDICTED: facilitated trehalose transporter Tret1 [Plutella xylostella]
1198	LKDNVKPLR	XP_011563035.1	PREDICTED: membrane alanyl aminopeptidase-like [Plutella xylostella]
1199	LKEYMASITK	XP_011555515.1	PREDICTED: uncharacterized protein LOC105386610 [Plutella xylostella]
1200	LKGTVQGNADIIK	XP_011552841.1	PREDICTED: uncharacterized protein LOC105384323 [Plutella xylostella]
1201	LKGVSYK	XP_011566506.1	PREDICTED: uncharacterized protein LOC105396219 [Plutella xylostella]
1202	LKQDPSIAAHASR	XP_011563639.1	PREDICTED: vanin-like protein 1 isoform X2 [Plutella xylostella]
1203	LLAEMSDHTGLDFYEVDANLKMTQAAIPDFSAGAMENWGLLTYR	XP_011555108.1	PREDICTED: membrane alanyl aminopeptidase-like [Plutella xylostella]
1204	LLAETNINTLGAALSGFK	JAV02082.1	Carboxyl/cholinesterase-002a [Plutella xylostella] >XP_011561892.1 PREDICTED: venom carboxylesterase-6-like [Plutella xylostella]
1205	LLALGHHTPFMHIGPAHNYR	XP_011553278.1	PREDICTED: alpha-aminoadipic semialdehyde synthase, mitochondrial [Plutella xylostella]
1206	LLAYLGIK	XP_011563409.1	PREDICTED: tripeptidyl-peptidase 2 [Plutella xylostella]
1207	LLDAEDIAVDHPDEK	XP_011558165.1	PREDICTED: spectrin beta chain isoform X9 [Plutella xylostella]
1208	LLDAEDVDTTRPDEK	XP_011551704.1	PREDICTED: LOW QUALITY PROTEIN: spectrin beta chain, non-erythrocytic 2 [Plutella xylostella]
1209	LLDALSLFK	XP_011558165.1	PREDICTED: spectrin beta chain isoform X9 [Plutella xylostella]
1210	LLDSLQAQQLFR	XP_011569136.1	PREDICTED: spectrin alpha chain [Plutella xylostella]
1211	LLELGPRPEVAQQAR	XP_011556259.1	PREDICTED: coatomer subunit alpha-like [Plutella xylostella]
1212	LLETGLANLHR	XP_011564218.1	PREDICTED: protein MON2 homolog [Plutella xylostella]
1213	LLEVLSGER	XP_011558165.1	PREDICTED: spectrin beta chain isoform X9 [Plutella xylostella]
1214	LLGEADAAEQWMAEK	XP_011558165.1	PREDICTED: spectrin beta chain isoform X9 [Plutella xylostella]
1215	LLIADDK	XP_011562454.1	PREDICTED: phospholipase D2 isoform X2 [Plutella xylostella] >XP_011562455.1 PREDICTED: phospholipase D2 isoform X2 [Plutella xylostella]
1216	LLIGETENR	XP_011563344.1	PREDICTED: endoribonuclease Dicer [Plutella xylostella]
1217	LLIGYNR	XP_011548096.1	PREDICTED: lethal(2) giant larvae protein-like [Plutella xylostella]
1218	LLINAFQFLK	XP_011552842.1	PREDICTED: uncharacterized protein LOC105384324 [Plutella xylostella]
1219	LLIQVFDENR	XP_011552495.1	PREDICTED: E3 ubiquitin-protein ligase Nedd-4 isoform X3 [Plutella xylostella]
1220	LLLAAHR	XP_011563409.1	PREDICTED: tripeptidyl-peptidase 2 [Plutella xylostella]
1221	LLLAFK	XP_011551704.1	PREDICTED: LOW QUALITY PROTEIN: spectrin beta chain, non-erythrocytic 2 [Plutella xylostella]
1222	LLLFPEGTR	JAV44814.1	Acetyltransferase-19 [Plutella xylostella] >XP_011554036.1 PREDICTED: 1-acyl-sn-glycerol-3-phosphate acyltransferase alpha [Plutella xylostella] >XP_011554037.1 PREDICTED: 1-acyl-sn-glycerol-3-phosphate acyltransferase alpha [Plutella xylostella] >XP_011554038.1 PREDICTED: 1-acyl-sn-glycerol-3-phosphate acyltransferase alpha [Plutella xylostella] >XP_011554039.1 PREDICTED: 1-acyl-sn-glycerol-3-ph…
1223	LLLNVESR	XP_011552713.1	PREDICTED: staphylococcal nuclease domain-containing protein 1 isoform X1 [Plutella xylostella]
1224	LLLPETK	XP_011552093.1	PREDICTED: solute carrier family 28 member 3-like [Plutella xylostella] >XP_011552100.1 PREDICTED: solute carrier family 28 member 3-like [Plutella xylostella] >XP_011552107.1 PREDICTED: solute carrier family 28 member 3-like [Plutella xylostella]
1225	LLLPPGLDVNDTNTK	XP_011564760.1	PREDICTED: uncharacterized protein LOC105394551 [Plutella xylostella]
1226	LLLPWLETR	XP_011564384.1	PREDICTED: clathrin heavy chain isoform X2 [Plutella xylostella]
1227	LLLQVQHVSK	AFM52346.1	adenine nucleotide translocase [Plutella xylostella] >BAR13231.1 adenine nucleotide translocase insect1 [Plutella xylostella] >NP_001293047.1 ADP,ATP carrier protein 2 [Plutella xylostella]
1228	LLLQYLAAASGK	XP_011555130.1	PREDICTED: myosin-VIIa-like [Plutella xylostella]
1229	LLPTIYNETK	XP_011561066.1	PREDICTED: LOW QUALITY PROTEIN: cullin-associated NEDD8-dissociated protein 1-like [Plutella xylostella]
1230	LLQFVTGTSR	XP_011552495.1	PREDICTED: E3 ubiquitin-protein ligase Nedd-4 isoform X3 [Plutella xylostella]
1231	LLQLQDQFR	XP_011569136.1	PREDICTED: spectrin alpha chain [Plutella xylostella]
1232	LLQQGPSQQAASVAAR	XP_011551704.1	PREDICTED: LOW QUALITY PROTEIN: spectrin beta chain, non-erythrocytic 2 [Plutella xylostella]
1233	LLQQNHVESQR	XP_011551704.1	PREDICTED: LOW QUALITY PROTEIN: spectrin beta chain, non-erythrocytic 2 [Plutella xylostella]
1234	LLQSELDELANTQGTADK	XP_011560011.1	PREDICTED: LOW QUALITY PROTEIN: myosin heavy chain, non-muscle-like [Plutella xylostella]
1235	LLQSELDELANTQGTADKNVHELEK	XP_011560011.1	PREDICTED: LOW QUALITY PROTEIN: myosin heavy chain, non-muscle-like [Plutella xylostella]
1236	LLQSNPLLEAFGNAK	XP_011561925.1	PREDICTED: myosin-IB [Plutella xylostella]
1237	LLSDPEALDR	XP_011554421.1	PREDICTED: patj homolog [Plutella xylostella]
1238	LLSGSPTQYEVHYK	XP_011566506.1	PREDICTED: uncharacterized protein LOC105396219 [Plutella xylostella]
1239	LLSLAAATGTDVK	XP_011552842.1	PREDICTED: uncharacterized protein LOC105384324 [Plutella xylostella]
1240	LLTIPDAK	XP_011553278.1	PREDICTED: alpha-aminoadipic semialdehyde synthase, mitochondrial [Plutella xylostella]
1241	LLTLQNER	XP_011556254.1	PREDICTED: reticulocyte-binding protein 2 homolog a-like [Plutella xylostella]
1242	LLTNYDLAQEENSK	XP_011555959.1	PREDICTED: golgin subfamily A member 4-like [Plutella xylostella]
1243	LLTPGFQEFELSQNDVTCK	XP_011563639.1	PREDICTED: vanin-like protein 1 isoform X2 [Plutella xylostella]
1244	LLTSSVVWRPQIFGEVK	XP_011550133.1	PREDICTED: uncharacterized protein LOC105382015 [Plutella xylostella]
1245	LLTVSTLSR	XP_011563165.1	PREDICTED: putative sodium-dependent multivitamin transporter isoform X2 [Plutella xylostella]
1246	LLVAPVVEEGATSR	XP_011563790.1	PREDICTED: neutral alpha-glucosidase AB-like [Plutella xylostella]
1247	LLVDTSQK	XP_011568608.1	PREDICTED: proton-coupled amino acid transporter 1-like, partial [Plutella xylostella]
1248	LLVFAQR	XP_011558260.1	PREDICTED: uncharacterized protein C05D11.1-like [Plutella xylostella]
1249	LLVLDEATANVDPNTDALIQK	AKC96182.1	ABC transporter subfamily C4 protein [Plutella xylostella]
1250	LLVSSADEAVSPSGSGR	XP_011568173.1	PREDICTED: huntingtin-interacting protein 1-like [Plutella xylostella]
1251	LLWNTQLSITSK	XP_011564488.1	PREDICTED: AP-1 complex subunit gamma-1 [Plutella xylostella]
1252	LLYEEGETNAVDKMSIGTITAHELGHK	AAS75551.1	aminopeptidase N2 [Plutella xylostella]
1253	LLYNNVSNFAR	XP_011564384.1	PREDICTED: clathrin heavy chain isoform X2 [Plutella xylostella]
1254	LMDLPISVER	XP_011563522.1	PREDICTED: uncharacterized protein LOC105393455 [Plutella xylostella]
1255	LMNEVLNGIK	XP_011561543.1	PREDICTED: multidrug resistance-associated protein 1 isoform X3 [Plutella xylostella]
1256	LMYLAWK	AEH05043.1	NADH dehydrogenase subunit 1 (mitochondrion) [Plutella xylostella] >AIS35863.1 NADH dehydrogenase subunit 1 (mitochondrion) [Plutella xylostella] >YP_009093651.1 NADH dehydrogenase subunit 1 (mitochondrion) [Plutella xylostella]
1257	LNAAWLR	XP_011555297.1	PREDICTED: puromycin-sensitive aminopeptidase isoform X2 [Plutella xylostella]
1258	LNASLAPK	XP_011561925.1	PREDICTED: myosin-IB [Plutella xylostella]
1259	LNDDDEDKYR	XP_011548365.1	PREDICTED: ER degradation-enhancing alpha-mannosidase-like protein 3 [Plutella xylostella]
1260	LNDEEKEDLFK	XP_011557085.1	PREDICTED: uncharacterized protein LOC105387960 isoform X2 [Plutella xylostella]
1261	LNFISVGSK	XP_011550436.1	PREDICTED: LOW QUALITY PROTEIN: myosin heavy chain 95F-like [Plutella xylostella]
1262	LNHEFPLQSK	XP_011557667.1	PREDICTED: non-lysosomal glucosylceramidase [Plutella xylostella]
1263	LNHLWTSLVGGYK	XP_011562370.1	PREDICTED: sodium-dependent nutrient amino acid transporter 1-like [Plutella xylostella]
1264	LNNFLK	XP_011551600.1	PREDICTED: leucine-rich PPR motif-containing protein, mitochondrial [Plutella xylostella]
1265	LNNIFQTK	XP_011567870.1	PREDICTED: uncharacterized protein LOC105397545, partial [Plutella xylostella]
1266	LNPFSAVLR	XP_011553667.1	PREDICTED: 60S ribosomal protein L4-like [Plutella xylostella]
1267	LNPGTVGYYR	XP_011555297.1	PREDICTED: puromycin-sensitive aminopeptidase isoform X2 [Plutella xylostella]
1268	LNPNIAGR	XP_011549989.1	PREDICTED: uncharacterized protein LOC105381882 [Plutella xylostella]
1269	LNQAWAELR	XP_011558165.1	PREDICTED: spectrin beta chain isoform X9 [Plutella xylostella]
1270	LNQPYVGIFLR	XP_011565930.1	PREDICTED: lon protease homolog, mitochondrial-like, partial [Plutella xylostella]
1271	LNQWNSVVR	XP_011552763.1	PREDICTED: bifunctional glutamate/proline--tRNA ligase isoform X2 [Plutella xylostella]
1272	LNSFFGQGGR	ALE60398.1	ATP-binding cassette sub-family A ABCA2 [Plutella xylostella]
1273	LNSLVKPSQYDITITPHFDTNNDLAFTFDGQVYIK	XP_011555515.1	PREDICTED: uncharacterized protein LOC105386610 [Plutella xylostella]
1274	LPAAVQGR	XP_011548094.1	PREDICTED: mediator of RNA polymerase II transcription subunit 12-like [Plutella xylostella]
1275	LPASQPLDALESVR	XP_011554569.1	PREDICTED: uncharacterized protein LOC105385824 [Plutella xylostella]
1276	LPDSYLEQK	XP_011561280.1	PREDICTED: uncharacterized protein LOC105391499 [Plutella xylostella]
1277	LPDTILEAENINKK	XP_011557580.1	PREDICTED: organic cation transporter protein-like isoform X1 [Plutella xylostella]
1278	LPHEENINDGPTQPPK	AIS93186.1	ABC transporter family C protein ABCC2 [Plutella xylostella] >NP_001296082.1 probable multidrug resistance-associated protein lethal(2)03659 [Plutella xylostella]
1279	LPLQDVYK	XP_011561146.1	PREDICTED: elongation factor 1-alpha [Plutella xylostella]
1280	LPLQELPLYTR	XP_011558260.1	PREDICTED: uncharacterized protein C05D11.1-like [Plutella xylostella]
1281	LPNLTITPLDFEK	XP_011552861.1	PREDICTED: ubiquitin-like modifier-activating enzyme 1 [Plutella xylostella]
1282	LPNTLQEAIDLGK	XP_011553793.1	PREDICTED: organic cation transporter protein-like [Plutella xylostella]
1283	LPQEQVEGPSPPPAWPK	AKC96182.1	ABC transporter subfamily C4 protein [Plutella xylostella]
1284	LPSESPR	AJR19335.1	Cadherin-like protein [Plutella xylostella] >NP_001292423.1 cadherin-87A-like precursor [Plutella xylostella]
1285	LPSTTFIGEK	XP_011565296.1	PREDICTED: 2-oxoglutarate dehydrogenase, mitochondrial [Plutella xylostella]
1286	LPTTTKPR	AAB70755.1	aminopeptidase N [Plutella xylostella] >NP_001292446.1 membrane alanyl aminopeptidase-like precursor [Plutella xylostella]
1287	LPVNLLR	XP_011554846.1	PREDICTED: dynein heavy chain, cytoplasmic [Plutella xylostella]
1288	LPVPPQAYPHPAMQAYVQAQVTALQPTAPYQAMIFNQWIRNTALYHHSLR	XP_011566353.1	PREDICTED: protein odd-skipped-like [Plutella xylostella]
1289	LQAASDESYRDPTNLQAK	XP_011569136.1	PREDICTED: spectrin alpha chain [Plutella xylostella]
1290	LQEAAQQQQYNR	XP_011569136.1	PREDICTED: spectrin alpha chain [Plutella xylostella]
1291	LQEAYQAR	XP_011551704.1	PREDICTED: LOW QUALITY PROTEIN: spectrin beta chain, non-erythrocytic 2 [Plutella xylostella]
1292	LQEKEEEIESIR	XP_011550897.1	PREDICTED: paramyosin, long form-like [Plutella xylostella]
1293	LQENGFGLYR	XP_011555476.1	PREDICTED: aminopeptidase N-like [Plutella xylostella]
1294	LQIANISHIHSSR	XP_011551600.1	PREDICTED: leucine-rich PPR motif-containing protein, mitochondrial [Plutella xylostella]
1295	LQLATEESYKDPANIQSK	XP_011569136.1	PREDICTED: spectrin alpha chain [Plutella xylostella]
1296	LQNELFAFR	XP_011548096.1	PREDICTED: lethal(2) giant larvae protein-like [Plutella xylostella]
1297	LQNRPETYK	XP_011561925.1	PREDICTED: myosin-IB [Plutella xylostella]
1298	LQNRPETYKYTTDSNTHVTR	XP_011561925.1	PREDICTED: myosin-IB [Plutella xylostella]
1299	LQPGNPEATLSLK	XP_011552752.1	PREDICTED: AP-1 complex subunit beta-1 [Plutella xylostella] >XP_011552753.1 PREDICTED: AP-1 complex subunit beta-1 [Plutella xylostella]
1300	LQPVHQILTLR	XP_011556259.1	PREDICTED: coatomer subunit alpha-like [Plutella xylostella]
1301	LQQALVLVQFLR	XP_011569136.1	PREDICTED: spectrin alpha chain [Plutella xylostella]
1302	LQQFFNER	XP_011550436.1	PREDICTED: LOW QUALITY PROTEIN: myosin heavy chain 95F-like [Plutella xylostella]
1303	LQQLFIQLTLR	XP_011561925.1	PREDICTED: myosin-IB [Plutella xylostella]
1304	LQQSLAYQQFLAK	XP_011569136.1	PREDICTED: spectrin alpha chain [Plutella xylostella]
1305	LQQVSAALQR	XP_011551704.1	PREDICTED: LOW QUALITY PROTEIN: spectrin beta chain, non-erythrocytic 2 [Plutella xylostella]
1306	LQSEAETALQQLEQAELK	XP_011560011.1	PREDICTED: LOW QUALITY PROTEIN: myosin heavy chain, non-muscle-like [Plutella xylostella]
1307	LQTQVIGGELQER	XP_011549275.1	PREDICTED: plasma membrane calcium-transporting ATPase 3 [Plutella xylostella]
1308	LRPQHAQWR	XP_011551827.1	PREDICTED: protein mesh-like [Plutella xylostella]
1309	LSALAALQR	XP_011565337.1	PREDICTED: dystrophin, isoforms A/C/F/G/H-like [Plutella xylostella]
1310	LSAVQSISLLNR	XP_011563344.1	PREDICTED: endoribonuclease Dicer [Plutella xylostella]
1311	LSDEHQTLR	XP_011561925.1	PREDICTED: myosin-IB [Plutella xylostella]
1312	LSDIVSIAPCPSVK	XP_011561178.1	PREDICTED: transitional endoplasmic reticulum ATPase TER94 [Plutella xylostella]
1313	LSDTIGR	XP_011555130.1	PREDICTED: myosin-VIIa-like [Plutella xylostella]
1314	LSEVFDK	XP_011556832.1	PREDICTED: UDP-glucose:glycoprotein glucosyltransferase [Plutella xylostella]
1315	LSFAELHR	XP_011557537.1	PREDICTED: uncharacterized protein LOC105388347 isoform X1 [Plutella xylostella] >XP_011557538.1 PREDICTED: uncharacterized protein LOC105388347 isoform X2 [Plutella xylostella] >XP_011557540.1 PREDICTED: uncharacterized protein LOC105388347 isoform X3 [Plutella xylostella]
1316	LSFEGIK	XP_011557085.1	PREDICTED: uncharacterized protein LOC105387960 isoform X2 [Plutella xylostella]
1317	LSFNLLAR	XP_011556435.1	PREDICTED: epidermal growth factor receptor kinase substrate 8-like protein 1 isoform X2 [Plutella xylostella]
1318	LSGEDVER	XP_011565296.1	PREDICTED: 2-oxoglutarate dehydrogenase, mitochondrial [Plutella xylostella]
1319	LSGYGVELQLK	XP_011556832.1	PREDICTED: UDP-glucose:glycoprotein glucosyltransferase [Plutella xylostella]
1320	LSIIMNR	CAA66467.1	aminopeptidase N [Plutella xylostella] >sp|P91887.1|AMPN_PLUXY RecName: Full=Aminopeptidase N; Short=AP-N; AltName: Full=Apn1; AltName: Full=Microsomal aminopeptidase; Flags: Precursor
1321	LSIIMNRWTQQGGFPVVTVR	CAA66467.1	aminopeptidase N [Plutella xylostella] >sp|P91887.1|AMPN_PLUXY RecName: Full=Aminopeptidase N; Short=AP-N; AltName: Full=Apn1; AltName: Full=Microsomal aminopeptidase; Flags: Precursor
1322	LSSAVTAR	AAB70755.1	aminopeptidase N [Plutella xylostella] >NP_001292446.1 membrane alanyl aminopeptidase-like precursor [Plutella xylostella]
1323	LSSHSHTETAV	XP_011549275.1	PREDICTED: plasma membrane calcium-transporting ATPase 3 [Plutella xylostella]
1324	LSSQLDGHPHFK	XP_011564224.1	PREDICTED: myosin-IB-like [Plutella xylostella]
1325	LSVVANLDPEK	XP_011562290.1	PREDICTED: apolipophorins-like, partial [Plutella xylostella]
1326	LSVVANLDPEKR	XP_011562290.1	PREDICTED: apolipophorins-like, partial [Plutella xylostella]
1327	LTAEITR	XP_011560704.1	PREDICTED: membrane alanyl aminopeptidase-like [Plutella xylostella]
1328	LTAIDAFR	XP_011564526.1	PREDICTED: uncharacterized protein LOC105394337, partial [Plutella xylostella]
1329	LTEYQFLK	XP_011555515.1	PREDICTED: uncharacterized protein LOC105386610 [Plutella xylostella]
1330	LTIGVPK	XP_011557818.1	PREDICTED: NAD(P) transhydrogenase, mitochondrial-like [Plutella xylostella]
1331	LTISPNGAVSLPEAR	XP_011560172.1	PREDICTED: nodal modulator 1, partial [Plutella xylostella]
1332	LTISPSAVNVGEGQSTR	XP_011552627.1	PREDICTED: LOW QUALITY PROTEIN: basement membrane-specific heparan sulfate proteoglycan core protein [Plutella xylostella]
1333	LTQEAVADLER	XP_011558108.1	PREDICTED: myosin heavy chain, muscle isoform X17 [Plutella xylostella]
1334	LTQEEDAR	XP_011558108.1	PREDICTED: myosin heavy chain, muscle isoform X17 [Plutella xylostella]
1335	LTQKEDELR	XP_011560011.1	PREDICTED: LOW QUALITY PROTEIN: myosin heavy chain, non-muscle-like [Plutella xylostella]
1336	LTQPAAVAR	XP_011552068.1	PREDICTED: delta(24)-sterol reductase-like [Plutella xylostella]
1337	LTQVLQTLSHEESR	XP_011557194.1	PREDICTED: dmX-like protein 1 [Plutella xylostella]
1338	LTSQEIR	XP_011555125.1	PREDICTED: manganese-transporting ATPase 13A1 [Plutella xylostella]
1339	LTTELGQFR	XP_011550897.1	PREDICTED: paramyosin, long form-like [Plutella xylostella]
1340	LTTELSDDK	XP_011562290.1	PREDICTED: apolipophorins-like, partial [Plutella xylostella]
1341	LTTFEVK	XP_011558165.1	PREDICTED: spectrin beta chain isoform X9 [Plutella xylostella]
1342	LTTGFADDVK	XP_011552676.1	PREDICTED: protocadherin-23-like [Plutella xylostella]
1343	LTVTASLGVIHR	XP_011555798.1	PREDICTED: LOW QUALITY PROTEIN: 26S proteasome non-ATPase regulatory subunit 1-like [Plutella xylostella]
1344	LVDFGFAK	XP_011550111.1	PREDICTED: cGMP-dependent protein kinase, isozyme 1-like [Plutella xylostella]
1345	LVEEHHFDSDK	XP_011558165.1	PREDICTED: spectrin beta chain isoform X9 [Plutella xylostella]
1346	LVEIEEVAK	XP_011552713.1	PREDICTED: staphylococcal nuclease domain-containing protein 1 isoform X1 [Plutella xylostella]
1347	LVGLDIGPEQSR	XP_011562402.1	PREDICTED: sugar phosphate exchanger 2-like isoform X2 [Plutella xylostella]
1348	LVGQSIIAYLQEK	XP_011556259.1	PREDICTED: coatomer subunit alpha-like [Plutella xylostella]
1349	LVLEGHPER	XP_011569136.1	PREDICTED: spectrin alpha chain [Plutella xylostella]
1350	LVPDIEAPDRDEPNTDNSR	AJR19335.1	Cadherin-like protein [Plutella xylostella] >NP_001292423.1 cadherin-87A-like precursor [Plutella xylostella]
1351	LVSAHSVHPK	XP_011560011.1	PREDICTED: LOW QUALITY PROTEIN: myosin heavy chain, non-muscle-like [Plutella xylostella]
1352	LVSIVDVIDQTR	XP_011567577.1	PREDICTED: 60S ribosomal protein L14 [Plutella xylostella]
1353	LVSQDNFGFDLAAVEAAAK	XP_011558165.1	PREDICTED: spectrin beta chain isoform X9 [Plutella xylostella]
1354	LVTPVVLQR	XP_011556043.1	PREDICTED: 40S ribosomal protein S6 [Plutella xylostella]
1355	LVTYTSSPK	XP_011550323.1	PREDICTED: nose resistant to fluoxetine protein 6-like [Plutella xylostella]
1356	LVWTLPGK	XP_011563522.1	PREDICTED: uncharacterized protein LOC105393455 [Plutella xylostella]
1357	LWELLLSR	XP_011569136.1	PREDICTED: spectrin alpha chain [Plutella xylostella]
1358	LWGENFFNAK	XP_011557846.1	PREDICTED: translation elongation factor 2 [Plutella xylostella]
1359	LWINTIPGR	XP_011555130.1	PREDICTED: myosin-VIIa-like [Plutella xylostella]
1360	LWLASGSK	XP_011549472.1	PREDICTED: LOW QUALITY PROTEIN: nose resistant to fluoxetine protein 6-like [Plutella xylostella]
1361	LWTALER	XP_011564488.1	PREDICTED: AP-1 complex subunit gamma-1 [Plutella xylostella]
1362	LWTGTHYR	XP_011557667.1	PREDICTED: non-lysosomal glucosylceramidase [Plutella xylostella]
1363	LWTNFAK	JAV02096.1	Carboxyl/cholinesterase-014a [Plutella xylostella] >XP_011556950.1 PREDICTED: juvenile hormone esterase-like isoform X2 [Plutella xylostella]
1364	LYEQDIAILNR	XP_011556435.1	PREDICTED: epidermal growth factor receptor kinase substrate 8-like protein 1 isoform X2 [Plutella xylostella]
1365	LYGIEDAHTIFR	XP_011567950.1	PREDICTED: alpha-aminoadipic semialdehyde synthase, mitochondrial-like, partial [Plutella xylostella]
1366	LYQSFSVYTNCR	XP_011548158.1	PREDICTED: nose resistant to fluoxetine protein 6-like [Plutella xylostella]
1367	LYSQVLVQR	XP_011556435.1	PREDICTED: epidermal growth factor receptor kinase substrate 8-like protein 1 isoform X2 [Plutella xylostella]
1368	MAGHELFALSR	XP_011556435.1	PREDICTED: epidermal growth factor receptor kinase substrate 8-like protein 1 isoform X2 [Plutella xylostella]
1369	MALISQSSHGK	XP_011567926.1	PREDICTED: eukaryotic translation initiation factor 3 subunit A-like, partial [Plutella xylostella]
1370	MALQQQLNDK	XP_011568173.1	PREDICTED: huntingtin-interacting protein 1-like [Plutella xylostella]
1371	MALTIILTR	XP_011562915.1	PREDICTED: mitochondrial sodium/hydrogen exchanger 9B2-like isoform X2 [Plutella xylostella] >XP_011562917.1 PREDICTED: mitochondrial sodium/hydrogen exchanger 9B2-like isoform X2 [Plutella xylostella] >XP_011562918.1 PREDICTED: mitochondrial sodium/hydrogen exchanger 9B2-like isoform X2 [Plutella xylostella]
1372	MATTQFQPGHAR	XP_011563035.1	PREDICTED: membrane alanyl aminopeptidase-like [Plutella xylostella]
1373	MAVEVTASMQK	XP_011556826.1	PREDICTED: facilitated trehalose transporter Tret1 [Plutella xylostella] >XP_011556827.1 PREDICTED: facilitated trehalose transporter Tret1 [Plutella xylostella] >XP_011556828.1 PREDICTED: facilitated trehalose transporter Tret1 [Plutella xylostella]
1374	MDAEEYFAR	XP_011548395.1	PREDICTED: apolipophorins-like [Plutella xylostella]
1375	MDSTEPPYSESR	XP_011561146.1	PREDICTED: elongation factor 1-alpha [Plutella xylostella]
1376	MEMLYEGPHDDEAALGIK	XP_011557846.1	PREDICTED: translation elongation factor 2 [Plutella xylostella]
1377	MEMVESR	XP_011565296.1	PREDICTED: 2-oxoglutarate dehydrogenase, mitochondrial [Plutella xylostella]
1378	MEYYATTQFQPYHAR	XP_011563035.1	PREDICTED: membrane alanyl aminopeptidase-like [Plutella xylostella]
1379	MFFTVIK	XP_011562915.1	PREDICTED: mitochondrial sodium/hydrogen exchanger 9B2-like isoform X2 [Plutella xylostella] >XP_011562917.1 PREDICTED: mitochondrial sodium/hydrogen exchanger 9B2-like isoform X2 [Plutella xylostella] >XP_011562918.1 PREDICTED: mitochondrial sodium/hydrogen exchanger 9B2-like isoform X2 [Plutella xylostella]
1380	MGAYSDTDSVFSEK	XP_011562707.1	PREDICTED: uncharacterized protein LOC105392732 [Plutella xylostella]
1381	MGLPSMHINFLMSQQRAQQQAQQQAEATSPNVPSLMPSIGEER	XP_011560140.1	PREDICTED: protein pecanex-like [Plutella xylostella]
1382	MGVTQEELWGAPR	XP_011566506.1	PREDICTED: uncharacterized protein LOC105396219 [Plutella xylostella]
1383	MLIDHHGSEK	XP_011548395.1	PREDICTED: apolipophorins-like [Plutella xylostella]
1384	MLSFASQLK	XP_011561350.1	PREDICTED: LOW QUALITY PROTEIN: solute carrier family 12 member 4 [Plutella xylostella]
1385	MMQHFLTPEIFRK	CAA66467.1	aminopeptidase N [Plutella xylostella] >sp|P91887.1|AMPN_PLUXY RecName: Full=Aminopeptidase N; Short=AP-N; AltName: Full=Apn1; AltName: Full=Microsomal aminopeptidase; Flags: Precursor
1386	MNPSINVIAQENR	XP_011554569.1	PREDICTED: uncharacterized protein LOC105385824 [Plutella xylostella]
1387	MNTYHDEVRK	XP_011556636.1	PREDICTED: leucine--tRNA ligase, cytoplasmic [Plutella xylostella]
1388	MPTESDDSTR	XP_011564869.1	PREDICTED: ubiquitin carboxyl-terminal hydrolase 7 [Plutella xylostella]
1389	MPYPIVYDADNK	XP_011562290.1	PREDICTED: apolipophorins-like, partial [Plutella xylostella]
1390	MQVLEFACK	XP_011555515.1	PREDICTED: uncharacterized protein LOC105386610 [Plutella xylostella]
1391	MSAYLVTIHISDEFTIIADNGDAK	XP_011555515.1	PREDICTED: uncharacterized protein LOC105386610 [Plutella xylostella]
1392	MSDISPILADLK	XP_011554608.1	PREDICTED: serine/threonine-protein kinase SMG1 [Plutella xylostella]
1393	MSPTGVHEETLVHIGK	XP_011565296.1	PREDICTED: 2-oxoglutarate dehydrogenase, mitochondrial [Plutella xylostella]
1394	MTSEVETNIVAVER	XP_011561543.1	PREDICTED: multidrug resistance-associated protein 1 isoform X3 [Plutella xylostella]
1395	MVDNTSAIAR	XP_011548406.1	PREDICTED: vinculin [Plutella xylostella]
1396	MVLDGEIQDR	XP_011567950.1	PREDICTED: alpha-aminoadipic semialdehyde synthase, mitochondrial-like, partial [Plutella xylostella]
1397	MVPTTDKGR	XP_011557846.1	PREDICTED: translation elongation factor 2 [Plutella xylostella]
1398	MVSDADAEDNWR	XP_011549466.1	PREDICTED: importin-5 [Plutella xylostella]
1399	MVVIIDPHIK	XP_011563790.1	PREDICTED: neutral alpha-glucosidase AB-like [Plutella xylostella]
1400	MVYPDFK	XP_011558108.1	PREDICTED: myosin heavy chain, muscle isoform X17 [Plutella xylostella]
1401	MWDNIIFK	AIS35862.1	cytochrome b (mitochondrion) [Plutella xylostella] >YP_009093650.1 cytochrome b (mitochondrion) [Plutella xylostella]
1402	MWDNIIFKN	AIS35862.1	cytochrome b (mitochondrion) [Plutella xylostella] >YP_009093650.1 cytochrome b (mitochondrion) [Plutella xylostella]
1403	MWFQWSEQR	XP_011569081.1	PREDICTED: surfeit locus protein 4 homolog [Plutella xylostella]
1404	MWIYGWAR	XP_011563455.1	PREDICTED: solute carrier family 52, riboflavin transporter, member 3 [Plutella xylostella]
1405	MYAWERPFEK	AKC96182.1	ABC transporter subfamily C4 protein [Plutella xylostella]
1406	MYAWEVPFQK	AIS93186.1	ABC transporter family C protein ABCC2 [Plutella xylostella] >NP_001296082.1 probable multidrug resistance-associated protein lethal(2)03659 [Plutella xylostella]
1407	MYVLDFLCNVGHEQCVAQAVTNFR	AAB70755.1	aminopeptidase N [Plutella xylostella] >NP_001292446.1 membrane alanyl aminopeptidase-like precursor [Plutella xylostella]
1408	MYYVNTLTR	XP_011550323.1	PREDICTED: nose resistant to fluoxetine protein 6-like [Plutella xylostella]
1409	NADDITQEEYGDFYK	XP_011557927.1	PREDICTED: heat shock protein 83 [Plutella xylostella]
1410	NAFLMLLHAEQER	XP_011561246.1	PREDICTED: coatomer subunit beta-like [Plutella xylostella]
1411	NAGTATVAFVAWQHVR	XP_011562271.1	PREDICTED: transferrin-like [Plutella xylostella]
1412	NANIVVPYTR	XP_011562641.1	PREDICTED: solute carrier family 10 member 6-like [Plutella xylostella] >XP_011562642.1 PREDICTED: solute carrier family 10 member 6-like [Plutella xylostella] >XP_011562643.1 PREDICTED: solute carrier family 10 member 6-like [Plutella xylostella]
1413	NATAGAGPGAAYQSPPNLSPYNK	XP_011565296.1	PREDICTED: 2-oxoglutarate dehydrogenase, mitochondrial [Plutella xylostella]
1414	NAVLAIFTIYR	XP_011561246.1	PREDICTED: coatomer subunit beta-like [Plutella xylostella]
1415	NAYVGTYENNLISLEK	XP_011552676.1	PREDICTED: protocadherin-23-like [Plutella xylostella]
1416	NDAFLVPLR	XP_011562915.1	PREDICTED: mitochondrial sodium/hydrogen exchanger 9B2-like isoform X2 [Plutella xylostella] >XP_011562917.1 PREDICTED: mitochondrial sodium/hydrogen exchanger 9B2-like isoform X2 [Plutella xylostella] >XP_011562918.1 PREDICTED: mitochondrial sodium/hydrogen exchanger 9B2-like isoform X2 [Plutella xylostella]
1417	NDDDVKYR	XP_011555515.1	PREDICTED: uncharacterized protein LOC105386610 [Plutella xylostella]
1418	NDGVEFSDVR	XP_011555130.1	PREDICTED: myosin-VIIa-like [Plutella xylostella]
1419	NDIAIIR	XP_011560712.1	PREDICTED: collagenase-like [Plutella xylostella]
1420	NDLESQLR	XP_011558108.1	PREDICTED: myosin heavy chain, muscle isoform X17 [Plutella xylostella]
1421	NDMYGIYKSWFK	XP_011555108.1	PREDICTED: membrane alanyl aminopeptidase-like [Plutella xylostella]
1422	NDQIASPFWASGATENWGLVTYR	XP_011555515.1	PREDICTED: uncharacterized protein LOC105386610 [Plutella xylostella]
1423	NDQQDISHDPR	XP_011563344.1	PREDICTED: endoribonuclease Dicer [Plutella xylostella]
1424	NDSVSLTGLQDLK	XP_011548404.1	PREDICTED: phosphatidylinositol 4-kinase alpha-like [Plutella xylostella]
1425	NEGFGFLTTKPLPK	XP_011563344.1	PREDICTED: endoribonuclease Dicer [Plutella xylostella]
1426	NEQELYKR	XP_011550436.1	PREDICTED: LOW QUALITY PROTEIN: myosin heavy chain 95F-like [Plutella xylostella]
1427	NEYYLAR	XP_011549989.1	PREDICTED: uncharacterized protein LOC105381882 [Plutella xylostella]
1428	NFDFTDQSIR	XP_011558276.1	PREDICTED: protein lifeguard 1-like isoform X5 [Plutella xylostella]
1429	NFDFTDQSIRR	XP_011558276.1	PREDICTED: protein lifeguard 1-like isoform X5 [Plutella xylostella]
1430	NFGFVFR	XP_011549273.1	PREDICTED: LOW QUALITY PROTEIN: probable phospholipid-transporting ATPase IM [Plutella xylostella]
1431	NFHAFYQLLSSSK	XP_011558758.1	PREDICTED: LOW QUALITY PROTEIN: myosin-IA [Plutella xylostella]
1432	NFHIFYQLLAGGDEETLK	XP_011561925.1	PREDICTED: myosin-IB [Plutella xylostella]
1433	NFPVLSTGTLSTPSASEPAK	XP_011549989.1	PREDICTED: uncharacterized protein LOC105381882 [Plutella xylostella]
1434	NFTTSWR	XP_011558165.1	PREDICTED: spectrin beta chain isoform X9 [Plutella xylostella]
1435	NGDEPAESGPNDVIR	XP_011554212.1	PREDICTED: vigilin [Plutella xylostella]
1436	NGPETPENR	XP_011561925.1	PREDICTED: myosin-IB [Plutella xylostella]
1437	NGVLTTVHGVGNNK	XP_011563344.1	PREDICTED: endoribonuclease Dicer [Plutella xylostella]
1438	NIAPVFITLK	XP_011562707.1	PREDICTED: uncharacterized protein LOC105392732 [Plutella xylostella]
1439	NIIHGALFLQDNLVK	XP_011548395.1	PREDICTED: apolipophorins-like [Plutella xylostella]
1440	NILFSGTNVAAGK	XP_011548276.1	PREDICTED: calcium-transporting ATPase sarcoplasmic/endoplasmic reticulum type isoform X2 [Plutella xylostella]
1441	NILPTVAR	XP_011569081.1	PREDICTED: surfeit locus protein 4 homolog [Plutella xylostella]
1442	NIMSQLLDMGK	XP_011551600.1	PREDICTED: leucine-rich PPR motif-containing protein, mitochondrial [Plutella xylostella]
1443	NKEIAEVNDTK	XP_011562951.1	PREDICTED: DNA repair protein RAD50 isoform X1 [Plutella xylostella] >XP_011562952.1 PREDICTED: DNA repair protein RAD50 isoform X2 [Plutella xylostella]
1444	NLEHPNSTLGSIVHLLK	XP_011562167.1	PREDICTED: proton-coupled amino acid transporter 1-like [Plutella xylostella]
1445	NLFPALR	XP_011556832.1	PREDICTED: UDP-glucose:glycoprotein glucosyltransferase [Plutella xylostella]
1446	NLILVVR	XP_011564384.1	PREDICTED: clathrin heavy chain isoform X2 [Plutella xylostella]
1447	NLITTGWQDKEVEEGEPVPFTIHEQDR	XP_011559894.1	PREDICTED: importin-7 [Plutella xylostella]
1448	NLNDEIAHQDELINK	XP_011558108.1	PREDICTED: myosin heavy chain, muscle isoform X17 [Plutella xylostella]
1449	NLNIVIESGWK	AKC96182.1	ABC transporter subfamily C4 protein [Plutella xylostella]
1450	NLQGQIALLTKPTEYVCVIK	XP_011548395.1	PREDICTED: apolipophorins-like [Plutella xylostella]
1451	NLQNLLILTAIK	XP_011564384.1	PREDICTED: clathrin heavy chain isoform X2 [Plutella xylostella]
1452	NLQSIAEER	BAD26671.1	Ribosomal protein L15 [Plutella xylostella] >NP_001296009.1 60S ribosomal protein L15 [Plutella xylostella] >XP_011550628.1 PREDICTED: 60S ribosomal protein L15 [Plutella xylostella]
1453	NLVQFESK	XP_011562951.1	PREDICTED: DNA repair protein RAD50 isoform X1 [Plutella xylostella] >XP_011562952.1 PREDICTED: DNA repair protein RAD50 isoform X2 [Plutella xylostella]
1454	NMVELEK	CAA66467.1	aminopeptidase N [Plutella xylostella] >sp|P91887.1|AMPN_PLUXY RecName: Full=Aminopeptidase N; Short=AP-N; AltName: Full=Apn1; AltName: Full=Microsomal aminopeptidase; Flags: Precursor
1455	NNDLLFR	XP_011564224.1	PREDICTED: myosin-IB-like [Plutella xylostella]
1456	NNRPEEGPLQTR	XP_011564384.1	PREDICTED: clathrin heavy chain isoform X2 [Plutella xylostella]
1457	NNVYGQTNNPHHAGR	XP_011549098.1	PREDICTED: fatty-acid amide hydrolase 2-A-like [Plutella xylostella]
1458	NPADLPK	XP_011557846.1	PREDICTED: translation elongation factor 2 [Plutella xylostella]
1459	NPTVSLR	XP_011564760.1	PREDICTED: uncharacterized protein LOC105394551 [Plutella xylostella]
1460	NQGSWSYVEPR	XP_011565296.1	PREDICTED: 2-oxoglutarate dehydrogenase, mitochondrial [Plutella xylostella]
1461	NQIGEALYNR	XP_011562454.1	PREDICTED: phospholipase D2 isoform X2 [Plutella xylostella] >XP_011562455.1 PREDICTED: phospholipase D2 isoform X2 [Plutella xylostella]
1462	NRLDIFFCIQK	AYA73999.1	Niemann-Pick type C 1-b protein [Plutella xylostella]
1463	NSALVEAALHGR	XP_011564069.1	PREDICTED: von Willebrand factor A domain-containing protein 8-like [Plutella xylostella]
1464	NSAQQGVELSAR	XP_011559894.1	PREDICTED: importin-7 [Plutella xylostella]
1465	NSEESLAVADK	JAV02096.1	Carboxyl/cholinesterase-014a [Plutella xylostella] >XP_011556950.1 PREDICTED: juvenile hormone esterase-like isoform X2 [Plutella xylostella]
1466	NSEESLAVADKIK	JAV02096.1	Carboxyl/cholinesterase-014a [Plutella xylostella] >XP_011556950.1 PREDICTED: juvenile hormone esterase-like isoform X2 [Plutella xylostella]
1467	NSFELLFEAEGSK	XP_011548395.1	PREDICTED: apolipophorins-like [Plutella xylostella]
1468	NSLNDLIK	XP_011561925.1	PREDICTED: myosin-IB [Plutella xylostella]
1469	NSMQALVQGLLSK	XP_011558758.1	PREDICTED: LOW QUALITY PROTEIN: myosin-IA [Plutella xylostella]
1470	NSPEDFGLITK	XP_011548395.1	PREDICTED: apolipophorins-like [Plutella xylostella]
1471	NSTVILVTHQLHHLR	AKC96182.1	ABC transporter subfamily C4 protein [Plutella xylostella]
1472	NTEESFTR	XP_011549275.1	PREDICTED: plasma membrane calcium-transporting ATPase 3 [Plutella xylostella]
1473	NTESGEFIHQGKEEWK	XP_011556488.1	PREDICTED: metal transporter CNNM4-like [Plutella xylostella]
1474	NTGEPGIPSYHR	XP_011550323.1	PREDICTED: nose resistant to fluoxetine protein 6-like [Plutella xylostella]
1475	NTGFQSTLSIASK	XP_011562167.1	PREDICTED: proton-coupled amino acid transporter 1-like [Plutella xylostella]
1476	NTIDGDGWLHSGDVGR	XP_011553939.1	PREDICTED: long-chain-fatty-acid--CoA ligase ACSBG2-like isoform X3 [Plutella xylostella] >XP_011553947.1 PREDICTED: long-chain-fatty-acid--CoA ligase ACSBG2-like isoform X3 [Plutella xylostella]
1477	NTLNPYLNFK	XP_011548395.1	PREDICTED: apolipophorins-like [Plutella xylostella]
1478	NTQGLLEDYYSR	XP_011549989.1	PREDICTED: uncharacterized protein LOC105381882 [Plutella xylostella]
1479	NTQVDCEEYVYGK	XP_011553790.1	PREDICTED: solute carrier family 22 member 7-like isoform X2 [Plutella xylostella]
1480	NTYDEVVEK	XP_011559707.1	PREDICTED: endoplasmic reticulum metallopeptidase 1-like [Plutella xylostella]
1481	NVAEIAFK	XP_011568591.1	PREDICTED: eukaryotic translation initiation factor 5B-like isoform X1 [Plutella xylostella] >XP_011568592.1 PREDICTED: eukaryotic translation initiation factor 5B-like isoform X2 [Plutella xylostella]
1482	NVEQQLEQAKDQLDEEEEAK	XP_011560011.1	PREDICTED: LOW QUALITY PROTEIN: myosin heavy chain, non-muscle-like [Plutella xylostella]
1483	NVNYGWLIR	AIS35862.1	cytochrome b (mitochondrion) [Plutella xylostella] >YP_009093650.1 cytochrome b (mitochondrion) [Plutella xylostella]
1484	NVTPGMLAGYSIVVATLSHTAK	XP_011548247.1	PREDICTED: putative helicase mov-10-B.1 [Plutella xylostella]
1485	NVVVQDR	XP_011552713.1	PREDICTED: staphylococcal nuclease domain-containing protein 1 isoform X1 [Plutella xylostella]
1486	NWELIAEALKDESQPIHHLNR	XP_011563245.1	PREDICTED: membrane alanyl aminopeptidase-like [Plutella xylostella]
1487	NWVYCNALR	XP_011560704.1	PREDICTED: membrane alanyl aminopeptidase-like [Plutella xylostella]
1488	NYALVYSCEPVPTTVPGSEQR	XP_011549989.1	PREDICTED: uncharacterized protein LOC105381882 [Plutella xylostella]
1489	NYHIFYSLVTGLAADEK	XP_011555130.1	PREDICTED: myosin-VIIa-like [Plutella xylostella]
1490	NYLELTELK	XP_011561283.1	PREDICTED: V-type proton ATPase 116 kDa subunit a isoform 1 isoform X3 [Plutella xylostella]
1491	NYLSSITNIK	XP_011551827.1	PREDICTED: protein mesh-like [Plutella xylostella]
1492	NYVATIIQAR	XP_011561925.1	PREDICTED: myosin-IB [Plutella xylostella]
1493	PAAAVAKPGPAR	XP_011548704.1	PREDICTED: dolichyl-diphosphooligosaccharide--protein glycosyltransferase subunit STT3B isoform X2 [Plutella xylostella]
1494	QAAEHAAQYLRDPAFLER	XP_011554569.1	PREDICTED: uncharacterized protein LOC105385824 [Plutella xylostella]
1495	QADVVVAVDTTK	XP_011562290.1	PREDICTED: apolipophorins-like, partial [Plutella xylostella]
1496	QAEAERDELLDEVNNTSSK	XP_011560011.1	PREDICTED: LOW QUALITY PROTEIN: myosin heavy chain, non-muscle-like [Plutella xylostella]
1497	QAEIETPLEDPSSSDQVYK	XP_011561283.1	PREDICTED: V-type proton ATPase 116 kDa subunit a isoform 1 isoform X3 [Plutella xylostella]
1498	QAEVLLAQQEHR	XP_011558165.1	PREDICTED: spectrin beta chain isoform X9 [Plutella xylostella]
1499	QAGTIGAQLTEAQALLEEETK	XP_011560011.1	PREDICTED: LOW QUALITY PROTEIN: myosin heavy chain, non-muscle-like [Plutella xylostella]
1500	QAGTIGAQLTEAQALLEEETKQK	XP_011560011.1	PREDICTED: LOW QUALITY PROTEIN: myosin heavy chain, non-muscle-like [Plutella xylostella]
1501	QAGYPIR	XP_011555130.1	PREDICTED: myosin-VIIa-like [Plutella xylostella]
1502	QALGLALETR	XP_011555798.1	PREDICTED: LOW QUALITY PROTEIN: 26S proteasome non-ATPase regulatory subunit 1-like [Plutella xylostella]
1503	QALSADDKK	XP_011561925.1	PREDICTED: myosin-IB [Plutella xylostella]
1504	QAPNSWDEQLVR	XP_011558758.1	PREDICTED: LOW QUALITY PROTEIN: myosin-IA [Plutella xylostella]
1505	QATEVISQMTSVER	AKC96182.1	ABC transporter subfamily C4 protein [Plutella xylostella]
1506	QAVEHIVAGTSGTAPYLLHGPPGTGK	XP_011548247.1	PREDICTED: putative helicase mov-10-B.1 [Plutella xylostella]
1507	QDGTAEPYAEEAR	XP_011552713.1	PREDICTED: staphylococcal nuclease domain-containing protein 1 isoform X1 [Plutella xylostella]
1508	QDNANTFGEGESLR	XP_011554212.1	PREDICTED: vigilin [Plutella xylostella]
1509	QDNASVSLLGDSGSPR	XP_011553591.1	PREDICTED: ATP-binding cassette sub-family G member 1 [Plutella xylostella]
1510	QDVIQHIK	XP_011556488.1	PREDICTED: metal transporter CNNM4-like [Plutella xylostella]
1511	QEAELNPEETQK	XP_011562951.1	PREDICTED: DNA repair protein RAD50 isoform X1 [Plutella xylostella] >XP_011562952.1 PREDICTED: DNA repair protein RAD50 isoform X2 [Plutella xylostella]
1512	QEELLALR	XP_011567926.1	PREDICTED: eukaryotic translation initiation factor 3 subunit A-like, partial [Plutella xylostella]
1513	QEIVTASNDLVIVTAEK	XP_011548395.1	PREDICTED: apolipophorins-like [Plutella xylostella]
1514	QEQEEYLR	XP_011561925.1	PREDICTED: myosin-IB [Plutella xylostella]
1515	QESGFYR	AAB70755.1	aminopeptidase N [Plutella xylostella] >NP_001292446.1 membrane alanyl aminopeptidase-like precursor [Plutella xylostella]
1516	QETVDVKEENVETETVVDDSK	XP_011562415.1	PREDICTED: uncharacterized protein LOC105392486, partial [Plutella xylostella]
1517	QFAALKVIAPAQPVEVDVNNR	XP_011560704.1	PREDICTED: membrane alanyl aminopeptidase-like [Plutella xylostella]
1518	QFLHAAAAAAADAMLR	XP_011562290.1	PREDICTED: apolipophorins-like, partial [Plutella xylostella]
1519	QFPYGDLSLVGER	AIS93186.1	ABC transporter family C protein ABCC2 [Plutella xylostella] >NP_001296082.1 probable multidrug resistance-associated protein lethal(2)03659 [Plutella xylostella]
1520	QFSEMYADK	XP_011557846.1	PREDICTED: translation elongation factor 2 [Plutella xylostella]
1521	QFYTNVAAVVK	XP_011562290.1	PREDICTED: apolipophorins-like, partial [Plutella xylostella]
1522	QGAEPAVFR	XP_011562928.1	PREDICTED: gelsolin, cytoplasmic-like [Plutella xylostella]
1523	QGAPIGLSGSSTSSR	XP_011560011.1	PREDICTED: LOW QUALITY PROTEIN: myosin heavy chain, non-muscle-like [Plutella xylostella]
1524	QGFVPAAYVK	XP_011569136.1	PREDICTED: spectrin alpha chain [Plutella xylostella]
1525	QGLDWLK	XP_011557537.1	PREDICTED: uncharacterized protein LOC105388347 isoform X1 [Plutella xylostella] >XP_011557538.1 PREDICTED: uncharacterized protein LOC105388347 isoform X2 [Plutella xylostella] >XP_011557540.1 PREDICTED: uncharacterized protein LOC105388347 isoform X3 [Plutella xylostella]
1526	QGNAVEGPAQPK	XP_011551704.1	PREDICTED: LOW QUALITY PROTEIN: spectrin beta chain, non-erythrocytic 2 [Plutella xylostella]
1527	QGSFFQR	XP_011565042.1	PREDICTED: eukaryotic translation initiation factor 3 subunit C [Plutella xylostella]
1528	QGSLAQWK	XP_011555515.1	PREDICTED: uncharacterized protein LOC105386610 [Plutella xylostella]
1529	QGSLAQWKVLQIQYLASNNQADEVVK	ADD39717.1	aminopeptidase N [Plutella xylostella]
1530	QGTTDITR	XP_011553662.1	PREDICTED: xaa-Pro aminopeptidase 1-like [Plutella xylostella]
1531	QGVLEHSVNVGLDLRK	XP_011548395.1	PREDICTED: apolipophorins-like [Plutella xylostella]
1532	QGVWSWK	XP_011549989.1	PREDICTED: uncharacterized protein LOC105381882 [Plutella xylostella]
1533	QGVWSWKLSR	XP_011549989.1	PREDICTED: uncharacterized protein LOC105381882 [Plutella xylostella]
1534	QGYVIFR	BAD26671.1	Ribosomal protein L15 [Plutella xylostella] >NP_001296009.1 60S ribosomal protein L15 [Plutella xylostella] >XP_011550628.1 PREDICTED: 60S ribosomal protein L15 [Plutella xylostella]
1535	QHFYWPLLVQK	XP_011551600.1	PREDICTED: leucine-rich PPR motif-containing protein, mitochondrial [Plutella xylostella]
1536	QHLDLLADGDEK	XP_011556832.1	PREDICTED: UDP-glucose:glycoprotein glucosyltransferase [Plutella xylostella]
1537	QICEMNCSPEQSR	AYA73999.1	Niemann-Pick type C 1-b protein [Plutella xylostella]
1538	QIDELQQANDKLDK	XP_011560011.1	PREDICTED: LOW QUALITY PROTEIN: myosin heavy chain, non-muscle-like [Plutella xylostella]
1539	QIEELYLTFAK	XP_011569136.1	PREDICTED: spectrin alpha chain [Plutella xylostella]
1540	QILTHFQQQASK	XP_011554212.1	PREDICTED: vigilin [Plutella xylostella]
1541	QISPVIPHNYK	XP_011557667.1	PREDICTED: non-lysosomal glucosylceramidase [Plutella xylostella]
1542	QIVDSVIDHAISIAEK	XP_011550396.1	PREDICTED: brefeldin A-inhibited guanine nucleotide-exchange protein 1 [Plutella xylostella]
1543	QIVEENLATIK	XP_011562081.1	PREDICTED: transmembrane protein 208 [Plutella xylostella]
1544	QIVEIIHK	XP_011553279.1	PREDICTED: probable phospholipid-transporting ATPase IF [Plutella xylostella]
1545	QIYSWK	XP_011549989.1	PREDICTED: uncharacterized protein LOC105381882 [Plutella xylostella]
1546	QKDVQLETLR	XP_011568173.1	PREDICTED: huntingtin-interacting protein 1-like [Plutella xylostella]
1547	QKIFVFSK	AYA73999.1	Niemann-Pick type C 1-b protein [Plutella xylostella]
1548	QKLEQTLDELEDSLER	XP_011558108.1	PREDICTED: myosin heavy chain, muscle isoform X17 [Plutella xylostella]
1549	QKPEFAEVISPK	XP_011558165.1	PREDICTED: spectrin beta chain isoform X9 [Plutella xylostella]
1550	QLAEEATAAEGAPSR	XP_011559133.1	PREDICTED: coatomer subunit beta'-like isoform X1 [Plutella xylostella]
1551	QLALTRPK	XP_011558535.1	PREDICTED: translocating chain-associated membrane protein 1 isoform X1 [Plutella xylostella]
1552	QLEEAESQVSQLSK	XP_011558108.1	PREDICTED: myosin heavy chain, muscle isoform X17 [Plutella xylostella]
1553	QLEESYVEEIK	XP_011562290.1	PREDICTED: apolipophorins-like, partial [Plutella xylostella]
1554	QLFPSFDEPGFK	XP_011555515.1	PREDICTED: uncharacterized protein LOC105386610 [Plutella xylostella]
1555	QLFPSFDEPGFKSTFK	XP_011555515.1	PREDICTED: uncharacterized protein LOC105386610 [Plutella xylostella]
1556	QLIEMLPLTTR	XP_011557667.1	PREDICTED: non-lysosomal glucosylceramidase [Plutella xylostella]
1557	QLLEQEHFATAQIESR	XP_011569136.1	PREDICTED: spectrin alpha chain [Plutella xylostella]
1558	QLNAAAVR	XP_011565371.1	PREDICTED: protein lethal(2) giant larvae-like [Plutella xylostella]
1559	QLPGIQVVEDGGAK	XP_011555683.1	PREDICTED: uncharacterized protein LOC105386750 isoform X1 [Plutella xylostella]
1560	QLQGELGDAPAR	XP_011568173.1	PREDICTED: huntingtin-interacting protein 1-like [Plutella xylostella]
1561	QLQHQLNEVSNK	XP_011558108.1	PREDICTED: myosin heavy chain, muscle isoform X17 [Plutella xylostella]
1562	QLQVTLDQYGVAQR	XP_011550897.1	PREDICTED: paramyosin, long form-like [Plutella xylostella]
1563	QLSPAAEQSLR	AKC96182.1	ABC transporter subfamily C4 protein [Plutella xylostella]
1564	QLTAAQAQAK	XP_011569068.1	PREDICTED: methionine--tRNA ligase, cytoplasmic [Plutella xylostella]
1565	QLTDQWTQLQEK	XP_011569136.1	PREDICTED: spectrin alpha chain [Plutella xylostella]
1566	QLVAIMGPSGAGK	XP_011553262.1	PREDICTED: ATP-binding cassette sub-family G member 1-like [Plutella xylostella]
1567	QLVALVFER	XP_011564218.1	PREDICTED: protein MON2 homolog [Plutella xylostella]
1568	QLVDAQAEVVR	XP_011568173.1	PREDICTED: huntingtin-interacting protein 1-like [Plutella xylostella]
1569	QLVLEQSQPYK	XP_011558316.1	PREDICTED: translocation protein SEC63 homolog isoform X1 [Plutella xylostella] >XP_011558386.1 PREDICTED: translocation protein SEC63 homolog isoform X2 [Plutella xylostella]
1570	QLVPQR	XP_011567508.1	PREDICTED: alpha-actinin, sarcomeric [Plutella xylostella]
1571	QLVSILK	XP_011549476.1	PREDICTED: exportin-1 [Plutella xylostella]
1572	QLYVLGHEAMR	XP_011554569.1	PREDICTED: uncharacterized protein LOC105385824 [Plutella xylostella]
1573	QMLVIEAK	XP_011559302.1	PREDICTED: transmembrane channel-like protein 5 [Plutella xylostella]
1574	QNELVVQIR	AJR19335.1	Cadherin-like protein [Plutella xylostella] >NP_001292423.1 cadherin-87A-like precursor [Plutella xylostella]
1575	QNILFGLPYDR	AKC96182.1	ABC transporter subfamily C4 protein [Plutella xylostella]
1576	QNTGDDPDNYPIK	XP_011556039.1	PREDICTED: synaptic vesicle glycoprotein 2C-like [Plutella xylostella]
1577	QPAAPKPDLK	XP_011549477.1	PREDICTED: cleft lip and palate transmembrane protein 1 homolog [Plutella xylostella]
1578	QPQPFLR	XP_011552763.1	PREDICTED: bifunctional glutamate/proline--tRNA ligase isoform X2 [Plutella xylostella]
1579	QQALQLQAQLEAAER	XP_011550436.1	PREDICTED: LOW QUALITY PROTEIN: myosin heavy chain 95F-like [Plutella xylostella]
1580	QQALQLQAQLEAAERDHQQDR	XP_011550436.1	PREDICTED: LOW QUALITY PROTEIN: myosin heavy chain 95F-like [Plutella xylostella]
1581	QQASELSPEDASSTEVLER	XP_011558165.1	PREDICTED: spectrin beta chain isoform X9 [Plutella xylostella]
1582	QQDAIDSPVSFR	XP_011563335.1	PREDICTED: facilitated trehalose transporter Tret1-2 homolog [Plutella xylostella]
1583	QQEGSGDDSKDELAIPNAAK	AIS93186.1	ABC transporter family C protein ABCC2 [Plutella xylostella] >NP_001296082.1 probable multidrug resistance-associated protein lethal(2)03659 [Plutella xylostella]
1584	QQESPVVDVSGK	XP_011569136.1	PREDICTED: spectrin alpha chain [Plutella xylostella]
1585	QQEVEEGTESR	XP_011557194.1	PREDICTED: dmX-like protein 1 [Plutella xylostella]
1586	QQLLQFANYR	XP_011558165.1	PREDICTED: spectrin beta chain isoform X9 [Plutella xylostella]
1587	QQTGYYR	CAA66467.1	aminopeptidase N [Plutella xylostella] >sp|P91887.1|AMPN_PLUXY RecName: Full=Aminopeptidase N; Short=AP-N; AltName: Full=Apn1; AltName: Full=Microsomal aminopeptidase; Flags: Precursor
1588	QSIQAGLTTAHMQSMGISPIVNVSGPPPPQAEAPSAQGPQGSPQRLLQAGNGAITR	XP_011568768.1	PREDICTED: LOW QUALITY PROTEIN: protein sickie [Plutella xylostella]
1589	QSLEAENADLATELK	XP_011560011.1	PREDICTED: LOW QUALITY PROTEIN: myosin heavy chain, non-muscle-like [Plutella xylostella]
1590	QSNPDNDVNSASNPHAEK	XP_011567870.1	PREDICTED: uncharacterized protein LOC105397545, partial [Plutella xylostella]
1591	QSNPDNDVNSASNPHAEKNGK	XP_011567870.1	PREDICTED: uncharacterized protein LOC105397545, partial [Plutella xylostella]
1592	QSQSIIVSGESGAGK	XP_011550436.1	PREDICTED: LOW QUALITY PROTEIN: myosin heavy chain 95F-like [Plutella xylostella]
1593	QTAAVLLR	XP_011549466.1	PREDICTED: importin-5 [Plutella xylostella]
1594	QTAEVTVFVK	XP_011566506.1	PREDICTED: uncharacterized protein LOC105396219 [Plutella xylostella]
1595	QTIIYNER	XP_011549989.1	PREDICTED: uncharacterized protein LOC105381882 [Plutella xylostella]
1596	QTLTWDQDK	XP_011557667.1	PREDICTED: non-lysosomal glucosylceramidase [Plutella xylostella]
1597	QTNYNSK	XP_011555108.1	PREDICTED: membrane alanyl aminopeptidase-like [Plutella xylostella]
1598	QTPAKPAR	XP_011558165.1	PREDICTED: spectrin beta chain isoform X9 [Plutella xylostella]
1599	QTPDTVATDNELKEK	XP_011561543.1	PREDICTED: multidrug resistance-associated protein 1 isoform X3 [Plutella xylostella]
1600	QTSIEIEQLNAR	XP_011550897.1	PREDICTED: paramyosin, long form-like [Plutella xylostella]
1601	QTVAVGVIK	XP_011561146.1	PREDICTED: elongation factor 1-alpha [Plutella xylostella]
1602	QTVDLDVYLDEDR	XP_011563035.1	PREDICTED: membrane alanyl aminopeptidase-like [Plutella xylostella]
1603	QVDPTLALSVYLR	XP_011564384.1	PREDICTED: clathrin heavy chain isoform X2 [Plutella xylostella]
1604	QVFLGGVDK	AFM52346.1	adenine nucleotide translocase [Plutella xylostella] >BAR13231.1 adenine nucleotide translocase insect1 [Plutella xylostella] >NP_001293047.1 ADP,ATP carrier protein 2 [Plutella xylostella]
1605	QVLSGDTIVIR	XP_011552713.1	PREDICTED: staphylococcal nuclease domain-containing protein 1 isoform X1 [Plutella xylostella]
1606	QVTELETQAEYLQK	XP_011558165.1	PREDICTED: spectrin beta chain isoform X9 [Plutella xylostella]
1607	QVVALTLQVADAK	XP_011560011.1	PREDICTED: LOW QUALITY PROTEIN: myosin heavy chain, non-muscle-like [Plutella xylostella]
1608	QYDQVLHMVR	XP_011556259.1	PREDICTED: coatomer subunit alpha-like [Plutella xylostella]
1609	QYIPIDVDDEDLR	XP_011565348.1	PREDICTED: 26S proteasome non-ATPase regulatory subunit 2-like [Plutella xylostella]
1610	QYITALTER	XP_011548247.1	PREDICTED: putative helicase mov-10-B.1 [Plutella xylostella]
1611	RAELDQPLEDPSTGNEIYK	XP_011554692.1	PREDICTED: V-type proton ATPase 116 kDa subunit a isoform 1-like isoform X1 [Plutella xylostella] >XP_011554701.1 PREDICTED: V-type proton ATPase 116 kDa subunit a isoform 1-like isoform X1 [Plutella xylostella] >XP_011554706.1 PREDICTED: V-type proton ATPase 116 kDa subunit a isoform 1-like isoform X2 [Plutella xylostella] >XP_011557966.1 PREDICTED: V-type proton ATPase 116 kDa subunit a isoform…
1612	RAFPCYDEPALK	CAA66467.1	aminopeptidase N [Plutella xylostella] >sp|P91887.1|AMPN_PLUXY RecName: Full=Aminopeptidase N; Short=AP-N; AltName: Full=Apn1; AltName: Full=Microsomal aminopeptidase; Flags: Precursor
1613	RANALQNELEESR	XP_011558108.1	PREDICTED: myosin heavy chain, muscle isoform X17 [Plutella xylostella]
1614	RAPFDLFENK	XP_011557927.1	PREDICTED: heat shock protein 83 [Plutella xylostella]
1615	RAQLDELQTVLTK	XP_011560011.1	PREDICTED: LOW QUALITY PROTEIN: myosin heavy chain, non-muscle-like [Plutella xylostella]
1616	RDFLFSQVIASDSQVR	CAA66467.1	aminopeptidase N [Plutella xylostella] >sp|P91887.1|AMPN_PLUXY RecName: Full=Aminopeptidase N; Short=AP-N; AltName: Full=Apn1; AltName: Full=Microsomal aminopeptidase; Flags: Precursor
1617	RDGFFQHIGLSLSGGYR	XP_011562371.1	PREDICTED: sodium-dependent nutrient amino acid transporter 1-like [Plutella xylostella]
1618	RDQSIIVSGESGAGK	XP_011552118.1	PREDICTED: unconventional myosin-Va [Plutella xylostella]
1619	REEELAAAVAR	XP_011560011.1	PREDICTED: LOW QUALITY PROTEIN: myosin heavy chain, non-muscle-like [Plutella xylostella]
1620	REPWLFTASTTQLIR	XP_011563790.1	PREDICTED: neutral alpha-glucosidase AB-like [Plutella xylostella]
1621	REVIHPLNR	XP_011555476.1	PREDICTED: aminopeptidase N-like [Plutella xylostella]
1622	RGDASDFEFLWQR	XP_011560704.1	PREDICTED: membrane alanyl aminopeptidase-like [Plutella xylostella]
1623	RGDVLTLLNSNNK	XP_011569136.1	PREDICTED: spectrin alpha chain [Plutella xylostella]
1624	RGEAEDDTITIQGYEEK	XP_011554212.1	PREDICTED: vigilin [Plutella xylostella]
1625	RGEIAQAWQTLVTK	XP_011569136.1	PREDICTED: spectrin alpha chain [Plutella xylostella]
1626	RGHVFEESQVAGTPMFVVK	XP_011557846.1	PREDICTED: translation elongation factor 2 [Plutella xylostella]
1627	RINEIIEDLEAK	XP_011554212.1	PREDICTED: vigilin [Plutella xylostella]
1628	RIVSQLLTLMDGMK	XP_011561178.1	PREDICTED: transitional endoplasmic reticulum ATPase TER94 [Plutella xylostella]
1629	RLAHDPQTLQSFQQEIIK	AAB70755.1	aminopeptidase N [Plutella xylostella] >NP_001292446.1 membrane alanyl aminopeptidase-like precursor [Plutella xylostella]
1630	RLAPLLAEYR	XP_011552713.1	PREDICTED: staphylococcal nuclease domain-containing protein 1 isoform X1 [Plutella xylostella]
1631	RLEAELASHEPAIQAVQEAGEK	XP_011569136.1	PREDICTED: spectrin alpha chain [Plutella xylostella]
1632	RLEELGAALEEHLILDNR	XP_011569136.1	PREDICTED: spectrin alpha chain [Plutella xylostella]
1633	RLEFHATNDGK	XP_011562290.1	PREDICTED: apolipophorins-like, partial [Plutella xylostella]
1634	RLFTEIWGQTK	XP_011556039.1	PREDICTED: synaptic vesicle glycoprotein 2C-like [Plutella xylostella]
1635	RLHELEIELR	XP_011550897.1	PREDICTED: paramyosin, long form-like [Plutella xylostella]
1636	RLSLVSK	XP_011559241.1	PREDICTED: uncharacterized protein LOC105389766 [Plutella xylostella]
1637	RNIPQTTSALGSVSTPLNYIAGR	AAB70755.1	aminopeptidase N [Plutella xylostella] >NP_001292446.1 membrane alanyl aminopeptidase-like precursor [Plutella xylostella]
1638	RPETAITQFK	XP_011561925.1	PREDICTED: myosin-IB [Plutella xylostella]
1639	RPTETVAEHIGR	XP_011554490.1	PREDICTED: Niemann-Pick C1 protein [Plutella xylostella]
1640	RPTEYR	ADA59493.1	midgut target receptor, partial [Plutella xylostella]
1641	RPVVNVEFK	XP_011553536.1	PREDICTED: WD repeat-containing protein 74 isoform X2 [Plutella xylostella]
1642	RQEALGEAWQR	XP_011551704.1	PREDICTED: LOW QUALITY PROTEIN: spectrin beta chain, non-erythrocytic 2 [Plutella xylostella]
1643	RQEWDNPSEDEAIAK	XP_011559661.1	PREDICTED: putative inorganic phosphate cotransporter isoform X2 [Plutella xylostella]
1644	RQIALPFR	XP_011565296.1	PREDICTED: 2-oxoglutarate dehydrogenase, mitochondrial [Plutella xylostella]
1645	RQILTHFQQQASK	XP_011554212.1	PREDICTED: vigilin [Plutella xylostella]
1646	RSNIITVLFIK	XP_011556488.1	PREDICTED: metal transporter CNNM4-like [Plutella xylostella]
1647	RTDAIVEFVASGSR	XP_011552713.1	PREDICTED: staphylococcal nuclease domain-containing protein 1 isoform X1 [Plutella xylostella]
1648	RTEHIPALYNEFSAYLLEQMDAVINQLGYNENPSDSTSTILNR	XP_011563035.1	PREDICTED: membrane alanyl aminopeptidase-like [Plutella xylostella]
1649	RVSVAVDYIQPAK	XP_011552713.1	PREDICTED: staphylococcal nuclease domain-containing protein 1 isoform X1 [Plutella xylostella]
1650	RYVEVDPFK	XP_011562707.1	PREDICTED: uncharacterized protein LOC105392732 [Plutella xylostella]
1651	SAEEPLEGNSK	XP_011562454.1	PREDICTED: phospholipase D2 isoform X2 [Plutella xylostella] >XP_011562455.1 PREDICTED: phospholipase D2 isoform X2 [Plutella xylostella]
1652	SAESIDHAYKR	XP_011550699.1	PREDICTED: nuclear receptor coactivator 7-like [Plutella xylostella]
1653	SALLDEALAHHK	XP_011551704.1	PREDICTED: LOW QUALITY PROTEIN: spectrin beta chain, non-erythrocytic 2 [Plutella xylostella]
1654	SALQVSSNGRLTK	XP_011549989.1	PREDICTED: uncharacterized protein LOC105381882 [Plutella xylostella]
1655	SALVNNVTFAAYVVK	XP_011563344.1	PREDICTED: endoribonuclease Dicer [Plutella xylostella]
1656	SAPASPALAR	XP_011568173.1	PREDICTED: huntingtin-interacting protein 1-like [Plutella xylostella]
1657	SAPSAQSFVITQR	CAA66467.1	aminopeptidase N [Plutella xylostella] >sp|P91887.1|AMPN_PLUXY RecName: Full=Aminopeptidase N; Short=AP-N; AltName: Full=Apn1; AltName: Full=Microsomal aminopeptidase; Flags: Precursor
1658	SAQEAIGQEFK	XP_011551600.1	PREDICTED: leucine-rich PPR motif-containing protein, mitochondrial [Plutella xylostella]
1659	SASAYDKYR	XP_011551494.1	PREDICTED: glutamate synthase [NADH], amyloplastic-like [Plutella xylostella]
1660	SASNFANTKPAFIMNDGVHVFNEPAVK	XP_011555515.1	PREDICTED: uncharacterized protein LOC105386610 [Plutella xylostella]
1661	SASVTQQDPSTPPTQHASKPSPVGNILEMLYR	XP_011557667.1	PREDICTED: non-lysosomal glucosylceramidase [Plutella xylostella]
1662	SATEDVTPSLFEAVR	XP_011552465.1	PREDICTED: nardilysin-like isoform X2 [Plutella xylostella]
1663	SDASEPLGR	XP_011557927.1	PREDICTED: heat shock protein 83 [Plutella xylostella]
1664	SDFDIPVAVK	XP_011555130.1	PREDICTED: myosin-VIIa-like [Plutella xylostella]
1665	SDPVVSYR	XP_011557846.1	PREDICTED: translation elongation factor 2 [Plutella xylostella]
1666	SDQVVEQLK	XP_011548247.1	PREDICTED: putative helicase mov-10-B.1 [Plutella xylostella]
1667	SDRPGFTK	CAA66467.1	aminopeptidase N [Plutella xylostella] >sp|P91887.1|AMPN_PLUXY RecName: Full=Aminopeptidase N; Short=AP-N; AltName: Full=Apn1; AltName: Full=Microsomal aminopeptidase; Flags: Precursor
1668	SDVALVYSK	XP_011562290.1	PREDICTED: apolipophorins-like, partial [Plutella xylostella]
1669	SDVELLTNIQR	AJR19335.1	Cadherin-like protein [Plutella xylostella] >NP_001292423.1 cadherin-87A-like precursor [Plutella xylostella]
1670	SEAPINLEQAENQIK	XP_011558165.1	PREDICTED: spectrin beta chain isoform X9 [Plutella xylostella]
1671	SEEEKPSLLR	XP_011553790.1	PREDICTED: solute carrier family 22 member 7-like isoform X2 [Plutella xylostella]
1672	SEELEEAK	XP_011558108.1	PREDICTED: myosin heavy chain, muscle isoform X17 [Plutella xylostella]
1673	SEIAEETAPPSGK	XP_011548691.1	PREDICTED: 5-oxoprolinase [Plutella xylostella] >XP_011548692.1 PREDICTED: 5-oxoprolinase [Plutella xylostella]
1674	SEILSHLK	XP_011557537.1	PREDICTED: uncharacterized protein LOC105388347 isoform X1 [Plutella xylostella] >XP_011557538.1 PREDICTED: uncharacterized protein LOC105388347 isoform X2 [Plutella xylostella] >XP_011557540.1 PREDICTED: uncharacterized protein LOC105388347 isoform X3 [Plutella xylostella]
1675	SEPINGLVK	XP_011555515.1	PREDICTED: uncharacterized protein LOC105386610 [Plutella xylostella]
1676	SEPINGLVKEVFYTTPR	XP_011555515.1	PREDICTED: uncharacterized protein LOC105386610 [Plutella xylostella]
1677	SEPNANNVDEQEYVTDTNGIVTETEEVVQIVTK	XP_011562415.1	PREDICTED: uncharacterized protein LOC105392486, partial [Plutella xylostella]
1678	SEVVEEAGVPLR	XP_011567968.1	PREDICTED: protein rolling stone-like [Plutella xylostella]
1679	SFCMYVLDPIYK	XP_011557846.1	PREDICTED: translation elongation factor 2 [Plutella xylostella]
1680	SFDIEFAPK	XP_011569133.1	PREDICTED: nodal modulator 1-like [Plutella xylostella]
1681	SFDVSR	XP_011551827.1	PREDICTED: protein mesh-like [Plutella xylostella]
1682	SFGTHLGFDTR	XP_011548247.1	PREDICTED: putative helicase mov-10-B.1 [Plutella xylostella]
1683	SFQFWYPVDLR	XP_011556636.1	PREDICTED: leucine--tRNA ligase, cytoplasmic [Plutella xylostella]
1684	SFQVVLGSIR	XP_011560712.1	PREDICTED: collagenase-like [Plutella xylostella]
1685	SFSLYSNTR	XP_011562664.1	PREDICTED: uncharacterized protein LOC105392695 [Plutella xylostella]
1686	SGDISIAR	XP_011555220.1	PREDICTED: membrane alanyl aminopeptidase-like [Plutella xylostella]
1687	SGDVSIER	XP_011563035.1	PREDICTED: membrane alanyl aminopeptidase-like [Plutella xylostella]
1688	SGSSVPPILNR	XP_011561283.1	PREDICTED: V-type proton ATPase 116 kDa subunit a isoform 1 isoform X3 [Plutella xylostella]
1689	SGTGIAAMSVMRPELIMK	XP_011560002.1	PREDICTED: V-type proton ATPase 16 kDa proteolipid subunit [Plutella xylostella]
1690	SGTLVETVK	XP_011562371.1	PREDICTED: sodium-dependent nutrient amino acid transporter 1-like [Plutella xylostella]
1691	SGTLVETVKR	XP_011562371.1	PREDICTED: sodium-dependent nutrient amino acid transporter 1-like [Plutella xylostella]
1692	SHDFGFTPYNEANK	XP_011551827.1	PREDICTED: protein mesh-like [Plutella xylostella]
1693	SHGIFQLLDEESK	XP_011550436.1	PREDICTED: LOW QUALITY PROTEIN: myosin heavy chain 95F-like [Plutella xylostella]
1694	SIEDEIDR	AYA73999.1	Niemann-Pick type C 1-b protein [Plutella xylostella]
1695	SIEDEIDRVSR	AYA73999.1	Niemann-Pick type C 1-b protein [Plutella xylostella]
1696	SIEEEAVTHEAALTDQR	XP_011560011.1	PREDICTED: LOW QUALITY PROTEIN: myosin heavy chain, non-muscle-like [Plutella xylostella]
1697	SIESYPSAFENGECR	XP_011549989.1	PREDICTED: uncharacterized protein LOC105381882 [Plutella xylostella]
1698	SIFAALSIIK	XP_011550436.1	PREDICTED: LOW QUALITY PROTEIN: myosin heavy chain 95F-like [Plutella xylostella]
1699	SIGAPALPHR	XP_011553278.1	PREDICTED: alpha-aminoadipic semialdehyde synthase, mitochondrial [Plutella xylostella]
1700	SINLNNMDTSEVADMVNANR	XP_011555130.1	PREDICTED: myosin-VIIa-like [Plutella xylostella]
1701	SIQFITNYR	XP_011568212.1	PREDICTED: mannose-P-dolichol utilization defect 1 protein homolog [Plutella xylostella]
1702	SISEIEASNVDYIEEVFK	XP_011566506.1	PREDICTED: uncharacterized protein LOC105396219 [Plutella xylostella]
1703	SIVTELFYGQLK	XP_011557582.1	PREDICTED: ubiquitin carboxyl-terminal hydrolase 32-like [Plutella xylostella]
1704	SIWFVK	XP_011555130.1	PREDICTED: myosin-VIIa-like [Plutella xylostella]
1705	SKEPWLPVIVFR	XP_011553793.1	PREDICTED: organic cation transporter protein-like [Plutella xylostella]
1706	SKLDDVVENTPR	XP_011567870.1	PREDICTED: uncharacterized protein LOC105397545, partial [Plutella xylostella]
1707	SKLEEQYSILSR	XP_011564806.1	PREDICTED: nucleoprotein TPR [Plutella xylostella]
1708	SKPTDGSTRPEDALGR	XP_011554846.1	PREDICTED: dynein heavy chain, cytoplasmic [Plutella xylostella]
1709	SKYNTIQR	XP_011555130.1	PREDICTED: myosin-VIIa-like [Plutella xylostella]
1710	SLADMFELPR	XP_011565042.1	PREDICTED: eukaryotic translation initiation factor 3 subunit C [Plutella xylostella]
1711	SLALYISR	CAA66467.1	aminopeptidase N [Plutella xylostella] >sp|P91887.1|AMPN_PLUXY RecName: Full=Aminopeptidase N; Short=AP-N; AltName: Full=Apn1; AltName: Full=Microsomal aminopeptidase; Flags: Precursor
1712	SLAVEGEVNEIEK	XP_011551600.1	PREDICTED: leucine-rich PPR motif-containing protein, mitochondrial [Plutella xylostella]
1713	SLEDNNNPQQLKYEVIARPDAIDNGQGQYAYDVGQK	XP_011555108.1	PREDICTED: membrane alanyl aminopeptidase-like [Plutella xylostella]
1714	SLELADQFNIMYTQSALATDSSASTR	ADD39717.1	aminopeptidase N [Plutella xylostella]
1715	SLFAGVPSLGENKPK	XP_011569081.1	PREDICTED: surfeit locus protein 4 homolog [Plutella xylostella]
1716	SLHIFYLNR	XP_011550323.1	PREDICTED: nose resistant to fluoxetine protein 6-like [Plutella xylostella]
1717	SLHNALLAGVLR	XP_011561543.1	PREDICTED: multidrug resistance-associated protein 1 isoform X3 [Plutella xylostella]
1718	SLLEANLHQTEIDLESIR	XP_011550897.1	PREDICTED: paramyosin, long form-like [Plutella xylostella]
1719	SLLPLLVAR	XP_011567957.1	PREDICTED: protein rolling stone-like, partial [Plutella xylostella]
1720	SLLQVEPLR	XP_011562838.1	PREDICTED: neutral alpha-glucosidase AB-like [Plutella xylostella]
1721	SLNIFGSAWR	XP_011561283.1	PREDICTED: V-type proton ATPase 116 kDa subunit a isoform 1 isoform X3 [Plutella xylostella]
1722	SLNYYLDEMK	XP_011555515.1	PREDICTED: uncharacterized protein LOC105386610 [Plutella xylostella]
1723	SLPEYPLLLNK	XP_011557085.1	PREDICTED: uncharacterized protein LOC105387960 isoform X2 [Plutella xylostella]
1724	SLQESYK	XP_011554569.1	PREDICTED: uncharacterized protein LOC105385824 [Plutella xylostella]
1725	SLSALGNVISALADGNK	XP_011550117.1	PREDICTED: kinesin heavy chain [Plutella xylostella]
1726	SLSESASESDVAAGDR	XP_011561543.1	PREDICTED: multidrug resistance-associated protein 1 isoform X3 [Plutella xylostella]
1727	SLSPLYTSFSVYSNTR	XP_011566628.1	PREDICTED: nose resistant to fluoxetine protein 6-like, partial [Plutella xylostella]
1728	SLTAEAEAAIDAK	XP_011549989.1	PREDICTED: uncharacterized protein LOC105381882 [Plutella xylostella]
1729	SLTAVDNIRPIVSEDR	XP_011552093.1	PREDICTED: solute carrier family 28 member 3-like [Plutella xylostella] >XP_011552100.1 PREDICTED: solute carrier family 28 member 3-like [Plutella xylostella] >XP_011552107.1 PREDICTED: solute carrier family 28 member 3-like [Plutella xylostella]
1730	SLTNDWEDHLAVK	XP_011557927.1	PREDICTED: heat shock protein 83 [Plutella xylostella]
1731	SLVGLYR	XP_011555798.1	PREDICTED: LOW QUALITY PROTEIN: 26S proteasome non-ATPase regulatory subunit 1-like [Plutella xylostella]
1732	SMNIFGSSWR	XP_011554692.1	PREDICTED: V-type proton ATPase 116 kDa subunit a isoform 1-like isoform X1 [Plutella xylostella] >XP_011554701.1 PREDICTED: V-type proton ATPase 116 kDa subunit a isoform 1-like isoform X1 [Plutella xylostella] >XP_011554706.1 PREDICTED: V-type proton ATPase 116 kDa subunit a isoform 1-like isoform X2 [Plutella xylostella] >XP_011557966.1 PREDICTED: V-type proton ATPase 116 kDa subunit a isoform…
1733	SNIIDGYELGVEER	XP_011555476.1	PREDICTED: aminopeptidase N-like [Plutella xylostella]
1734	SNIITVLFIK	XP_011556488.1	PREDICTED: metal transporter CNNM4-like [Plutella xylostella]
1735	SNLENYLVLK	XP_011548395.1	PREDICTED: apolipophorins-like [Plutella xylostella]
1736	SNPIHNLNNAFNVAEDK	XP_011558165.1	PREDICTED: spectrin beta chain isoform X9 [Plutella xylostella]
1737	SNTAGLGAK	XP_011563245.1	PREDICTED: membrane alanyl aminopeptidase-like [Plutella xylostella]
1738	SPEFLISDFGK	XP_011554569.1	PREDICTED: uncharacterized protein LOC105385824 [Plutella xylostella]
1739	SPFDEMNEGTSFR	XP_011565296.1	PREDICTED: 2-oxoglutarate dehydrogenase, mitochondrial [Plutella xylostella]
1740	SPGPQLELSPAIAANEVLAESLFEK	XP_011549989.1	PREDICTED: uncharacterized protein LOC105381882 [Plutella xylostella]
1741	SPIYSHFGESITGASTIR	XP_011561543.1	PREDICTED: multidrug resistance-associated protein 1 isoform X3 [Plutella xylostella]
1742	SPLTVYPK	XP_011556636.1	PREDICTED: leucine--tRNA ligase, cytoplasmic [Plutella xylostella]
1743	SPNDFNLK	XP_011559625.1	PREDICTED: glycogen phosphorylase isoform X1 [Plutella xylostella]
1744	SPNPSITVHAK	XP_011555798.1	PREDICTED: LOW QUALITY PROTEIN: 26S proteasome non-ATPase regulatory subunit 1-like [Plutella xylostella]
1745	SPVHLFMVR	XP_011565348.1	PREDICTED: 26S proteasome non-ATPase regulatory subunit 2-like [Plutella xylostella]
1746	SPVTVPIYGALK	XP_011563639.1	PREDICTED: vanin-like protein 1 isoform X2 [Plutella xylostella]
1747	SPYLVSQTSLR	XP_011548404.1	PREDICTED: phosphatidylinositol 4-kinase alpha-like [Plutella xylostella]
1748	SQAEEAYNNIPTETK	XP_011549466.1	PREDICTED: importin-5 [Plutella xylostella]
1749	SQDDYLTIR	XP_011555515.1	PREDICTED: uncharacterized protein LOC105386610 [Plutella xylostella]
1750	SQDVNNPLSSILSDHDNAALVLSYLK	XP_011555515.1	PREDICTED: uncharacterized protein LOC105386610 [Plutella xylostella]
1751	SQEDKIQEGLK	XP_011563435.1	PREDICTED: luciferin 4-monooxygenase-like [Plutella xylostella]
1752	SQITLTATPANLVDVAR	XP_011553662.1	PREDICTED: xaa-Pro aminopeptidase 1-like [Plutella xylostella]
1753	SQLVSQLEDSR	XP_011550897.1	PREDICTED: paramyosin, long form-like [Plutella xylostella]
1754	SQVDANLELAR	XP_011563458.1	PREDICTED: reticulon-1-A isoform X3 [Plutella xylostella]
1755	SSHYDKLLEAELK	XP_011552713.1	PREDICTED: staphylococcal nuclease domain-containing protein 1 isoform X1 [Plutella xylostella]
1756	SSIVEFYDTNLDEPK	XP_011563035.1	PREDICTED: membrane alanyl aminopeptidase-like [Plutella xylostella]
1757	SSLISALFR	AKC96182.1	ABC transporter subfamily C4 protein [Plutella xylostella]
1758	SSLLAAFLGEMHK	XP_011561543.1	PREDICTED: multidrug resistance-associated protein 1 isoform X3 [Plutella xylostella]
1759	SSLLQVLLK	AIS93186.1	ABC transporter family C protein ABCC2 [Plutella xylostella] >NP_001296082.1 probable multidrug resistance-associated protein lethal(2)03659 [Plutella xylostella]
1760	SSTAQFLGDLYQQIK	XP_011562290.1	PREDICTED: apolipophorins-like, partial [Plutella xylostella]
1761	SSVLENFVGR	XP_011563057.1	PREDICTED: dynamin [Plutella xylostella]
1762	STAISMYFELEEK	XP_011557846.1	PREDICTED: translation elongation factor 2 [Plutella xylostella]
1763	STALEMEEAARPK	XP_011555811.1	PREDICTED: uncharacterized protein LOC105386862 [Plutella xylostella]
1764	STDLGQDLHR	XP_011551704.1	PREDICTED: LOW QUALITY PROTEIN: spectrin beta chain, non-erythrocytic 2 [Plutella xylostella]
1765	STGFENFLAK	XP_011565296.1	PREDICTED: 2-oxoglutarate dehydrogenase, mitochondrial [Plutella xylostella]
1766	STHWTTLHGK	XP_011557421.1	PREDICTED: uncharacterized protein LOC105388242 [Plutella xylostella]
1767	STIPVLIGIAR	XP_011559140.1	PREDICTED: phosphatidylinositol 4-kinase alpha-like [Plutella xylostella]
1768	STLLDVLSGYR	XP_011553262.1	PREDICTED: ATP-binding cassette sub-family G member 1-like [Plutella xylostella]
1769	STLLNILTGYK	XP_011553591.1	PREDICTED: ATP-binding cassette sub-family G member 1 [Plutella xylostella]
1770	STLTDSLVSK	XP_011557846.1	PREDICTED: translation elongation factor 2 [Plutella xylostella]
1771	STLTLGLFR	XP_011561543.1	PREDICTED: multidrug resistance-associated protein 1 isoform X3 [Plutella xylostella]
1772	STPGIGFVLEK	XP_011562370.1	PREDICTED: sodium-dependent nutrient amino acid transporter 1-like [Plutella xylostella]
1773	STPLDTISHYLSK	XP_011553278.1	PREDICTED: alpha-aminoadipic semialdehyde synthase, mitochondrial [Plutella xylostella]
1774	STSEFAVELNDVSASWGGEGDKDQHTLR	AIS93186.1	ABC transporter family C protein ABCC2 [Plutella xylostella] >NP_001296082.1 probable multidrug resistance-associated protein lethal(2)03659 [Plutella xylostella]
1775	STTTGHLIYK	XP_011561146.1	PREDICTED: elongation factor 1-alpha [Plutella xylostella]
1776	STVLQLIQR	XP_011555603.1	PREDICTED: multidrug resistance protein homolog 49-like [Plutella xylostella]
1777	STVNSEPYR	XP_011562838.1	PREDICTED: neutral alpha-glucosidase AB-like [Plutella xylostella]
1778	SVALALESPIK	XP_011548395.1	PREDICTED: apolipophorins-like [Plutella xylostella]
1779	SVAPGPTGLADHLR	XP_011556259.1	PREDICTED: coatomer subunit alpha-like [Plutella xylostella]
1780	SVCVNEER	XP_011562290.1	PREDICTED: apolipophorins-like, partial [Plutella xylostella]
1781	SVDEIQVILGAEPQPQR	XP_011563335.1	PREDICTED: facilitated trehalose transporter Tret1-2 homolog [Plutella xylostella]
1782	SVETQAPPPTGK	XP_011568297.1	PREDICTED: otopetrin-2-like isoform X1 [Plutella xylostella]
1783	SVMVVPTNGEYK	XP_011552842.1	PREDICTED: uncharacterized protein LOC105384324 [Plutella xylostella]
1784	SVQAVIEAESPFK	XP_011552154.1	PREDICTED: ubiquitin carboxyl-terminal hydrolase 5-like [Plutella xylostella]
1785	SVSPAGVADAFYIAPGVGYQR	AJR19335.1	Cadherin-like protein [Plutella xylostella] >NP_001292423.1 cadherin-87A-like precursor [Plutella xylostella]
1786	SVSPTAFLGLHELYAVNLSNNR	XP_011568692.1	PREDICTED: leucine-rich repeat neuronal protein 3-like [Plutella xylostella]
1787	SVTAGSAAALSGAVR	XP_011554421.1	PREDICTED: patj homolog [Plutella xylostella]
1788	SVTVPDDFNIHPHLAK	XP_011550166.1	PREDICTED: probable 2-oxoglutarate dehydrogenase E1 component DHKTD1 homolog, mitochondrial [Plutella xylostella]
1789	SWSEQAGHPLLTVVVNHETGLMQVTQARWER	AAB70755.1	aminopeptidase N [Plutella xylostella] >NP_001292446.1 membrane alanyl aminopeptidase-like precursor [Plutella xylostella]
1790	SYELPDGQVITIGNER	AEP25396.1	actin [Plutella xylostella] >AOM81402.1 actin [Plutella xylostella] >BAF36825.1 muscle actin [Plutella xylostella] >NP_001296030.1 actin, muscle [Plutella xylostella] >NP_001296055.1 actin, muscle [Plutella xylostella]
1791	SYFTISITRPEDFSQSYSNMAIEKFETIVK	XP_011563035.1	PREDICTED: membrane alanyl aminopeptidase-like [Plutella xylostella]
1792	SYHISALYVVDLR	XP_011556832.1	PREDICTED: UDP-glucose:glycoprotein glucosyltransferase [Plutella xylostella]
1793	SYSNMNIR	XP_011555220.1	PREDICTED: membrane alanyl aminopeptidase-like [Plutella xylostella]
1794	SYVAESR	XP_011548395.1	PREDICTED: apolipophorins-like [Plutella xylostella]
1795	TAASALVVSVK	XP_011562928.1	PREDICTED: gelsolin, cytoplasmic-like [Plutella xylostella]
1796	TAAYYNDDQFKPNFLR	XP_011551827.1	PREDICTED: protein mesh-like [Plutella xylostella]
1797	TADSFYTTPLTSSYLVAFIVSHYEK	AAB70755.1	aminopeptidase N [Plutella xylostella] >NP_001292446.1 membrane alanyl aminopeptidase-like precursor [Plutella xylostella]
1798	TAFLLTAVSPGVTGLLR	XP_011557580.1	PREDICTED: organic cation transporter protein-like isoform X1 [Plutella xylostella]
1799	TAHDHIVTGQFEIAFR	XP_011556259.1	PREDICTED: coatomer subunit alpha-like [Plutella xylostella]
1800	TALLSNLEGGGR	XP_011558108.1	PREDICTED: myosin heavy chain, muscle isoform X17 [Plutella xylostella]
1801	TALPINLFESLEAAAK	XP_011555108.1	PREDICTED: membrane alanyl aminopeptidase-like [Plutella xylostella]
1802	TALQYEEIHR	XP_011564526.1	PREDICTED: uncharacterized protein LOC105394337, partial [Plutella xylostella]
1803	TALSWILPLSR	XP_011557537.1	PREDICTED: uncharacterized protein LOC105388347 isoform X1 [Plutella xylostella] >XP_011557538.1 PREDICTED: uncharacterized protein LOC105388347 isoform X2 [Plutella xylostella] >XP_011557540.1 PREDICTED: uncharacterized protein LOC105388347 isoform X3 [Plutella xylostella]
1804	TALTSAIYR	XP_011561543.1	PREDICTED: multidrug resistance-associated protein 1 isoform X3 [Plutella xylostella]
1805	TANNDKELTVVR	XP_011556435.1	PREDICTED: epidermal growth factor receptor kinase substrate 8-like protein 1 isoform X2 [Plutella xylostella]
1806	TATIAATATSAGQEYTLNVK	XP_011562290.1	PREDICTED: apolipophorins-like, partial [Plutella xylostella]
1807	TATIVAHELAHK	ABU55721.1	aminopeptidase N, partial [Plutella xylostella]
1808	TATPDDVKK	XP_011569175.1	PREDICTED: cysteine string protein [Plutella xylostella]
1809	TATVDAPTWIHK	XP_011554212.1	PREDICTED: vigilin [Plutella xylostella]
1810	TAYEMAR	XP_011555476.1	PREDICTED: aminopeptidase N-like [Plutella xylostella]
1811	TDAIVEFVASGSR	XP_011552713.1	PREDICTED: staphylococcal nuclease domain-containing protein 1 isoform X1 [Plutella xylostella]
1812	TDEKSEEEKPSLLR	XP_011553790.1	PREDICTED: solute carrier family 22 member 7-like isoform X2 [Plutella xylostella]
1813	TDFGVQINLPK	XP_011554212.1	PREDICTED: vigilin [Plutella xylostella]
1814	TDIDLHYSGDLKDPQNR	XP_011548395.1	PREDICTED: apolipophorins-like [Plutella xylostella]
1815	TDLSNFEK	XP_011550111.1	PREDICTED: cGMP-dependent protein kinase, isozyme 1-like [Plutella xylostella]
1816	TDNAEQSEGALYNLFK	XP_011554490.1	PREDICTED: Niemann-Pick C1 protein [Plutella xylostella]
1817	TDQLGVEMR	XP_011551827.1	PREDICTED: protein mesh-like [Plutella xylostella]
1818	TDSENEFTPEFK	XP_011559707.1	PREDICTED: endoplasmic reticulum metallopeptidase 1-like [Plutella xylostella]
1819	TDSNIPDDDDSDPK	XP_011549420.1	PREDICTED: neurobeachin [Plutella xylostella]
1820	TDYDFLWQR	XP_011563035.1	PREDICTED: membrane alanyl aminopeptidase-like [Plutella xylostella]
1821	TDYTNYALAYSCVDLEDDRR	XP_011549989.1	PREDICTED: uncharacterized protein LOC105381882 [Plutella xylostella]
1822	TEAFFLAQEENAEIQK	XP_011554692.1	PREDICTED: V-type proton ATPase 116 kDa subunit a isoform 1-like isoform X1 [Plutella xylostella] >XP_011554701.1 PREDICTED: V-type proton ATPase 116 kDa subunit a isoform 1-like isoform X1 [Plutella xylostella] >XP_011554706.1 PREDICTED: V-type proton ATPase 116 kDa subunit a isoform 1-like isoform X2 [Plutella xylostella] >XP_011557966.1 PREDICTED: V-type proton ATPase 116 kDa subunit a isoform…
1823	TEATISPVALMK	XP_011553662.1	PREDICTED: xaa-Pro aminopeptidase 1-like [Plutella xylostella]
1824	TEDDQTTDVR	XP_011552763.1	PREDICTED: bifunctional glutamate/proline--tRNA ligase isoform X2 [Plutella xylostella]
1825	TELESSHALHR	XP_011569136.1	PREDICTED: spectrin alpha chain [Plutella xylostella]
1826	TEMLIISSK	XP_011554490.1	PREDICTED: Niemann-Pick C1 protein [Plutella xylostella]
1827	TENEILELSHNAVNLK	XP_011554692.1	PREDICTED: V-type proton ATPase 116 kDa subunit a isoform 1-like isoform X1 [Plutella xylostella] >XP_011554701.1 PREDICTED: V-type proton ATPase 116 kDa subunit a isoform 1-like isoform X1 [Plutella xylostella] >XP_011554706.1 PREDICTED: V-type proton ATPase 116 kDa subunit a isoform 1-like isoform X2 [Plutella xylostella] >XP_011557966.1 PREDICTED: V-type proton ATPase 116 kDa subunit a isoform…
1828	TERPIPNALDYVDFTR	XP_011569136.1	PREDICTED: spectrin alpha chain [Plutella xylostella]
1829	TEVNTPAQVTGNFGTISYSK	XP_011563245.1	PREDICTED: membrane alanyl aminopeptidase-like [Plutella xylostella]
1830	TEVNTPLNVLTLAAQK	XP_011559707.1	PREDICTED: endoplasmic reticulum metallopeptidase 1-like [Plutella xylostella]
1831	TFATAAAPLSADIKK	XP_011553939.1	PREDICTED: long-chain-fatty-acid--CoA ligase ACSBG2-like isoform X3 [Plutella xylostella] >XP_011553947.1 PREDICTED: long-chain-fatty-acid--CoA ligase ACSBG2-like isoform X3 [Plutella xylostella]
1832	TFCEAVLHSFK	XP_011550436.1	PREDICTED: LOW QUALITY PROTEIN: myosin heavy chain 95F-like [Plutella xylostella]
1833	TFDGVASGGAR	XP_011563639.1	PREDICTED: vanin-like protein 1 isoform X2 [Plutella xylostella]
1834	TFEHPEAPSYHR	XP_011548158.1	PREDICTED: nose resistant to fluoxetine protein 6-like [Plutella xylostella]
1835	TFFWSSGPGFPK	XP_011569155.1	PREDICTED: sortilin-related receptor-like [Plutella xylostella]
1836	TFTWGNLK	XP_011552465.1	PREDICTED: nardilysin-like isoform X2 [Plutella xylostella]
1837	TFVSSAQSAK	XP_011551163.1	PREDICTED: uncharacterized family 31 glucosidase C30D11.01c-like [Plutella xylostella]
1838	TGAEGTVLDEAK	XP_011550117.1	PREDICTED: kinesin heavy chain [Plutella xylostella]
1839	TGDFPETLK	XP_011562370.1	PREDICTED: sodium-dependent nutrient amino acid transporter 1-like [Plutella xylostella]
1840	TGDFPETLKK	XP_011562370.1	PREDICTED: sodium-dependent nutrient amino acid transporter 1-like [Plutella xylostella]
1841	TGLTLSYR	XP_011560961.1	PREDICTED: vacuolar protein sorting-associated protein 13A isoform X3 [Plutella xylostella]
1842	TGPAAAPAPQK	XP_011568284.1	PREDICTED: uncharacterized protein LOC105397951 [Plutella xylostella]
1843	TGQWLGVSVR	XP_011558846.1	PREDICTED: integrin alpha-PS1 isoform X1 [Plutella xylostella]
1844	TGSAVLSGITLTK	XP_011554490.1	PREDICTED: Niemann-Pick C1 protein [Plutella xylostella]
1845	TGTLTTNQMSVSR	XP_011548276.1	PREDICTED: calcium-transporting ATPase sarcoplasmic/endoplasmic reticulum type isoform X2 [Plutella xylostella]
1846	THGNDYFQSFNLL	AEH05040.1	NADH dehydrogenase subunit 4L (mitochondrion) [Plutella xylostella] >AIS35860.1 NADH dehydrogenase subunit 4L (mitochondrion) [Plutella xylostella] >YP_009093648.1 NADH dehydrogenase subunit 4L (mitochondrion) [Plutella xylostella]
1847	THPDPALFTPPLAR	XP_011563165.1	PREDICTED: putative sodium-dependent multivitamin transporter isoform X2 [Plutella xylostella]
1848	THWYAATHLQPTHSR	XP_011555515.1	PREDICTED: uncharacterized protein LOC105386610 [Plutella xylostella]
1849	TIALVGSSGCGK	XP_011555603.1	PREDICTED: multidrug resistance protein homolog 49-like [Plutella xylostella]
1850	TIEEVTALFK	XP_011553123.1	PREDICTED: LOW QUALITY PROTEIN: glucose transporter type 1-like [Plutella xylostella]
1851	TIIEGSGSVK	XP_011562290.1	PREDICTED: apolipophorins-like, partial [Plutella xylostella]
1852	TILEQEDKDE	XP_011554692.1	PREDICTED: V-type proton ATPase 116 kDa subunit a isoform 1-like isoform X1 [Plutella xylostella] >XP_011554701.1 PREDICTED: V-type proton ATPase 116 kDa subunit a isoform 1-like isoform X1 [Plutella xylostella] >XP_011554706.1 PREDICTED: V-type proton ATPase 116 kDa subunit a isoform 1-like isoform X2 [Plutella xylostella] >XP_011557966.1 PREDICTED: V-type proton ATPase 116 kDa subunit a isoform…
1853	TILFGVK	XP_011555125.1	PREDICTED: manganese-transporting ATPase 13A1 [Plutella xylostella]
1854	TILMLKPPK	XP_011547991.1	PREDICTED: anion exchange protein 2-like [Plutella xylostella]
1855	TILMMGR	XP_011557846.1	PREDICTED: translation elongation factor 2 [Plutella xylostella]
1856	TINEVENQILTR	XP_011567508.1	PREDICTED: alpha-actinin, sarcomeric [Plutella xylostella]
1857	TINYGVFSGLINLK	XP_011560675.1	PREDICTED: toll-like receptor 3 [Plutella xylostella]
1858	TIQPLLFTR	AIS93186.1	ABC transporter family C protein ABCC2 [Plutella xylostella] >NP_001296082.1 probable multidrug resistance-associated protein lethal(2)03659 [Plutella xylostella]
1859	TIQSGDFVGLK	XP_011560675.1	PREDICTED: toll-like receptor 3 [Plutella xylostella]
1860	TIQSGDFVGLKK	XP_011560675.1	PREDICTED: toll-like receptor 3 [Plutella xylostella]
1861	TISLGNGR	AAB70755.1	aminopeptidase N [Plutella xylostella] >NP_001292446.1 membrane alanyl aminopeptidase-like precursor [Plutella xylostella]
1862	TISVAYR	XP_011549275.1	PREDICTED: plasma membrane calcium-transporting ATPase 3 [Plutella xylostella]
1863	TITLEVEASDTIENVK	XP_011557182.1	PREDICTED: polyubiquitin-C isoform X5 [Plutella xylostella]
1864	TITLEVEPADTIENVK	XP_011557182.1	PREDICTED: polyubiquitin-C isoform X5 [Plutella xylostella]
1865	TITLEVEPSDTIENVK	AGC11974.1	ubiquitin ribosomal protein RpS27a [Plutella xylostella] >BAD26699.1 Ribosomal protein S27A [Plutella xylostella] >XP_011549597.1 PREDICTED: ubiquitin-40S ribosomal protein S27a isoform X2 [Plutella xylostella] >sp|P68202.2|RS27A_PLUXY RecName: Full=Ubiquitin-40S ribosomal protein S27a; Contains: RecName: Full=Ubiquitin; Contains: RecName: Full=40S ribosomal protein S27a; Flags: Precursor
1866	TIVGDGPR	XP_011559707.1	PREDICTED: endoplasmic reticulum metallopeptidase 1-like [Plutella xylostella]
1867	TIVNEFFR	XP_011552841.1	PREDICTED: uncharacterized protein LOC105384323 [Plutella xylostella]
1868	TIYDNNVLK	XP_011557667.1	PREDICTED: non-lysosomal glucosylceramidase [Plutella xylostella]
1869	TKDENETIHEGYCTFNAAK	XP_011557667.1	PREDICTED: non-lysosomal glucosylceramidase [Plutella xylostella]
1870	TKELSNEANAVMDR	XP_011549989.1	PREDICTED: uncharacterized protein LOC105381882 [Plutella xylostella]
1871	TKELTDEAK	XP_011549989.1	PREDICTED: uncharacterized protein LOC105381882 [Plutella xylostella]
1872	TKPNDINVGAVGHLK	XP_011548395.1	PREDICTED: apolipophorins-like [Plutella xylostella]
1873	TKTLAPEYSAVIDDVVK	XP_011549989.1	PREDICTED: uncharacterized protein LOC105381882 [Plutella xylostella]
1874	TLAPEYSAVIDDVVK	XP_011549989.1	PREDICTED: uncharacterized protein LOC105381882 [Plutella xylostella]
1875	TLAVFTK	XP_011551600.1	PREDICTED: leucine-rich PPR motif-containing protein, mitochondrial [Plutella xylostella]
1876	TLDDFR	XP_011548704.1	PREDICTED: dolichyl-diphosphooligosaccharide--protein glycosyltransferase subunit STT3B isoform X2 [Plutella xylostella]
1877	TLDSFLSTVDEQGK	XP_011562951.1	PREDICTED: DNA repair protein RAD50 isoform X1 [Plutella xylostella] >XP_011562952.1 PREDICTED: DNA repair protein RAD50 isoform X2 [Plutella xylostella]
1878	TLDVPVYAVK	XP_011556259.1	PREDICTED: coatomer subunit alpha-like [Plutella xylostella]
1879	TLELEAALEAER	XP_011568173.1	PREDICTED: huntingtin-interacting protein 1-like [Plutella xylostella]
1880	TLELLYQHVVPKPR	BAX57168.1	phosphate carrier 1 [Plutella xylostella]
1881	TLFETEDAFQEK	XP_011561925.1	PREDICTED: myosin-IB [Plutella xylostella]
1882	TLFETEDAFQEKK	XP_011561925.1	PREDICTED: myosin-IB [Plutella xylostella]
1883	TLFGPMNPYPQK	XP_011555546.1	PREDICTED: hypoxia up-regulated protein 1 [Plutella xylostella]
1884	TLLEDAYK	XP_011569136.1	PREDICTED: spectrin alpha chain [Plutella xylostella]
1885	TLLFSLR	XP_011553591.1	PREDICTED: ATP-binding cassette sub-family G member 1 [Plutella xylostella]
1886	TLLHVAVSDVNDDVRR	XP_011555798.1	PREDICTED: LOW QUALITY PROTEIN: 26S proteasome non-ATPase regulatory subunit 1-like [Plutella xylostella]
1887	TLLLNNNELQNLPSK	XP_011560675.1	PREDICTED: toll-like receptor 3 [Plutella xylostella]
1888	TLNPVWNQEFIFR	XP_011552495.1	PREDICTED: E3 ubiquitin-protein ligase Nedd-4 isoform X3 [Plutella xylostella]
1889	TLQIFNIEMK	XP_011564384.1	PREDICTED: clathrin heavy chain isoform X2 [Plutella xylostella]
1890	TLSDYNIQK	AGC11974.1	ubiquitin ribosomal protein RpS27a [Plutella xylostella] >BAD26699.1 Ribosomal protein S27A [Plutella xylostella] >XP_011549597.1 PREDICTED: ubiquitin-40S ribosomal protein S27a isoform X2 [Plutella xylostella] >sp|P68202.2|RS27A_PLUXY RecName: Full=Ubiquitin-40S ribosomal protein S27a; Contains: RecName: Full=Ubiquitin; Contains: RecName: Full=40S ribosomal protein S27a; Flags: Precursor
1891	TLSDYNIQKESTLHLVLR	AGC11974.1	ubiquitin ribosomal protein RpS27a [Plutella xylostella] >BAD26699.1 Ribosomal protein S27A [Plutella xylostella] >XP_011549597.1 PREDICTED: ubiquitin-40S ribosomal protein S27a isoform X2 [Plutella xylostella] >sp|P68202.2|RS27A_PLUXY RecName: Full=Ubiquitin-40S ribosomal protein S27a; Contains: RecName: Full=Ubiquitin; Contains: RecName: Full=40S ribosomal protein S27a; Flags: Precursor
1892	TLSTDAQASISATVSNVDVLGDDFYER	XP_011549989.1	PREDICTED: uncharacterized protein LOC105381882 [Plutella xylostella]
1893	TLTFEGK	XP_011548096.1	PREDICTED: lethal(2) giant larvae protein-like [Plutella xylostella]
1894	TLTGAPWR	XP_011564760.1	PREDICTED: uncharacterized protein LOC105394551 [Plutella xylostella]
1895	TLTIWMDDVVR	XP_011558165.1	PREDICTED: spectrin beta chain isoform X9 [Plutella xylostella]
1896	TLTLAICIPK	XP_011550323.1	PREDICTED: nose resistant to fluoxetine protein 6-like [Plutella xylostella]
1897	TLTTQEHANK	CAA66467.1	aminopeptidase N [Plutella xylostella] >sp|P91887.1|AMPN_PLUXY RecName: Full=Aminopeptidase N; Short=AP-N; AltName: Full=Apn1; AltName: Full=Microsomal aminopeptidase; Flags: Precursor
1898	TLTTQEHANKIDEFSNK	CAA66467.1	aminopeptidase N [Plutella xylostella] >sp|P91887.1|AMPN_PLUXY RecName: Full=Aminopeptidase N; Short=AP-N; AltName: Full=Apn1; AltName: Full=Microsomal aminopeptidase; Flags: Precursor
1899	TLVAFER	XP_011555476.1	PREDICTED: aminopeptidase N-like [Plutella xylostella]
1900	TLVSVTK	XP_011557927.1	PREDICTED: heat shock protein 83 [Plutella xylostella]
1901	TNDVDSNKETPEEK	XP_011558071.1	PREDICTED: PC4 and SFRS1-interacting protein, partial [Plutella xylostella]
1902	TNELYPIPITYTTK	XP_011555515.1	PREDICTED: uncharacterized protein LOC105386610 [Plutella xylostella]
1903	TNGIWSQK	XP_011556435.1	PREDICTED: epidermal growth factor receptor kinase substrate 8-like protein 1 isoform X2 [Plutella xylostella]
1904	TNHLHNVETVKDK	XP_011561925.1	PREDICTED: myosin-IB [Plutella xylostella]
1905	TNPLFYK	XP_011555546.1	PREDICTED: hypoxia up-regulated protein 1 [Plutella xylostella]
1906	TNQIWTVGPR	XP_011551586.1	PREDICTED: protein 4.1 homolog [Plutella xylostella]
1907	TNSVVYDFGLECQEWLR	XP_011553790.1	PREDICTED: solute carrier family 22 member 7-like isoform X2 [Plutella xylostella]
1908	TPAHEWTIFNVK	XP_011555515.1	PREDICTED: uncharacterized protein LOC105386610 [Plutella xylostella]
1909	TPALLNLVAR	XP_011554612.1	PREDICTED: growth hormone-inducible transmembrane protein-like [Plutella xylostella] >XP_011554614.1 PREDICTED: growth hormone-inducible transmembrane protein-like [Plutella xylostella]
1910	TPDIFIQK	XP_011556435.1	PREDICTED: epidermal growth factor receptor kinase substrate 8-like protein 1 isoform X2 [Plutella xylostella]
1911	TPEHAHAHGALPPACEK	XP_011562290.1	PREDICTED: apolipophorins-like, partial [Plutella xylostella]
1912	TPFIVALNK	XP_011568591.1	PREDICTED: eukaryotic translation initiation factor 5B-like isoform X1 [Plutella xylostella] >XP_011568592.1 PREDICTED: eukaryotic translation initiation factor 5B-like isoform X2 [Plutella xylostella]
1913	TPIVSAYLLAFHVSK	XP_011563035.1	PREDICTED: membrane alanyl aminopeptidase-like [Plutella xylostella]
1914	TPLHLAAWMGHSR	XP_011553193.1	PREDICTED: uncharacterized protein LOC105384621 [Plutella xylostella]
1915	TPPAAVTLVDPTNGNQDLGK	XP_011552713.1	PREDICTED: staphylococcal nuclease domain-containing protein 1 isoform X1 [Plutella xylostella]
1916	TPPPPPK	XP_011553667.1	PREDICTED: 60S ribosomal protein L4-like [Plutella xylostella]
1917	TPSQILGTFNSVAYQKSGSVIR	CAA66467.1	aminopeptidase N [Plutella xylostella] >sp|P91887.1|AMPN_PLUXY RecName: Full=Aminopeptidase N; Short=AP-N; AltName: Full=Apn1; AltName: Full=Microsomal aminopeptidase; Flags: Precursor
1918	TQAVGATNGVLR	XP_011548571.1	PREDICTED: LOW QUALITY PROTEIN: ATP-citrate synthase [Plutella xylostella]
1919	TQELEYR	XP_011552461.1	PREDICTED: serine/threonine-protein kinase TAO3 [Plutella xylostella]
1920	TQQLYQGR	XP_011555194.1	PREDICTED: myosin-IIIb-like [Plutella xylostella]
1921	TQSWEDLVR	XP_011564384.1	PREDICTED: clathrin heavy chain isoform X2 [Plutella xylostella]
1922	TQTDVASEDTPSSLADAEK	XP_011558165.1	PREDICTED: spectrin beta chain isoform X9 [Plutella xylostella]
1923	TQYGGSAR	XP_011563035.1	PREDICTED: membrane alanyl aminopeptidase-like [Plutella xylostella]
1924	TRAEQFYR	XP_011565296.1	PREDICTED: 2-oxoglutarate dehydrogenase, mitochondrial [Plutella xylostella]
1925	TRFENLLGR	XP_011550202.1	PREDICTED: probable 2-oxoglutarate dehydrogenase E1 component DHKTD1 homolog, mitochondrial [Plutella xylostella]
1926	TRPSIYNGK	XP_011557667.1	PREDICTED: non-lysosomal glucosylceramidase [Plutella xylostella]
1927	TRVEGLGEQTSQEFK	XP_011562290.1	PREDICTED: apolipophorins-like, partial [Plutella xylostella]
1928	TSEEVLGYFGTDPDK	XP_011548276.1	PREDICTED: calcium-transporting ATPase sarcoplasmic/endoplasmic reticulum type isoform X2 [Plutella xylostella]
1929	TSETSENVTTVR	XP_011551027.1	PREDICTED: very-long-chain (3R)-3-hydroxyacyl-CoA dehydratase isoform X1 [Plutella xylostella]
1930	TSIDAFDNFDTIALAQQLEK	XP_011564384.1	PREDICTED: clathrin heavy chain isoform X2 [Plutella xylostella]
1931	TSLIQLK	XP_011552465.1	PREDICTED: nardilysin-like isoform X2 [Plutella xylostella]
1932	TSNNHWSTVLR	XP_011558260.1	PREDICTED: uncharacterized protein C05D11.1-like [Plutella xylostella]
1933	TSPTPFGGK	XP_011547905.1	PREDICTED: androgen-induced gene 1 protein-like [Plutella xylostella] >XP_011565145.1 PREDICTED: androgen-induced gene 1 protein-like [Plutella xylostella]
1934	TSQTDADCFYVPEYVPNQDVVFR	XP_011549989.1	PREDICTED: uncharacterized protein LOC105381882 [Plutella xylostella]
1935	TSTAEQTEITQK	XP_011569068.1	PREDICTED: methionine--tRNA ligase, cytoplasmic [Plutella xylostella]
1936	TSTDQAIR	XP_011549275.1	PREDICTED: plasma membrane calcium-transporting ATPase 3 [Plutella xylostella]
1937	TSTYEYLELR	XP_011563165.1	PREDICTED: putative sodium-dependent multivitamin transporter isoform X2 [Plutella xylostella]
1938	TSVCGGSLVSQSR	XP_011560712.1	PREDICTED: collagenase-like [Plutella xylostella]
1939	TSVLEMIAR	XP_011549218.1	PREDICTED: dynamin-like 120 kDa protein, mitochondrial [Plutella xylostella]
1940	TSVSTVNDGK	AKC96182.1	ABC transporter subfamily C4 protein [Plutella xylostella]
1941	TSVYWR	XP_011562370.1	PREDICTED: sodium-dependent nutrient amino acid transporter 1-like [Plutella xylostella]
1942	TTATVDLKPETER	XP_011561543.1	PREDICTED: multidrug resistance-associated protein 1 isoform X3 [Plutella xylostella]
1943	TTAVTAVK	XP_011561066.1	PREDICTED: LOW QUALITY PROTEIN: cullin-associated NEDD8-dissociated protein 1-like [Plutella xylostella]
1944	TTDKIFQGTLR	XP_011552676.1	PREDICTED: protocadherin-23-like [Plutella xylostella]
1945	TTDTILQFFQQR	XP_011548404.1	PREDICTED: phosphatidylinositol 4-kinase alpha-like [Plutella xylostella]
1946	TTDTVELTEEGTEYR	XP_011562295.1	PREDICTED: LOW QUALITY PROTEIN: coatomer subunit gamma-2-like [Plutella xylostella]
1947	TTEGVEDEDRDK	XP_011565042.1	PREDICTED: eukaryotic translation initiation factor 3 subunit C [Plutella xylostella]
1948	TTGEIVSIR	BAD26689.1	Ribosomal protein L18A [Plutella xylostella] >NP_001292407.1 60S ribosomal protein L18a [Plutella xylostella]
1949	TTKPPVLEGWR	XP_011562915.1	PREDICTED: mitochondrial sodium/hydrogen exchanger 9B2-like isoform X2 [Plutella xylostella] >XP_011562917.1 PREDICTED: mitochondrial sodium/hydrogen exchanger 9B2-like isoform X2 [Plutella xylostella] >XP_011562918.1 PREDICTED: mitochondrial sodium/hydrogen exchanger 9B2-like isoform X2 [Plutella xylostella]
1950	TTLVFPTYPTPGPR	ALE60398.1	ATP-binding cassette sub-family A ABCA2 [Plutella xylostella]
1951	TTSASELQSILR	XP_011556435.1	PREDICTED: epidermal growth factor receptor kinase substrate 8-like protein 1 isoform X2 [Plutella xylostella]
1952	TTSQGIPAFDVRPLDPNVIPR	XP_011562907.1	PREDICTED: juvenile hormone-binding protein-like isoform X1 [Plutella xylostella] >XP_011562916.1 PREDICTED: juvenile hormone-binding protein-like isoform X2 [Plutella xylostella]
1953	TTTGTLR	XP_011552676.1	PREDICTED: protocadherin-23-like [Plutella xylostella]
1954	TVAAAHDLGDALQLK	XP_011565042.1	PREDICTED: eukaryotic translation initiation factor 3 subunit C [Plutella xylostella]
1955	TVEQSYEEATTR	XP_011550897.1	PREDICTED: paramyosin, long form-like [Plutella xylostella]
1956	TVGAHTTVSITLPR	XP_011552676.1	PREDICTED: protocadherin-23-like [Plutella xylostella]
1957	TVGFWK	XP_011549989.1	PREDICTED: uncharacterized protein LOC105381882 [Plutella xylostella]
1958	TVGFWKLSR	XP_011549989.1	PREDICTED: uncharacterized protein LOC105381882 [Plutella xylostella]
1959	TVHQLETAR	XP_011558758.1	PREDICTED: LOW QUALITY PROTEIN: myosin-IA [Plutella xylostella]
1960	TVNIGVSTEQRPIK	XP_011554896.1	PREDICTED: zinc carboxypeptidase-like [Plutella xylostella]
1961	TVNSDLETKDEPYAWEAR	XP_011552713.1	PREDICTED: staphylococcal nuclease domain-containing protein 1 isoform X1 [Plutella xylostella]
1962	TVQHGFPNR	XP_011548096.1	PREDICTED: lethal(2) giant larvae protein-like [Plutella xylostella]
1963	TVSVASQSSQK	XP_011556039.1	PREDICTED: synaptic vesicle glycoprotein 2C-like [Plutella xylostella]
1964	TVTESDDDSTLSK	XP_011555546.1	PREDICTED: hypoxia up-regulated protein 1 [Plutella xylostella]
1965	TVVNEFVAYQR	XP_011552093.1	PREDICTED: solute carrier family 28 member 3-like [Plutella xylostella] >XP_011552100.1 PREDICTED: solute carrier family 28 member 3-like [Plutella xylostella] >XP_011552107.1 PREDICTED: solute carrier family 28 member 3-like [Plutella xylostella]
1966	TVYVDTSAVQR	XP_011564488.1	PREDICTED: AP-1 complex subunit gamma-1 [Plutella xylostella]
1967	TWSLSLGGPSSR	XP_011564516.1	PREDICTED: ER membrane protein complex subunit 1-like [Plutella xylostella]
1968	TWSVITVR	XP_011564526.1	PREDICTED: uncharacterized protein LOC105394337, partial [Plutella xylostella]
1969	TYASGIDAGYASGDDDAVVAK	XP_011562928.1	PREDICTED: gelsolin, cytoplasmic-like [Plutella xylostella]
1970	TYATTHFQPYNAR	XP_011563245.1	PREDICTED: membrane alanyl aminopeptidase-like [Plutella xylostella]
1971	TYCFFSHTIK	XP_011553278.1	PREDICTED: alpha-aminoadipic semialdehyde synthase, mitochondrial [Plutella xylostella]
1972	TYDHPLVQDYK	XP_011565599.1	PREDICTED: hypoxia up-regulated protein 1-like [Plutella xylostella]
1973	TYEAFLER	XP_011561925.1	PREDICTED: myosin-IB [Plutella xylostella]
1974	TYIAAVK	XP_011569136.1	PREDICTED: spectrin alpha chain [Plutella xylostella]
1975	TYLQLAGR	XP_011569081.1	PREDICTED: surfeit locus protein 4 homolog [Plutella xylostella]
1976	TYQASIETNQLK	XP_011555639.1	PREDICTED: uncharacterized protein LOC105386719 [Plutella xylostella]
1977	TYTLILR	XP_011550111.1	PREDICTED: cGMP-dependent protein kinase, isozyme 1-like [Plutella xylostella]
1978	TYVLTVESSLSK	XP_011569133.1	PREDICTED: nodal modulator 1-like [Plutella xylostella]
1979	TYWWSTLLHVQNYVNPER	XP_011548158.1	PREDICTED: nose resistant to fluoxetine protein 6-like [Plutella xylostella]
1980	VAAMAPR	XP_011564384.1	PREDICTED: clathrin heavy chain isoform X2 [Plutella xylostella]
1981	VAAQGSGVTTEDVPESER	XP_011565696.1	PREDICTED: uncharacterized protein LOC105395442, partial [Plutella xylostella]
1982	VADAGNDNAGFDPVPEK	XP_011562371.1	PREDICTED: sodium-dependent nutrient amino acid transporter 1-like [Plutella xylostella]
1983	VADECGGVQVSFPR	XP_011554212.1	PREDICTED: vigilin [Plutella xylostella]
1984	VADILEEAAK	XP_011564869.1	PREDICTED: ubiquitin carboxyl-terminal hydrolase 7 [Plutella xylostella]
1985	VADVLHALMSAYR	XP_011549466.1	PREDICTED: importin-5 [Plutella xylostella]
1986	VAEEHLNNLK	XP_011548406.1	PREDICTED: vinculin [Plutella xylostella]
1987	VAEVYQDQAK	XP_011559625.1	PREDICTED: glycogen phosphorylase isoform X1 [Plutella xylostella]
1988	VAFIPNVDGSSSVDQSLNK	XP_011556832.1	PREDICTED: UDP-glucose:glycoprotein glucosyltransferase [Plutella xylostella]
1989	VALGDLSQAPDWR	XP_011548406.1	PREDICTED: vinculin [Plutella xylostella]
1990	VALINNISK	XP_011555639.1	PREDICTED: uncharacterized protein LOC105386719 [Plutella xylostella]
1991	VANEAEFILNR	XP_011549420.1	PREDICTED: neurobeachin [Plutella xylostella]
1992	VANMELYYK	XP_011564384.1	PREDICTED: clathrin heavy chain isoform X2 [Plutella xylostella]
1993	VAPEEHPVLLTEAPLNPK	AEP25396.1	actin [Plutella xylostella] >AOM81402.1 actin [Plutella xylostella] >BAF36825.1 muscle actin [Plutella xylostella] >NP_001296030.1 actin, muscle [Plutella xylostella] >NP_001296055.1 actin, muscle [Plutella xylostella]
1994	VAPTQALQLNQEYTVNVTYR	AAB70755.1	aminopeptidase N [Plutella xylostella] >NP_001292446.1 membrane alanyl aminopeptidase-like precursor [Plutella xylostella]
1995	VAQENATAFAR	XP_011548825.1	PREDICTED: catenin alpha-like, partial [Plutella xylostella]
1996	VASAYSASVPRPSAQAFGEVLFK	XP_011559707.1	PREDICTED: endoplasmic reticulum metallopeptidase 1-like [Plutella xylostella]
1997	VASHALWITILR	XP_011555130.1	PREDICTED: myosin-VIIa-like [Plutella xylostella]
1998	VASSALETGK	XP_011564446.1	PREDICTED: perilipin-4-like [Plutella xylostella]
[truncated: 555 more rows]
