# Supplementary material for: Resistance to Bacillus thuringiensis Cry1Ac toxin requires mutations in two Plutella xylostella ATP-binding cassette transporter paralogs
Source: PLoS Pathog. 2020 Aug 10;16(8):e1008697. doi: 10.1371/journal.ppat.1008697 (PMC7446926; doi:10.1371/journal.ppat.1008697)
Supplement: S9 Table — (XLS) [file ppat.1008697.s009.xls]

## Sheet: Sheet1
S9 Table. A total of 1,968 peptides identified from the G88-ABCC3--2 mutant strain.
Number	Peptide	Protein_ID	Description
1	MTQAAIPDFSAGAMENWGLLTYR	XP_011555108.1	PREDICTED: membrane alanyl aminopeptidase-like [Plutella xylostella]
2	HEISEGGENLSVGQR	XP_011561543.1	PREDICTED: multidrug resistance-associated protein 1 isoform X3 [Plutella xylostella]
3	VLITSEEQFK	XP_011565371.1	PREDICTED: protein lethal(2) giant larvae-like [Plutella xylostella]
4	LKQDPSIAAHASR	XP_011563639.1	PREDICTED: vanin-like protein 1 isoform X2 [Plutella xylostella]
5	TEVNTPLNVLTLAAQK	XP_011559707.1	PREDICTED: endoplasmic reticulum metallopeptidase 1-like [Plutella xylostella]
6	GENIFDEADIRDAVYGIAQYK	XP_011555476.1	PREDICTED: aminopeptidase N-like [Plutella xylostella]
7	HAAIVIQK	XP_011564224.1	PREDICTED: myosin-IB-like [Plutella xylostella]
8	DRPLYFIHYGR	XP_011559707.1	PREDICTED: endoplasmic reticulum metallopeptidase 1-like [Plutella xylostella]
9	ILNSSGDLIQVR	XP_011555130.1	PREDICTED: myosin-VIIa-like [Plutella xylostella]
10	IETGTVTVPAGTDPK	XP_011565371.1	PREDICTED: protein lethal(2) giant larvae-like [Plutella xylostella]
11	CFQVQTQNK	XP_011564224.1	PREDICTED: myosin-IB-like [Plutella xylostella]
12	YVSDMYEPVVALLR	XP_011557667.1	PREDICTED: non-lysosomal glucosylceramidase [Plutella xylostella]
13	KPSIIEIVDTR	XP_011564224.1	PREDICTED: myosin-IB-like [Plutella xylostella]
14	LAPLEGQVLIDDVDTGK	XP_011557529.1	PREDICTED: multidrug resistance-associated protein 4-like [Plutella xylostella]
15	TVSVASQSSQK	XP_011556039.1	PREDICTED: synaptic vesicle glycoprotein 2C-like [Plutella xylostella]
16	VVDGLIAR	XP_011555842.1	PREDICTED: fatty acid synthase-like [Plutella xylostella]
17	SYFTISITRPEDFSQSYSNMAIEK	XP_011563035.1	PREDICTED: membrane alanyl aminopeptidase-like [Plutella xylostella]
18	AFPCYDEPALK	AAS75552.1	aminopeptidase N4 [Plutella xylostella] >NP_001296022.1 aminopeptidase N precursor [Plutella xylostella]
19	RHVYCVGVR	XP_011563035.1	PREDICTED: membrane alanyl aminopeptidase-like [Plutella xylostella]
20	FDFGAIENNNLYSSHVK	XP_011548395.1	PREDICTED: apolipophorins-like [Plutella xylostella]
21	LGQLTTNWLSTK	XP_011563035.1	PREDICTED: membrane alanyl aminopeptidase-like [Plutella xylostella]
22	FILAPSEVESVYR	XP_011564760.1	PREDICTED: uncharacterized protein LOC105394551 [Plutella xylostella]
23	LNPNIAGR	XP_011549989.1	PREDICTED: uncharacterized protein LOC105381882 [Plutella xylostella]
24	DLAVTDFQAGHTK	XP_011558758.1	PREDICTED: LOW QUALITY PROTEIN: myosin-IA [Plutella xylostella]
25	DMGGMDELLPR	AEI27592.1	ABC transporter family C protein ABCC2, partial [Plutella xylostella]
26	AMATVGYTPSNANEAFMTTYLR	XP_011555108.1	PREDICTED: membrane alanyl aminopeptidase-like [Plutella xylostella]
27	ALLELQLESEELYQTFQR	XP_011557846.1	PREDICTED: translation elongation factor 2 [Plutella xylostella]
28	YQSIFK	XP_011558394.1	PREDICTED: phosphate carrier protein, mitochondrial-like [Plutella xylostella]
29	TALTSAIYR	XP_011561543.1	PREDICTED: multidrug resistance-associated protein 1 isoform X3 [Plutella xylostella]
30	EAIDSYIK	XP_011564384.1	PREDICTED: clathrin heavy chain isoform X2 [Plutella xylostella]
31	EYLLGLK	XP_011556259.1	PREDICTED: coatomer subunit alpha-like [Plutella xylostella]
32	YAQQLITEGVVTAEEVKDVK	XP_011565296.1	PREDICTED: 2-oxoglutarate dehydrogenase, mitochondrial [Plutella xylostella]
33	LLSEAEIVEFETWLNANQNQIGAASYATGMSGAR	AAB70755.1	aminopeptidase N [Plutella xylostella] >NP_001292446.1 membrane alanyl aminopeptidase-like precursor [Plutella xylostella]
34	KHEILEQGVEDYAHTIR	XP_011558167.1	PREDICTED: spectrin beta chain isoform X11 [Plutella xylostella]
35	LFTEIWGQTK	XP_011556039.1	PREDICTED: synaptic vesicle glycoprotein 2C-like [Plutella xylostella]
36	HASHMDELGYLFK	JAV02096.1	Carboxyl/cholinesterase-014a [Plutella xylostella] >XP_011556950.1 PREDICTED: juvenile hormone esterase-like isoform X2 [Plutella xylostella]
37	SWSEQAGHPLLTVVVNHETGLMQVTQAR	AAB70755.1	aminopeptidase N [Plutella xylostella] >NP_001292446.1 membrane alanyl aminopeptidase-like precursor [Plutella xylostella]
38	SAPASPALAR	XP_011568173.1	PREDICTED: huntingtin-interacting protein 1-like [Plutella xylostella]
39	IHDKTNVVSYALLGNQENVK	XP_011563035.1	PREDICTED: membrane alanyl aminopeptidase-like [Plutella xylostella]
40	EIVPGDIVEVSVGDKIPADIR	XP_011548276.1	PREDICTED: calcium-transporting ATPase sarcoplasmic/endoplasmic reticulum type isoform X2 [Plutella xylostella]
41	AQIEQIYEDMVK	XP_011554212.1	PREDICTED: vigilin [Plutella xylostella]
42	EGSLLYVPEESSPNYK	XP_011555515.1	PREDICTED: uncharacterized protein LOC105386610 [Plutella xylostella]
43	ELILPR	XP_011547905.1	PREDICTED: androgen-induced gene 1 protein-like [Plutella xylostella] >XP_011565145.1 PREDICTED: androgen-induced gene 1 protein-like [Plutella xylostella]
44	DTADAADVPLR	XP_011554212.1	PREDICTED: vigilin [Plutella xylostella]
45	DLQHPNEFIR	XP_011561246.1	PREDICTED: coatomer subunit beta-like [Plutella xylostella]
46	AGELIDQK	XP_011559707.1	PREDICTED: endoplasmic reticulum metallopeptidase 1-like [Plutella xylostella]
47	LVYLLIK	XP_011548390.1	PREDICTED: coatomer subunit gamma-like [Plutella xylostella]
48	MSDAPVVSVQQGSLQGR	JAV02096.1	Carboxyl/cholinesterase-014a [Plutella xylostella] >XP_011556950.1 PREDICTED: juvenile hormone esterase-like isoform X2 [Plutella xylostella]
49	NIIHGALFLQDNLVK	XP_011548395.1	PREDICTED: apolipophorins-like [Plutella xylostella]
50	AVLGDADAATFQR	XP_011555297.1	PREDICTED: puromycin-sensitive aminopeptidase isoform X2 [Plutella xylostella]
51	LFAVQNAAQDLMK	XP_011558167.1	PREDICTED: spectrin beta chain isoform X11 [Plutella xylostella]
52	IVSDISESFK	AJR19335.1	Cadherin-like protein [Plutella xylostella] >NP_001292423.1 cadherin-87A-like precursor [Plutella xylostella]
53	YAQQLITEGVVTAEEVK	XP_011565296.1	PREDICTED: 2-oxoglutarate dehydrogenase, mitochondrial [Plutella xylostella]
54	YIPDVPVGGDK	ALE60398.1	ATP-binding cassette sub-family A ABCA2 [Plutella xylostella]
55	ADLVNNLGTIAK	XP_011557927.1	PREDICTED: heat shock protein 83 [Plutella xylostella]
56	NTEESFTR	XP_011549275.1	PREDICTED: plasma membrane calcium-transporting ATPase 3 [Plutella xylostella]
57	GVLNFIYNNYESIR	XP_011563035.1	PREDICTED: membrane alanyl aminopeptidase-like [Plutella xylostella]
58	HLAVPTEQQR	XP_011553662.1	PREDICTED: xaa-Pro aminopeptidase 1-like [Plutella xylostella]
59	NDMYGIYK	XP_011555108.1	PREDICTED: membrane alanyl aminopeptidase-like [Plutella xylostella]
60	GAFAEFLLHHLSDAER	XP_011561543.1	PREDICTED: multidrug resistance-associated protein 1 isoform X3 [Plutella xylostella]
61	LAAFMVR	XP_011562641.1	PREDICTED: solute carrier family 10 member 6-like [Plutella xylostella] >XP_011562642.1 PREDICTED: solute carrier family 10 member 6-like [Plutella xylostella] >XP_011562643.1 PREDICTED: solute carrier family 10 member 6-like [Plutella xylostella]
62	FDTESVVGAVVDINR	XP_011551827.1	PREDICTED: protein mesh-like [Plutella xylostella]
63	AELDQPLEDPSTGNEIYK	XP_011554692.1	PREDICTED: V-type proton ATPase 116 kDa subunit a isoform 1-like isoform X1 [Plutella xylostella] >XP_011554701.1 PREDICTED: V-type proton ATPase 116 kDa subunit a isoform 1-like isoform X1 [Plutella xylostella] >XP_011554706.1 PREDICTED: V-type proton ATPase 116 kDa subunit a isoform 1-like isoform X2 [Plutella xylostella] >XP_011557966.1 PREDICTED: V-type proton ATPase 116 kDa subunit a isoform…
64	TIQPLLFTR	AEI27592.1	ABC transporter family C protein ABCC2, partial [Plutella xylostella]
65	YASFQETER	XP_011563344.1	PREDICTED: endoribonuclease Dicer [Plutella xylostella]
66	ALLGAAIDGSGEALK	XP_011561246.1	PREDICTED: coatomer subunit beta-like [Plutella xylostella]
67	SWTEQGSAPVLFVEVNHQTGDMTVTQQR	XP_011555108.1	PREDICTED: membrane alanyl aminopeptidase-like [Plutella xylostella]
68	GIIDTFGSHIHIELQQR	XP_011564488.1	PREDICTED: AP-1 complex subunit gamma-1 [Plutella xylostella]
69	EDDFKPSISNMPIR	AAB70755.1	aminopeptidase N [Plutella xylostella] >NP_001292446.1 membrane alanyl aminopeptidase-like precursor [Plutella xylostella]
70	NEYVDTTIAK	XP_011555798.1	PREDICTED: LOW QUALITY PROTEIN: 26S proteasome non-ATPase regulatory subunit 1-like [Plutella xylostella]
71	NLITGGSGSLR	XP_011560172.1	PREDICTED: nodal modulator 1, partial [Plutella xylostella]
72	NIAPVFITLK	XP_011562707.1	PREDICTED: uncharacterized protein LOC105392732 [Plutella xylostella]
73	VEMLAMLLHR	XP_011567745.1	PREDICTED: phosphatidylinositol 4-kinase alpha-like, partial [Plutella xylostella]
74	SVETQAPPPTGK	XP_011568297.1	PREDICTED: otopetrin-2-like isoform X1 [Plutella xylostella]
75	TTLVFPTYPTPGPR	ALE60398.1	ATP-binding cassette sub-family A ABCA2 [Plutella xylostella]
76	EAGALAEYGPNFSLVEYYK	XP_011555108.1	PREDICTED: membrane alanyl aminopeptidase-like [Plutella xylostella]
77	KLQHGVDFR	XP_011558758.1	PREDICTED: LOW QUALITY PROTEIN: myosin-IA [Plutella xylostella]
78	SLHGYDDSLK	XP_011552352.1	PREDICTED: putative laccase-11, partial [Plutella xylostella]
79	LALQVVQR	XP_011558108.1	PREDICTED: myosin heavy chain, muscle isoform X17 [Plutella xylostella]
80	AVNEALNSLLTDEEDYQGLR	XP_011564384.1	PREDICTED: clathrin heavy chain isoform X2 [Plutella xylostella]
81	GLLGDGNNEPFDDFR	XP_011548395.1	PREDICTED: apolipophorins-like [Plutella xylostella]
82	LMHAGLDQPTRDEVR	AYA73999.1	Niemann-Pick type C 1-b protein [Plutella xylostella]
83	QETVDVKEENVETETVVDDSK	JAV02096.1	Carboxyl/cholinesterase-014a [Plutella xylostella] >XP_011556950.1 PREDICTED: juvenile hormone esterase-like isoform X2 [Plutella xylostella]
84	DNLEWLAR	XP_011555798.1	PREDICTED: LOW QUALITY PROTEIN: 26S proteasome non-ATPase regulatory subunit 1-like [Plutella xylostella]
85	IFLTAYDNFYSDGDGNR	AJR19335.1	Cadherin-like protein [Plutella xylostella] >NP_001292423.1 cadherin-87A-like precursor [Plutella xylostella]
86	AQISFGLR	XP_011563409.1	PREDICTED: tripeptidyl-peptidase 2 [Plutella xylostella]
87	GFWGTYDIHIR	AJR19335.1	Cadherin-like protein [Plutella xylostella] >NP_001292423.1 cadherin-87A-like precursor [Plutella xylostella]
88	ENINMLTQAPSQR	XP_011566209.1	PREDICTED: endoribonuclease Dicer-like, partial [Plutella xylostella]
89	TVTESDDDSTLSK	XP_011555546.1	PREDICTED: hypoxia up-regulated protein 1 [Plutella xylostella]
90	AGVMSYTK	AAB70755.1	aminopeptidase N [Plutella xylostella] >NP_001292446.1 membrane alanyl aminopeptidase-like precursor [Plutella xylostella]
91	VPTATNVPALPTITEAHPPSQQK	XP_011568569.1	PREDICTED: LOW QUALITY PROTEIN: monocarboxylate transporter 3 [Plutella xylostella]
92	HDAYTIEHAR	XP_011559706.1	PREDICTED: uncharacterized protein LOC105390157 [Plutella xylostella]
93	TAEQPQPPPKR	XP_011555973.1	PREDICTED: serine/threonine-protein kinase mig-15 [Plutella xylostella]
94	VTSLQPEESNK	XP_011566875.1	PREDICTED: synaptic vesicle glycoprotein 2B-like [Plutella xylostella]
95	ADLNELDAIVTEGIR	XP_011548406.1	PREDICTED: vinculin [Plutella xylostella]
96	LEEGPPHTK	XP_011561350.1	PREDICTED: LOW QUALITY PROTEIN: solute carrier family 12 member 4 [Plutella xylostella]
97	YVLEALNR	XP_011551163.1	PREDICTED: uncharacterized family 31 glucosidase C30D11.01c-like [Plutella xylostella]
98	KNWELIAEALK	XP_011563245.1	PREDICTED: membrane alanyl aminopeptidase-like [Plutella xylostella]
99	AVVEYVR	XP_011552713.1	PREDICTED: staphylococcal nuclease domain-containing protein 1 isoform X1 [Plutella xylostella]
100	RLEELGAALEEHLILDNR	XP_011569136.1	PREDICTED: spectrin alpha chain [Plutella xylostella]
101	NEYYLAR	XP_011549989.1	PREDICTED: uncharacterized protein LOC105381882 [Plutella xylostella]
102	VRDANGEIQQSLLDK	XP_011549275.1	PREDICTED: plasma membrane calcium-transporting ATPase 3 [Plutella xylostella]
103	LLVAPVVEEGATSR	XP_011563790.1	PREDICTED: neutral alpha-glucosidase AB-like [Plutella xylostella]
104	ISIIPQEPVLFSATLR	AEI27592.1	ABC transporter family C protein ABCC2, partial [Plutella xylostella]
105	NVLQNDVEPTAADVK	JAV02096.1	Carboxyl/cholinesterase-014a [Plutella xylostella] >XP_011556950.1 PREDICTED: juvenile hormone esterase-like isoform X2 [Plutella xylostella]
106	DVLAALTVIK	XP_011566209.1	PREDICTED: endoribonuclease Dicer-like, partial [Plutella xylostella]
107	NTGEPGIPSYHR	XP_011550323.1	PREDICTED: nose resistant to fluoxetine protein 6-like [Plutella xylostella]
108	TKPIWTR	XP_011557927.1	PREDICTED: heat shock protein 83 [Plutella xylostella]
109	LDEAEANALK	XP_011558108.1	PREDICTED: myosin heavy chain, muscle isoform X17 [Plutella xylostella]
110	LKDLSQSPLPEK	XP_011556826.1	PREDICTED: facilitated trehalose transporter Tret1 [Plutella xylostella] >XP_011556827.1 PREDICTED: facilitated trehalose transporter Tret1 [Plutella xylostella] >XP_011556828.1 PREDICTED: facilitated trehalose transporter Tret1 [Plutella xylostella]
111	EKEPIIASTNR	XP_011569136.1	PREDICTED: spectrin alpha chain [Plutella xylostella]
112	KPLHQLFTQFAGLEAEDDGSGDVK	XP_011565296.1	PREDICTED: 2-oxoglutarate dehydrogenase, mitochondrial [Plutella xylostella]
113	YQLSGIRPNTLWQIPLTYTR	XP_011563035.1	PREDICTED: membrane alanyl aminopeptidase-like [Plutella xylostella]
114	AAVVCVLGHVDTGK	XP_011568591.1	PREDICTED: eukaryotic translation initiation factor 5B-like isoform X1 [Plutella xylostella] >XP_011568592.1 PREDICTED: eukaryotic translation initiation factor 5B-like isoform X2 [Plutella xylostella]
115	GYYFTDSSNTK	XP_011563035.1	PREDICTED: membrane alanyl aminopeptidase-like [Plutella xylostella]
116	YYQYFLTNAVETEMGFETR	XP_011555108.1	PREDICTED: membrane alanyl aminopeptidase-like [Plutella xylostella]
117	QFLHAAAAAAADAMLR	XP_011562290.1	PREDICTED: apolipophorins-like, partial [Plutella xylostella]
118	QNSSILR	XP_011564760.1	PREDICTED: uncharacterized protein LOC105394551 [Plutella xylostella]
119	IYIDSNNNPER	XP_011564384.1	PREDICTED: clathrin heavy chain isoform X2 [Plutella xylostella]
120	KIQDVSNESPQK	XP_011555639.1	PREDICTED: uncharacterized protein LOC105386719 [Plutella xylostella]
121	YTEFPYAFPK	AAS75552.1	aminopeptidase N4 [Plutella xylostella] >NP_001296022.1 aminopeptidase N precursor [Plutella xylostella]
122	DFYIMHGNADDNVHYQNAAK	XP_011564760.1	PREDICTED: uncharacterized protein LOC105394551 [Plutella xylostella]
123	KNVVVQDR	XP_011552713.1	PREDICTED: staphylococcal nuclease domain-containing protein 1 isoform X1 [Plutella xylostella]
124	VFPAENPR	XP_011548247.1	PREDICTED: putative helicase mov-10-B.1 [Plutella xylostella]
125	ASDTDALELETESPKPIFTPSSASPITNATFK	XP_011564237.1	PREDICTED: metal transporter CNNM2-like [Plutella xylostella]
126	ETVAEESDQMCLSK	XP_011557846.1	PREDICTED: translation elongation factor 2 [Plutella xylostella]
127	ANYGTDFGFESETSEENR	XP_011562290.1	PREDICTED: apolipophorins-like, partial [Plutella xylostella]
128	VNFTVDEIR	XP_011557846.1	PREDICTED: translation elongation factor 2 [Plutella xylostella]
129	YEKEEYR	XP_011564224.1	PREDICTED: myosin-IB-like [Plutella xylostella]
130	IQDKEGIPPDQQR	XP_011557182.1	PREDICTED: polyubiquitin-C isoform X5 [Plutella xylostella]
131	WGSGNTSLYGPDYLVDR	JAV02096.1	Carboxyl/cholinesterase-014a [Plutella xylostella] >XP_011556950.1 PREDICTED: juvenile hormone esterase-like isoform X2 [Plutella xylostella]
132	KHEALVSDLEAFGNTIK	XP_011569136.1	PREDICTED: spectrin alpha chain [Plutella xylostella]
133	QNTDNLVPPNLR	XP_011555220.1	PREDICTED: membrane alanyl aminopeptidase-like [Plutella xylostella]
134	TSADYYTALR	XP_011554490.1	PREDICTED: Niemann-Pick C1 protein [Plutella xylostella]
135	GGLASYYSYVNYVLDADGR	AYA73999.1	Niemann-Pick type C 1-b protein [Plutella xylostella]
136	WISLNTLALVTK	XP_011564384.1	PREDICTED: clathrin heavy chain isoform X2 [Plutella xylostella]
137	INMLESLK	XP_011563245.1	PREDICTED: membrane alanyl aminopeptidase-like [Plutella xylostella]
138	TYTLILR	XP_011550111.1	PREDICTED: cGMP-dependent protein kinase, isozyme 1-like [Plutella xylostella]
139	IWSVLTER	XP_011551600.1	PREDICTED: leucine-rich PPR motif-containing protein, mitochondrial [Plutella xylostella]
140	ADYDFLWQR	XP_011555220.1	PREDICTED: membrane alanyl aminopeptidase-like [Plutella xylostella]
141	HIEEGKPTYR	XP_011557194.1	PREDICTED: dmX-like protein 1 [Plutella xylostella]
142	VFKPTLEYLMPGGGEK	XP_011548395.1	PREDICTED: apolipophorins-like [Plutella xylostella]
143	NDQIASPFWASGATENWGLVTYR	ADD39717.1	aminopeptidase N [Plutella xylostella]
144	GFSAATQR	XP_011556436.1	PREDICTED: epidermal growth factor receptor kinase substrate 8-like protein 1 isoform X3 [Plutella xylostella]
145	YREGSLLYVPEESSPNYK	XP_011555515.1	PREDICTED: uncharacterized protein LOC105386610 [Plutella xylostella]
146	EDANSLEPR	XP_011555130.1	PREDICTED: myosin-VIIa-like [Plutella xylostella]
147	VHVDITHSEDKIK	XP_011554212.1	PREDICTED: vigilin [Plutella xylostella]
148	VPPGYCITTLALDK	XP_011565696.1	PREDICTED: uncharacterized protein LOC105395442, partial [Plutella xylostella]
149	QFLFRPADVQNPK	XP_011552861.1	PREDICTED: ubiquitin-like modifier-activating enzyme 1 [Plutella xylostella]
150	YLGLMENLR	XP_011564224.1	PREDICTED: myosin-IB-like [Plutella xylostella]
151	GVSVISVK	AEI27592.1	ABC transporter family C protein ABCC2, partial [Plutella xylostella]
152	EIGAITVTEENGR	ADD39717.1	aminopeptidase N [Plutella xylostella]
153	ETLAPADLDVER	XP_011549275.1	PREDICTED: plasma membrane calcium-transporting ATPase 3 [Plutella xylostella]
154	HTGLWISPVQLEEVIK	XP_011563435.1	PREDICTED: luciferin 4-monooxygenase-like [Plutella xylostella]
155	MGVTQEELWGAPR	XP_011565696.1	PREDICTED: uncharacterized protein LOC105395442, partial [Plutella xylostella]
156	SYELPDGQVITIGNER	AEP25396.1	actin [Plutella xylostella] >AOM81402.1 actin [Plutella xylostella] >BAF36825.1 muscle actin [Plutella xylostella] >NP_001296030.1 actin, muscle [Plutella xylostella] >NP_001296055.1 actin, muscle [Plutella xylostella]
157	YANVFTAGEMASVAAIK	AAS75552.1	aminopeptidase N4 [Plutella xylostella] >NP_001296022.1 aminopeptidase N precursor [Plutella xylostella]
158	VAAQGSGVTTEDVPESER	XP_011565696.1	PREDICTED: uncharacterized protein LOC105395442, partial [Plutella xylostella]
159	DLATVQTLQR	XP_011569136.1	PREDICTED: spectrin alpha chain [Plutella xylostella]
160	DGDYGIIR	XP_011556259.1	PREDICTED: coatomer subunit alpha-like [Plutella xylostella]
161	SQEDKIQEGLK	XP_011563435.1	PREDICTED: luciferin 4-monooxygenase-like [Plutella xylostella]
162	VGSSLHTQVFHVPFEER	XP_011554212.1	PREDICTED: vigilin [Plutella xylostella]
163	ALFEPFLK	XP_011549006.1	PREDICTED: AP-3 complex subunit beta-2 [Plutella xylostella]
164	YISDFKFK	XP_011555108.1	PREDICTED: membrane alanyl aminopeptidase-like [Plutella xylostella]
165	GNLEVLLFTLQSR	XP_011558167.1	PREDICTED: spectrin beta chain isoform X11 [Plutella xylostella]
166	TLTDNAVTSMNAVIDTVPVLENR	XP_011549989.1	PREDICTED: uncharacterized protein LOC105381882 [Plutella xylostella]
167	VIHDLNR	AAB70755.1	aminopeptidase N [Plutella xylostella] >NP_001292446.1 membrane alanyl aminopeptidase-like precursor [Plutella xylostella]
168	DGFFQHIGLSLSGGYR	XP_011562371.1	PREDICTED: sodium-dependent nutrient amino acid transporter 1-like [Plutella xylostella]
169	MSAYLVTIHISDEFTIIADNGDAK	ADD39717.1	aminopeptidase N [Plutella xylostella]
170	DNLMAIK	XP_011563344.1	PREDICTED: endoribonuclease Dicer [Plutella xylostella]
171	VSEGGSNFSVGQR	AEI27592.1	ABC transporter family C protein ABCC2, partial [Plutella xylostella]
172	YYEVADQTIK	XP_011549989.1	PREDICTED: uncharacterized protein LOC105381882 [Plutella xylostella]
173	DILSTYVK	XP_011565759.1	PREDICTED: neurofilament heavy polypeptide-like [Plutella xylostella]
174	FDYYAMGEGVAMK	XP_011563035.1	PREDICTED: membrane alanyl aminopeptidase-like [Plutella xylostella]
175	TAFLLTAVSPGVTGLLR	XP_011557580.1	PREDICTED: organic cation transporter protein-like isoform X1 [Plutella xylostella]
176	EPSYIR	XP_011564224.1	PREDICTED: myosin-IB-like [Plutella xylostella]
177	RLAPLLAEYR	XP_011552713.1	PREDICTED: staphylococcal nuclease domain-containing protein 1 isoform X1 [Plutella xylostella]
178	SALQVSSNGR	XP_011549989.1	PREDICTED: uncharacterized protein LOC105381882 [Plutella xylostella]
179	QFSEMYADKFK	XP_011557846.1	PREDICTED: translation elongation factor 2 [Plutella xylostella]
180	VNAFTYLYMGDR	ADD39717.1	aminopeptidase N [Plutella xylostella]
181	SDVALVYSK	XP_011548395.1	PREDICTED: apolipophorins-like [Plutella xylostella]
182	WAIHTLYR	XP_011559894.1	PREDICTED: importin-7 [Plutella xylostella]
183	LLVGDLSPVK	XP_011554944.1	PREDICTED: ATP-binding cassette sub-family F member 1 isoform X1 [Plutella xylostella] >XP_011554945.1 PREDICTED: ATP-binding cassette sub-family F member 1 isoform X2 [Plutella xylostella]
184	EVDDLEQWITER	XP_011558167.1	PREDICTED: spectrin beta chain isoform X11 [Plutella xylostella]
185	APACSETAAGDAPCGCVDCR	AYA73999.1	Niemann-Pick type C 1-b protein [Plutella xylostella]
186	VTLALNAFNTCWLGVVR	XP_011553793.1	PREDICTED: organic cation transporter protein-like [Plutella xylostella]
187	NYVATIIQAR	XP_011564224.1	PREDICTED: myosin-IB-like [Plutella xylostella]
188	NTQVDCEEYVYGK	XP_011553790.1	PREDICTED: solute carrier family 22 member 7-like isoform X2 [Plutella xylostella]
189	QIAEADRYK	AFM52346.1	adenine nucleotide translocase [Plutella xylostella] >BAR13231.1 adenine nucleotide translocase insect1 [Plutella xylostella] >NP_001293047.1 ADP,ATP carrier protein 2 [Plutella xylostella]
190	SLEDNNNPQQLK	XP_011555108.1	PREDICTED: membrane alanyl aminopeptidase-like [Plutella xylostella]
191	GGNPTPEENHFITVNWQPVTK	JAV02096.1	Carboxyl/cholinesterase-014a [Plutella xylostella] >XP_011556950.1 PREDICTED: juvenile hormone esterase-like isoform X2 [Plutella xylostella]
192	SSLLAAFLGEMHK	XP_011561543.1	PREDICTED: multidrug resistance-associated protein 1 isoform X3 [Plutella xylostella]
193	IDGLGFTSDNTPDR	XP_011555683.1	PREDICTED: uncharacterized protein LOC105386750 isoform X1 [Plutella xylostella]
194	ADQVIAAESLPR	XP_011558846.1	PREDICTED: integrin alpha-PS1 isoform X1 [Plutella xylostella]
195	IVLDNSVFSDHR	XP_011564384.1	PREDICTED: clathrin heavy chain isoform X2 [Plutella xylostella]
196	ALENNLGQMEQVTGQLK	XP_011562526.1	PREDICTED: myosin heavy chain 95F-like [Plutella xylostella]
197	YSLDDHWYR	XP_011552713.1	PREDICTED: staphylococcal nuclease domain-containing protein 1 isoform X1 [Plutella xylostella]
198	SSAYCTDVAR	XP_011565296.1	PREDICTED: 2-oxoglutarate dehydrogenase, mitochondrial [Plutella xylostella]
199	TEMLIISSK	XP_011554490.1	PREDICTED: Niemann-Pick C1 protein [Plutella xylostella]
200	TVQHGFPNR	XP_011548096.1	PREDICTED: lethal(2) giant larvae protein-like [Plutella xylostella]
201	DLAALGDKIR	XP_011569136.1	PREDICTED: spectrin alpha chain [Plutella xylostella]
202	SEPINGLVKEVFYTTPR	ADD39717.1	aminopeptidase N [Plutella xylostella]
203	NGPETPENRR	XP_011564224.1	PREDICTED: myosin-IB-like [Plutella xylostella]
204	AQIVDDVFALAR	AAB70755.1	aminopeptidase N [Plutella xylostella] >NP_001292446.1 membrane alanyl aminopeptidase-like precursor [Plutella xylostella]
205	HNVVFLFNGAEENPLQAVPGFLK	XP_011559707.1	PREDICTED: endoplasmic reticulum metallopeptidase 1-like [Plutella xylostella]
206	TIAHDLVNGK	XP_011564224.1	PREDICTED: myosin-IB-like [Plutella xylostella]
207	GVLLPFAPVVYR	XP_011567950.1	PREDICTED: alpha-aminoadipic semialdehyde synthase, mitochondrial-like, partial [Plutella xylostella]
208	SSLISALFR	XP_011557529.1	PREDICTED: multidrug resistance-associated protein 4-like [Plutella xylostella]
209	DHGWIMFNIQETGFYR	XP_011555515.1	PREDICTED: uncharacterized protein LOC105386610 [Plutella xylostella]
210	IGTPIVMNTDIPK	XP_011566209.1	PREDICTED: endoribonuclease Dicer-like, partial [Plutella xylostella]
211	YEPETVIVDTTK	XP_011566690.1	PREDICTED: nodal modulator 1-like [Plutella xylostella]
212	LISTLIFK	XP_011549476.1	PREDICTED: exportin-1 [Plutella xylostella]
213	IPFVRPSTTEPAGR	XP_011562526.1	PREDICTED: myosin heavy chain 95F-like [Plutella xylostella]
214	FLDLLDDYVK	AYA73999.1	Niemann-Pick type C 1-b protein [Plutella xylostella]
215	MFNLNEAFDKLR	XP_011554575.1	PREDICTED: protein Fer3 [Plutella xylostella]
216	EGVIGSENFFPK	XP_011551827.1	PREDICTED: protein mesh-like [Plutella xylostella]
217	FYDTIYTER	XP_011565853.1	PREDICTED: venom dipeptidyl peptidase 4-like, partial [Plutella xylostella]
218	RGDASDFEFLWQR	XP_011560704.1	PREDICTED: membrane alanyl aminopeptidase-like [Plutella xylostella]
219	TEAFFLAQEENAEIQK	XP_011554692.1	PREDICTED: V-type proton ATPase 116 kDa subunit a isoform 1-like isoform X1 [Plutella xylostella] >XP_011554701.1 PREDICTED: V-type proton ATPase 116 kDa subunit a isoform 1-like isoform X1 [Plutella xylostella] >XP_011554706.1 PREDICTED: V-type proton ATPase 116 kDa subunit a isoform 1-like isoform X2 [Plutella xylostella] >XP_011557966.1 PREDICTED: V-type proton ATPase 116 kDa subunit a isoform…
220	QNFLELTELK	XP_011554692.1	PREDICTED: V-type proton ATPase 116 kDa subunit a isoform 1-like isoform X1 [Plutella xylostella] >XP_011554701.1 PREDICTED: V-type proton ATPase 116 kDa subunit a isoform 1-like isoform X1 [Plutella xylostella] >XP_011554706.1 PREDICTED: V-type proton ATPase 116 kDa subunit a isoform 1-like isoform X2 [Plutella xylostella] >XP_011557966.1 PREDICTED: V-type proton ATPase 116 kDa subunit a isoform…
221	INNITSELK	XP_011568173.1	PREDICTED: huntingtin-interacting protein 1-like [Plutella xylostella]
222	VVVNYIPNQFIK	XP_011555130.1	PREDICTED: myosin-VIIa-like [Plutella xylostella]
223	LTEYQFLK	AIK67332.1	aminopeptidase N [Plutella xylostella]
224	LPSTTFIGEKEK	XP_011565296.1	PREDICTED: 2-oxoglutarate dehydrogenase, mitochondrial [Plutella xylostella]
225	IGLHQLR	XP_011561543.1	PREDICTED: multidrug resistance-associated protein 1 isoform X3 [Plutella xylostella]
226	SLTAEAEAAIDAK	XP_011549989.1	PREDICTED: uncharacterized protein LOC105381882 [Plutella xylostella]
227	TVHQLETAR	XP_011558758.1	PREDICTED: LOW QUALITY PROTEIN: myosin-IA [Plutella xylostella]
228	HLTAGNHPLSEQISVK	XP_011558167.1	PREDICTED: spectrin beta chain isoform X11 [Plutella xylostella]
229	IIANTGTETERR	XP_011556488.1	PREDICTED: metal transporter CNNM4-like [Plutella xylostella]
230	IQEKEEEFENTR	XP_011558108.1	PREDICTED: myosin heavy chain, muscle isoform X17 [Plutella xylostella]
231	YGYEISENITK	AYA73999.1	Niemann-Pick type C 1-b protein [Plutella xylostella]
232	EGGEGGDGGEAGASDTK	XP_011557786.1	PREDICTED: probable serine incorporator isoform X4 [Plutella xylostella]
233	EIGLLTWLR	XP_011551027.1	PREDICTED: very-long-chain (3R)-3-hydroxyacyl-CoA dehydratase isoform X1 [Plutella xylostella]
234	LHELLGDEAAVFPVDNKFPK	XP_011562526.1	PREDICTED: myosin heavy chain 95F-like [Plutella xylostella]
235	KFHSFIETVLVK	XP_011555973.1	PREDICTED: serine/threonine-protein kinase mig-15 [Plutella xylostella]
236	TGVNVINSAISNLDWASK	XP_011563035.1	PREDICTED: membrane alanyl aminopeptidase-like [Plutella xylostella]
237	YDGQVAVFGADFQK	XP_011552861.1	PREDICTED: ubiquitin-like modifier-activating enzyme 1 [Plutella xylostella]
238	MEVHFIFR	AKC96182.1	ABC transporter subfamily C4 protein [Plutella xylostella]
239	QLTNNPNSGSHAR	XP_011555130.1	PREDICTED: myosin-VIIa-like [Plutella xylostella]
240	KVGYTPDYIYLLR	XP_011564384.1	PREDICTED: clathrin heavy chain isoform X2 [Plutella xylostella]
241	TLFETEDAFQEK	XP_011564224.1	PREDICTED: myosin-IB-like [Plutella xylostella]
242	LFELFR	XP_011565695.1	PREDICTED: nucleoporin NUP188 homolog [Plutella xylostella]
243	IITTVPLDNGHPAPVR	XP_011564760.1	PREDICTED: uncharacterized protein LOC105394551 [Plutella xylostella]
244	NSKPDFIDVSYGTER	AYA73999.1	Niemann-Pick type C 1-b protein [Plutella xylostella]
245	TVGAHTTVSITLPR	XP_011565287.1	PREDICTED: uncharacterized protein LOC105395062 [Plutella xylostella]
246	AAAKPAAAPAGGVK	XP_011550373.1	PREDICTED: 60S ribosomal protein L6 [Plutella xylostella] >XP_011550374.1 PREDICTED: 60S ribosomal protein L6 [Plutella xylostella]
247	LPGLLIIDTPGHESFSNLR	XP_011568591.1	PREDICTED: eukaryotic translation initiation factor 5B-like isoform X1 [Plutella xylostella] >XP_011568592.1 PREDICTED: eukaryotic translation initiation factor 5B-like isoform X2 [Plutella xylostella]
248	ALWHLLQQEK	ALE60398.1	ATP-binding cassette sub-family A ABCA2 [Plutella xylostella]
249	VWSLSPAMK	XP_011562370.1	PREDICTED: sodium-dependent nutrient amino acid transporter 1-like [Plutella xylostella]
250	VSGSVYKDYFK	AKC96182.1	ABC transporter subfamily C4 protein [Plutella xylostella]
251	VYLIGR	XP_011548395.1	PREDICTED: apolipophorins-like [Plutella xylostella]
252	WTQQGGFPVVTVR	AAS75552.1	aminopeptidase N4 [Plutella xylostella] >NP_001296022.1 aminopeptidase N precursor [Plutella xylostella]
253	NSEESLAVADK	JAV02096.1	Carboxyl/cholinesterase-014a [Plutella xylostella] >XP_011556950.1 PREDICTED: juvenile hormone esterase-like isoform X2 [Plutella xylostella]
254	TPSQILGTFNSVAYQKSGSVIR	AAS75552.1	aminopeptidase N4 [Plutella xylostella] >NP_001296022.1 aminopeptidase N precursor [Plutella xylostella]
255	ESILDVLR	XP_011552966.1	PREDICTED: RRP12-like protein, partial [Plutella xylostella]
256	HFAGDVFYEVK	XP_011555130.1	PREDICTED: myosin-VIIa-like [Plutella xylostella]
257	RQEWDNPSEDEAIAK	XP_011559661.1	PREDICTED: putative inorganic phosphate cotransporter isoform X2 [Plutella xylostella]
258	ANFLAVR	XP_011567162.1	PREDICTED: uncharacterized protein LOC105396853 [Plutella xylostella]
259	YSSVQLLGDLLYR	XP_011557857.1	PREDICTED: translational activator GCN1-like [Plutella xylostella]
260	VTTTAEGPSR	XP_011562915.1	PREDICTED: mitochondrial sodium/hydrogen exchanger 9B2-like isoform X2 [Plutella xylostella] >XP_011562917.1 PREDICTED: mitochondrial sodium/hydrogen exchanger 9B2-like isoform X2 [Plutella xylostella] >XP_011562918.1 PREDICTED: mitochondrial sodium/hydrogen exchanger 9B2-like isoform X2 [Plutella xylostella]
261	LLSGSPTQYEVHYK	XP_011565696.1	PREDICTED: uncharacterized protein LOC105395442, partial [Plutella xylostella]
262	SLHIFYLNR	XP_011550323.1	PREDICTED: nose resistant to fluoxetine protein 6-like [Plutella xylostella]
263	QQTTNAVMDLDEEDPVPEISR	XP_011561178.1	PREDICTED: transitional endoplasmic reticulum ATPase TER94 [Plutella xylostella]
264	ITELYEK	XP_011548395.1	PREDICTED: apolipophorins-like [Plutella xylostella]
265	SNTAGLGAK	XP_011563245.1	PREDICTED: membrane alanyl aminopeptidase-like [Plutella xylostella]
266	LPSTTFIGEK	XP_011565296.1	PREDICTED: 2-oxoglutarate dehydrogenase, mitochondrial [Plutella xylostella]
267	TPSQILGTFNSVAYQK	AAS75552.1	aminopeptidase N4 [Plutella xylostella] >NP_001296022.1 aminopeptidase N precursor [Plutella xylostella]
268	AVGAALGVLGPLGR	XP_011562664.1	PREDICTED: uncharacterized protein LOC105392695 [Plutella xylostella]
269	LLTVSTLSR	XP_011563165.1	PREDICTED: putative sodium-dependent multivitamin transporter isoform X2 [Plutella xylostella]
270	EGLVLVENTR	XP_011552713.1	PREDICTED: staphylococcal nuclease domain-containing protein 1 isoform X1 [Plutella xylostella]
271	DQNNNDTENNNRENFK	XP_011550323.1	PREDICTED: nose resistant to fluoxetine protein 6-like [Plutella xylostella]
272	HSLLAFSSMIGR	XP_011553790.1	PREDICTED: solute carrier family 22 member 7-like isoform X2 [Plutella xylostella]
273	DESQPIHHLNR	XP_011563245.1	PREDICTED: membrane alanyl aminopeptidase-like [Plutella xylostella]
274	YTTDSNTHVTR	XP_011560705.1	PREDICTED: myosin-IB-like [Plutella xylostella]
275	IQVLQPR	XP_011566506.1	PREDICTED: uncharacterized protein LOC105396219 [Plutella xylostella]
276	AVVVNGQHIFTFDGR	XP_011562290.1	PREDICTED: apolipophorins-like, partial [Plutella xylostella]
277	GTGFGVTTGAAK	XP_011555130.1	PREDICTED: myosin-VIIa-like [Plutella xylostella]
278	VEALQAANR	XP_011563409.1	PREDICTED: tripeptidyl-peptidase 2 [Plutella xylostella]
279	FGGIIVLGFAK	XP_011554490.1	PREDICTED: Niemann-Pick C1 protein [Plutella xylostella]
280	NSIPHDLGDPEGEPFK	XP_011557667.1	PREDICTED: non-lysosomal glucosylceramidase [Plutella xylostella]
281	APTGPGSPAGAADK	XP_011566810.1	PREDICTED: translational activator GCN1-like [Plutella xylostella]
282	DGVAVVR	XP_011553662.1	PREDICTED: xaa-Pro aminopeptidase 1-like [Plutella xylostella]
283	FNVALTR	XP_011548247.1	PREDICTED: putative helicase mov-10-B.1 [Plutella xylostella]
284	LLAYMEGHTDYEYYSMAPFLNMK	AAB70755.1	aminopeptidase N [Plutella xylostella] >NP_001292446.1 membrane alanyl aminopeptidase-like precursor [Plutella xylostella]
285	TDVYFTQMSYTDEDHALVGVRPHLYHELER	XP_011565853.1	PREDICTED: venom dipeptidyl peptidase 4-like, partial [Plutella xylostella]
286	NADDITQEEYGDFYK	XP_011557927.1	PREDICTED: heat shock protein 83 [Plutella xylostella]
287	APAILHMLSNAMGNPR	XP_011555476.1	PREDICTED: aminopeptidase N-like [Plutella xylostella]
288	MALISQSSHGK	XP_011567926.1	PREDICTED: eukaryotic translation initiation factor 3 subunit A-like, partial [Plutella xylostella]
289	VATAAEPVAEDK	XP_011550279.1	PREDICTED: exocyst complex component 4-like [Plutella xylostella]
290	LSDIVSIAPCPSVK	XP_011561178.1	PREDICTED: transitional endoplasmic reticulum ATPase TER94 [Plutella xylostella]
291	LNDEEKEDLFK	XP_011557085.1	PREDICTED: uncharacterized protein LOC105387960 isoform X2 [Plutella xylostella]
292	EWLTAAGYANR	XP_011548247.1	PREDICTED: putative helicase mov-10-B.1 [Plutella xylostella]
293	NINFEIQSGWK	AEI27592.1	ABC transporter family C protein ABCC2, partial [Plutella xylostella]
294	EGLPDLQQYLDKL	XP_011557846.1	PREDICTED: translation elongation factor 2 [Plutella xylostella]
295	HQAVTGEMAQHEAR	XP_011569136.1	PREDICTED: spectrin alpha chain [Plutella xylostella]
296	GFQTLIDSYGVASYR	XP_011554692.1	PREDICTED: V-type proton ATPase 116 kDa subunit a isoform 1-like isoform X1 [Plutella xylostella] >XP_011554701.1 PREDICTED: V-type proton ATPase 116 kDa subunit a isoform 1-like isoform X1 [Plutella xylostella] >XP_011554706.1 PREDICTED: V-type proton ATPase 116 kDa subunit a isoform 1-like isoform X2 [Plutella xylostella] >XP_011557966.1 PREDICTED: V-type proton ATPase 116 kDa subunit a isoform…
297	AYLPVNESFGFTADLR	XP_011557846.1	PREDICTED: translation elongation factor 2 [Plutella xylostella]
298	TEDDQTTDVR	XP_011552763.1	PREDICTED: bifunctional glutamate/proline--tRNA ligase isoform X2 [Plutella xylostella]
299	VEENVPSGFEITR	AJR19335.1	Cadherin-like protein [Plutella xylostella] >NP_001292423.1 cadherin-87A-like precursor [Plutella xylostella]
300	AIMEFDIR	XP_011565696.1	PREDICTED: uncharacterized protein LOC105395442, partial [Plutella xylostella]
301	SPVHLFMVR	XP_011565348.1	PREDICTED: 26S proteasome non-ATPase regulatory subunit 2-like [Plutella xylostella]
302	ATFNTVLGAHHR	XP_011555476.1	PREDICTED: aminopeptidase N-like [Plutella xylostella]
303	LMHAGLDQPTR	AYA73999.1	Niemann-Pick type C 1-b protein [Plutella xylostella]
304	ALDEFATK	XP_011569136.1	PREDICTED: spectrin alpha chain [Plutella xylostella]
305	GENIFDEADIR	XP_011555476.1	PREDICTED: aminopeptidase N-like [Plutella xylostella]
306	KFFPFLK	XP_011552713.1	PREDICTED: staphylococcal nuclease domain-containing protein 1 isoform X1 [Plutella xylostella]
307	QGLDWLK	XP_011565696.1	PREDICTED: uncharacterized protein LOC105395442, partial [Plutella xylostella]
308	AQIVNDVLYFLR	XP_011563035.1	PREDICTED: membrane alanyl aminopeptidase-like [Plutella xylostella]
309	QIVLHQK	XP_011555220.1	PREDICTED: membrane alanyl aminopeptidase-like [Plutella xylostella]
310	LQNGITITLPQR	XP_011548395.1	PREDICTED: apolipophorins-like [Plutella xylostella]
311	IFSPDPIVAK	BAD26689.1	Ribosomal protein L18A [Plutella xylostella] >NP_001292407.1 60S ribosomal protein L18a [Plutella xylostella]
312	HANAFHTWLTETR	XP_011569136.1	PREDICTED: spectrin alpha chain [Plutella xylostella]
313	QYLLLHSLR	XP_011561066.1	PREDICTED: LOW QUALITY PROTEIN: cullin-associated NEDD8-dissociated protein 1-like [Plutella xylostella]
314	LVLFLIGK	XP_011553790.1	PREDICTED: solute carrier family 22 member 7-like isoform X2 [Plutella xylostella]
315	IGFLSDDKR	XP_011548247.1	PREDICTED: putative helicase mov-10-B.1 [Plutella xylostella]
316	ANTLNGHAEVVLSDAVK	XP_011548395.1	PREDICTED: apolipophorins-like [Plutella xylostella]
317	LLINAFQFLK	XP_011552842.1	PREDICTED: uncharacterized protein LOC105384324 [Plutella xylostella]
318	QVLSWK	XP_011549989.1	PREDICTED: uncharacterized protein LOC105381882 [Plutella xylostella]
319	FTYAEFVHR	XP_011555130.1	PREDICTED: myosin-VIIa-like [Plutella xylostella]
320	GSTGYEWVIFNK	ADA59492.1	midgut target receptor, partial [Plutella xylostella]
321	SPIYSHFGESITGASTIR	XP_011561543.1	PREDICTED: multidrug resistance-associated protein 1 isoform X3 [Plutella xylostella]
322	TDYTNYALAYSCVDLEDDRR	XP_011549989.1	PREDICTED: uncharacterized protein LOC105381882 [Plutella xylostella]
323	EGVQQHSGDMVLALAR	XP_011559707.1	PREDICTED: endoplasmic reticulum metallopeptidase 1-like [Plutella xylostella]
324	LNPFSAVLR	XP_011553667.1	PREDICTED: 60S ribosomal protein L4-like [Plutella xylostella]
325	GGAPNFINLKPSQVLTQTTTTINR	AAB70755.1	aminopeptidase N [Plutella xylostella] >NP_001292446.1 membrane alanyl aminopeptidase-like precursor [Plutella xylostella]
326	VLMILAADELR	XP_011566209.1	PREDICTED: endoribonuclease Dicer-like, partial [Plutella xylostella]
327	FFPFLK	XP_011552713.1	PREDICTED: staphylococcal nuclease domain-containing protein 1 isoform X1 [Plutella xylostella]
328	DLNKSEAPEVVK	XP_011562370.1	PREDICTED: sodium-dependent nutrient amino acid transporter 1-like [Plutella xylostella]
329	FPERDTADAADVPLR	XP_011554212.1	PREDICTED: vigilin [Plutella xylostella]
330	SINADEAAAMGAVYR	XP_011555546.1	PREDICTED: hypoxia up-regulated protein 1 [Plutella xylostella]
331	SLQQIR	XP_011559212.1	PREDICTED: amine sulfotransferase [Plutella xylostella]
332	TIQSGDFVGLK	XP_011560675.1	PREDICTED: toll-like receptor 3 [Plutella xylostella]
333	VPAFER	XP_011554692.1	PREDICTED: V-type proton ATPase 116 kDa subunit a isoform 1-like isoform X1 [Plutella xylostella] >XP_011554701.1 PREDICTED: V-type proton ATPase 116 kDa subunit a isoform 1-like isoform X1 [Plutella xylostella] >XP_011554706.1 PREDICTED: V-type proton ATPase 116 kDa subunit a isoform 1-like isoform X2 [Plutella xylostella] >XP_011557966.1 PREDICTED: V-type proton ATPase 116 kDa subunit a isoform…
334	DVVVVTINYR	JAV02089.1	Carboxyl/cholinesterase-008a [Plutella xylostella]
335	NLILVVR	XP_011564384.1	PREDICTED: clathrin heavy chain isoform X2 [Plutella xylostella]
336	SLIGTIR	XP_011553793.1	PREDICTED: organic cation transporter protein-like [Plutella xylostella]
337	NWQWWR	XP_011560011.1	PREDICTED: LOW QUALITY PROTEIN: myosin heavy chain, non-muscle-like [Plutella xylostella]
338	VIAPAQPVEVDVNNR	XP_011560704.1	PREDICTED: membrane alanyl aminopeptidase-like [Plutella xylostella]
339	LAEAEETIESLNQK	XP_011558108.1	PREDICTED: myosin heavy chain, muscle isoform X17 [Plutella xylostella]
340	GIAPILPLFR	XP_011557847.1	PREDICTED: translational activator GCN1-like [Plutella xylostella]
341	QYITALTER	XP_011548247.1	PREDICTED: putative helicase mov-10-B.1 [Plutella xylostella]
342	WYYVNTLTR	XP_011566628.1	PREDICTED: nose resistant to fluoxetine protein 6-like, partial [Plutella xylostella]
343	EIAEWLLTDER	XP_011550396.1	PREDICTED: brefeldin A-inhibited guanine nucleotide-exchange protein 1 [Plutella xylostella]
344	VTTEDPANNFQPSTGR	XP_011560116.1	PREDICTED: pyruvate carboxylase, mitochondrial-like isoform X2 [Plutella xylostella]
345	ANAVGPWIER	XP_011567508.1	PREDICTED: alpha-actinin, sarcomeric [Plutella xylostella]
346	FGPLFK	XP_011562295.1	PREDICTED: LOW QUALITY PROTEIN: coatomer subunit gamma-2-like [Plutella xylostella]
347	LWLVWSR	ALE60398.1	ATP-binding cassette sub-family A ABCA2 [Plutella xylostella]
348	DANGEIQQSLLDK	XP_011549275.1	PREDICTED: plasma membrane calcium-transporting ATPase 3 [Plutella xylostella]
349	VENLHHDQFK	XP_011565930.1	PREDICTED: lon protease homolog, mitochondrial-like, partial [Plutella xylostella]
350	TPLPAGLR	XP_011556832.1	PREDICTED: UDP-glucose:glycoprotein glucosyltransferase [Plutella xylostella]
351	GLNQGITDNVQTR	XP_011548245.1	PREDICTED: alpha-mannosidase 2 isoform X2 [Plutella xylostella]
352	TADSFYTTPLTSSYLVAFIVSHYEK	AAB70755.1	aminopeptidase N [Plutella xylostella] >NP_001292446.1 membrane alanyl aminopeptidase-like precursor [Plutella xylostella]
353	ISHELDKTR	XP_011550897.1	PREDICTED: paramyosin, long form-like [Plutella xylostella]
354	LLETGLANLHR	XP_011564218.1	PREDICTED: protein MON2 homolog [Plutella xylostella]
355	KDFLVPGFLAPK	XP_011566209.1	PREDICTED: endoribonuclease Dicer-like, partial [Plutella xylostella]
356	LGDDVDLEQIAAESHGHVGADLASLCSEAALQQIR	XP_011561178.1	PREDICTED: transitional endoplasmic reticulum ATPase TER94 [Plutella xylostella]
357	ELASWSIMVR	XP_011554692.1	PREDICTED: V-type proton ATPase 116 kDa subunit a isoform 1-like isoform X1 [Plutella xylostella] >XP_011554701.1 PREDICTED: V-type proton ATPase 116 kDa subunit a isoform 1-like isoform X1 [Plutella xylostella] >XP_011554706.1 PREDICTED: V-type proton ATPase 116 kDa subunit a isoform 1-like isoform X2 [Plutella xylostella] >XP_011557966.1 PREDICTED: V-type proton ATPase 116 kDa subunit a isoform…
358	LLELGPRPEVAQQAR	XP_011556259.1	PREDICTED: coatomer subunit alpha-like [Plutella xylostella]
359	DLLPVIAVK	XP_011556259.1	PREDICTED: coatomer subunit alpha-like [Plutella xylostella]
360	AVFSWK	XP_011549989.1	PREDICTED: uncharacterized protein LOC105381882 [Plutella xylostella]
361	FGLYEVFK	BAX57168.1	phosphate carrier 1 [Plutella xylostella]
362	YSSPSSNKPMR	XP_011548395.1	PREDICTED: apolipophorins-like [Plutella xylostella]
363	GVQYLNEIKDSVVAGFQWASK	XP_011557846.1	PREDICTED: translation elongation factor 2 [Plutella xylostella]
364	DQPLLEVR	XP_011566209.1	PREDICTED: endoribonuclease Dicer-like, partial [Plutella xylostella]
365	SGSSVPPILNR	XP_011561283.1	PREDICTED: V-type proton ATPase 116 kDa subunit a isoform 1 isoform X3 [Plutella xylostella]
366	MLSFASQLK	XP_011561350.1	PREDICTED: LOW QUALITY PROTEIN: solute carrier family 12 member 4 [Plutella xylostella]
367	SLFAGVPSLGENKPK	XP_011569081.1	PREDICTED: surfeit locus protein 4 homolog [Plutella xylostella]
368	HFAGAVCYNTNQFIEK	XP_011562526.1	PREDICTED: myosin heavy chain 95F-like [Plutella xylostella]
369	MSIGTITAHELGHK	ADD39717.1	aminopeptidase N [Plutella xylostella]
370	KFILAPSEVESVYR	XP_011564760.1	PREDICTED: uncharacterized protein LOC105394551 [Plutella xylostella]
371	GQPDPETIQSGPEYDNDLDK	XP_011549275.1	PREDICTED: plasma membrane calcium-transporting ATPase 3 [Plutella xylostella]
372	QVNSWIAGR	XP_011549989.1	PREDICTED: uncharacterized protein LOC105381882 [Plutella xylostella]
373	LIEWPWK	XP_011551182.1	PREDICTED: solute carrier family 41 member 1-like [Plutella xylostella]
374	ASNYLMDAAHSFR	XP_011556636.1	PREDICTED: leucine--tRNA ligase, cytoplasmic [Plutella xylostella]
375	APVIGITVLDPDPSDMER	XP_011565371.1	PREDICTED: protein lethal(2) giant larvae-like [Plutella xylostella]
376	SYFTISITRPEDFSQSYSNMAIEKFETIVK	XP_011563035.1	PREDICTED: membrane alanyl aminopeptidase-like [Plutella xylostella]
377	SPVTVPIYGALK	XP_011563639.1	PREDICTED: vanin-like protein 1 isoform X2 [Plutella xylostella]
378	VNSTENAISAVTK	XP_011549466.1	PREDICTED: importin-5 [Plutella xylostella]
379	NALTQADFSNLK	XP_011560675.1	PREDICTED: toll-like receptor 3 [Plutella xylostella]
380	VNYDAHIWSHIGEALNSDDRTNIHYLNR	XP_011555515.1	PREDICTED: uncharacterized protein LOC105386610 [Plutella xylostella]
381	QILTHFQQQASK	XP_011554212.1	PREDICTED: vigilin [Plutella xylostella]
382	TTIYAPPAYNVVETNMPLR	AAS75552.1	aminopeptidase N4 [Plutella xylostella] >NP_001296022.1 aminopeptidase N precursor [Plutella xylostella]
383	SHGVNQLKPTR	BAD26671.1	Ribosomal protein L15 [Plutella xylostella] >NP_001296009.1 60S ribosomal protein L15 [Plutella xylostella] >XP_011550628.1 PREDICTED: 60S ribosomal protein L15 [Plutella xylostella]
384	LLAEMSDHTGLDFYEVDANLK	XP_011555108.1	PREDICTED: membrane alanyl aminopeptidase-like [Plutella xylostella]
385	AESAAPAVGTGFLHR	XP_011550166.1	PREDICTED: probable 2-oxoglutarate dehydrogenase E1 component DHKTD1 homolog, mitochondrial [Plutella xylostella]
386	DKEISSLTAK	XP_011558108.1	PREDICTED: myosin heavy chain, muscle isoform X17 [Plutella xylostella]
387	RPTETVAEHIGR	XP_011554490.1	PREDICTED: Niemann-Pick C1 protein [Plutella xylostella]
388	AFFEAPPHVFAIADNAYR	XP_011560705.1	PREDICTED: myosin-IB-like [Plutella xylostella]
389	DALSVGALQR	XP_011558167.1	PREDICTED: spectrin beta chain isoform X11 [Plutella xylostella]
390	WLGATQMEPTHAR	XP_011555515.1	PREDICTED: uncharacterized protein LOC105386610 [Plutella xylostella]
391	IAAYLYK	XP_011564384.1	PREDICTED: clathrin heavy chain isoform X2 [Plutella xylostella]
392	LLLNVESR	XP_011552713.1	PREDICTED: staphylococcal nuclease domain-containing protein 1 isoform X1 [Plutella xylostella]
393	DVLTQVYYGDVR	XP_011565696.1	PREDICTED: uncharacterized protein LOC105395442, partial [Plutella xylostella]
394	IGVFTEDEDTTGK	XP_011548276.1	PREDICTED: calcium-transporting ATPase sarcoplasmic/endoplasmic reticulum type isoform X2 [Plutella xylostella]
395	EAMESLYPTLSSAGLK	XP_011550323.1	PREDICTED: nose resistant to fluoxetine protein 6-like [Plutella xylostella]
396	NLEHPNSTLGSIVHLLK	XP_011562167.1	PREDICTED: proton-coupled amino acid transporter 1-like [Plutella xylostella]
397	TFDGVASGGAR	XP_011563639.1	PREDICTED: vanin-like protein 1 isoform X2 [Plutella xylostella]
398	SGIMTYQR	XP_011555108.1	PREDICTED: membrane alanyl aminopeptidase-like [Plutella xylostella]
399	GQHPQEFVNEK	XP_011548571.1	PREDICTED: LOW QUALITY PROTEIN: ATP-citrate synthase [Plutella xylostella]
400	VFDAIMNFK	XP_011557846.1	PREDICTED: translation elongation factor 2 [Plutella xylostella]
401	FEESEEVLK	XP_011553793.1	PREDICTED: organic cation transporter protein-like [Plutella xylostella]
402	QAWDALQAACSAR	XP_011558167.1	PREDICTED: spectrin beta chain isoform X11 [Plutella xylostella]
403	TESANLLLK	XP_011555194.1	PREDICTED: myosin-IIIb-like [Plutella xylostella]
404	AQPMPDGLAEDIDDGKVNPR	XP_011557846.1	PREDICTED: translation elongation factor 2 [Plutella xylostella]
405	YQLAPFMCR	XP_011560704.1	PREDICTED: membrane alanyl aminopeptidase-like [Plutella xylostella]
406	AEILGPSPQLNYK	XP_011559473.1	PREDICTED: glycerol-3-phosphate acyltransferase 3 isoform X2 [Plutella xylostella]
407	YGLNELPTEEGK	XP_011548276.1	PREDICTED: calcium-transporting ATPase sarcoplasmic/endoplasmic reticulum type isoform X2 [Plutella xylostella]
408	FVNFFESLGGKK	JAV02096.1	Carboxyl/cholinesterase-014a [Plutella xylostella] >XP_011556950.1 PREDICTED: juvenile hormone esterase-like isoform X2 [Plutella xylostella]
409	DDLNGFYR	XP_011555515.1	PREDICTED: uncharacterized protein LOC105386610 [Plutella xylostella]
410	ATYSEGPNGSVR	XP_011549989.1	PREDICTED: uncharacterized protein LOC105381882 [Plutella xylostella]
411	NVNYGWLIR	AIS35862.1	cytochrome b (mitochondrion) [Plutella xylostella] >YP_009093650.1 cytochrome b (mitochondrion) [Plutella xylostella]
412	FAEYQEFR	XP_011562371.1	PREDICTED: sodium-dependent nutrient amino acid transporter 1-like [Plutella xylostella]
413	APFDLFENK	XP_011557927.1	PREDICTED: heat shock protein 83 [Plutella xylostella]
414	IHQEFTANPPLPGAFTPK	XP_011552713.1	PREDICTED: staphylococcal nuclease domain-containing protein 1 isoform X1 [Plutella xylostella]
415	LAALSEHTAR	XP_011554846.1	PREDICTED: dynein heavy chain, cytoplasmic [Plutella xylostella]
416	FHLFVGPEPR	XP_011551179.1	PREDICTED: lysosomal alpha-glucosidase-like, partial [Plutella xylostella]
417	EQVEEEAEGK	XP_011558108.1	PREDICTED: myosin heavy chain, muscle isoform X17 [Plutella xylostella]
418	GAVGAFYGILK	XP_011555130.1	PREDICTED: myosin-VIIa-like [Plutella xylostella]
419	IVENVNVIIATYSDDSGPMGEVR	XP_011557846.1	PREDICTED: translation elongation factor 2 [Plutella xylostella]
420	HSLFAFSSMIGR	XP_011553793.1	PREDICTED: organic cation transporter protein-like [Plutella xylostella]
421	GKLEPDTTDEK	XP_011557667.1	PREDICTED: non-lysosomal glucosylceramidase [Plutella xylostella]
422	TDQLGVEMR	XP_011551827.1	PREDICTED: protein mesh-like [Plutella xylostella]
423	DSVVAGFQWASK	XP_011557846.1	PREDICTED: translation elongation factor 2 [Plutella xylostella]
424	KNGGGYDAQEYEEHPER	XP_011553278.1	PREDICTED: alpha-aminoadipic semialdehyde synthase, mitochondrial [Plutella xylostella]
425	AVISVSLTK	XP_011552676.1	PREDICTED: protocadherin-23-like [Plutella xylostella]
426	MTEHLLGYNVHR	XP_011555108.1	PREDICTED: membrane alanyl aminopeptidase-like [Plutella xylostella]
427	NYLELTELK	XP_011561283.1	PREDICTED: V-type proton ATPase 116 kDa subunit a isoform 1 isoform X3 [Plutella xylostella]
428	FPADPDDRLEAVR	XP_011552713.1	PREDICTED: staphylococcal nuclease domain-containing protein 1 isoform X1 [Plutella xylostella]
429	LVPTEVWEEEPVER	XP_011551704.1	PREDICTED: LOW QUALITY PROTEIN: spectrin beta chain, non-erythrocytic 2 [Plutella xylostella]
430	EGDRTDYDFLWQR	XP_011563035.1	PREDICTED: membrane alanyl aminopeptidase-like [Plutella xylostella]
431	QTNYNSK	XP_011555108.1	PREDICTED: membrane alanyl aminopeptidase-like [Plutella xylostella]
432	LDDVTFKPLK	XP_011558758.1	PREDICTED: LOW QUALITY PROTEIN: myosin-IA [Plutella xylostella]
433	FNGGVQRPTENEIK	XP_011548395.1	PREDICTED: apolipophorins-like [Plutella xylostella]
434	HVYCVGVR	XP_011563035.1	PREDICTED: membrane alanyl aminopeptidase-like [Plutella xylostella]
435	SALQVSSNGRLTK	XP_011549989.1	PREDICTED: uncharacterized protein LOC105381882 [Plutella xylostella]
436	LLLIQAFR	XP_011554846.1	PREDICTED: dynein heavy chain, cytoplasmic [Plutella xylostella]
437	ASYSDKYTVTVQQGDK	XP_011548096.1	PREDICTED: lethal(2) giant larvae protein-like [Plutella xylostella]
438	YLDAVITDLGYEAVDSNEPLTR	AAS75551.1	aminopeptidase N2 [Plutella xylostella]
439	VPDLIEPR	XP_011549472.1	PREDICTED: LOW QUALITY PROTEIN: nose resistant to fluoxetine protein 6-like [Plutella xylostella]
440	FRQHAVAVTADIAEMFMQVK	XP_011556933.1	PREDICTED: uncharacterized protein LOC105387844 [Plutella xylostella]
441	VLASVAK	XP_011554692.1	PREDICTED: V-type proton ATPase 116 kDa subunit a isoform 1-like isoform X1 [Plutella xylostella] >XP_011554701.1 PREDICTED: V-type proton ATPase 116 kDa subunit a isoform 1-like isoform X1 [Plutella xylostella] >XP_011554706.1 PREDICTED: V-type proton ATPase 116 kDa subunit a isoform 1-like isoform X2 [Plutella xylostella] >XP_011557966.1 PREDICTED: V-type proton ATPase 116 kDa subunit a isoform…
442	TLSASSASAINSYLSR	XP_011549989.1	PREDICTED: uncharacterized protein LOC105381882 [Plutella xylostella]
443	GNVFLR	XP_011561283.1	PREDICTED: V-type proton ATPase 116 kDa subunit a isoform 1 isoform X3 [Plutella xylostella]
444	IKGDANIQLR	XP_011563344.1	PREDICTED: endoribonuclease Dicer [Plutella xylostella]
445	VVTAETNINKIR	XP_011555515.1	PREDICTED: uncharacterized protein LOC105386610 [Plutella xylostella]
446	CVTMSPSTYLGENR	AYA73999.1	Niemann-Pick type C 1-b protein [Plutella xylostella]
447	SVAPGPTGLADHLR	XP_011556259.1	PREDICTED: coatomer subunit alpha-like [Plutella xylostella]
448	WHALLALLER	XP_011551704.1	PREDICTED: LOW QUALITY PROTEIN: spectrin beta chain, non-erythrocytic 2 [Plutella xylostella]
449	DYFNLHK	XP_011564516.1	PREDICTED: ER membrane protein complex subunit 1-like [Plutella xylostella]
450	YEVIARPDAIDNGQGQYAYDVGQK	XP_011555108.1	PREDICTED: membrane alanyl aminopeptidase-like [Plutella xylostella]
451	EFDDYNDK	AYA73999.1	Niemann-Pick type C 1-b protein [Plutella xylostella]
452	NTPPVLEK	XP_011565296.1	PREDICTED: 2-oxoglutarate dehydrogenase, mitochondrial [Plutella xylostella]
453	ETLLQLK	XP_011552841.1	PREDICTED: uncharacterized protein LOC105384323 [Plutella xylostella]
454	MVVQSTDTAQK	XP_011561520.1	PREDICTED: peptide transporter family 1 isoform X3 [Plutella xylostella]
455	IHQNGNGYLDK	JAV02096.1	Carboxyl/cholinesterase-014a [Plutella xylostella] >XP_011556950.1 PREDICTED: juvenile hormone esterase-like isoform X2 [Plutella xylostella]
456	TFFLVNNIPLVDQQR	XP_011563344.1	PREDICTED: endoribonuclease Dicer [Plutella xylostella]
457	LTTFEVK	XP_011558167.1	PREDICTED: spectrin beta chain isoform X11 [Plutella xylostella]
458	FIVEQVHTAMFSDSLDSAHALTNPSVNDPAAVSSHFSTITYAR	XP_011563035.1	PREDICTED: membrane alanyl aminopeptidase-like [Plutella xylostella]
459	DAEIIVAELK	XP_011556212.1	PREDICTED: alanine--tRNA ligase, cytoplasmic [Plutella xylostella]
460	LSAPLPR	XP_011567745.1	PREDICTED: phosphatidylinositol 4-kinase alpha-like, partial [Plutella xylostella]
461	NGSVPFFDR	XP_011568569.1	PREDICTED: LOW QUALITY PROTEIN: monocarboxylate transporter 3 [Plutella xylostella]
462	AAVQAEVQSLLALK	XP_011552763.1	PREDICTED: bifunctional glutamate/proline--tRNA ligase isoform X2 [Plutella xylostella]
463	LPNTLQEAIDLGK	XP_011553793.1	PREDICTED: organic cation transporter protein-like [Plutella xylostella]
464	YHLGTYIER	XP_011565296.1	PREDICTED: 2-oxoglutarate dehydrogenase, mitochondrial [Plutella xylostella]
465	IVPNLVR	XP_011564488.1	PREDICTED: AP-1 complex subunit gamma-1 [Plutella xylostella]
466	DITKDENVTEGLLAEGLAK	XP_011552713.1	PREDICTED: staphylococcal nuclease domain-containing protein 1 isoform X1 [Plutella xylostella]
467	QTIIYNER	XP_011549989.1	PREDICTED: uncharacterized protein LOC105381882 [Plutella xylostella]
468	TFIEFMK	XP_011554490.1	PREDICTED: Niemann-Pick C1 protein [Plutella xylostella]
469	NLYYAGAR	XP_011566209.1	PREDICTED: endoribonuclease Dicer-like, partial [Plutella xylostella]
470	QKPEFAEVISPK	XP_011558167.1	PREDICTED: spectrin beta chain isoform X11 [Plutella xylostella]
471	DAALTVR	XP_011560172.1	PREDICTED: nodal modulator 1, partial [Plutella xylostella]
472	YYVTIIDAPGHR	XP_011561146.1	PREDICTED: elongation factor 1-alpha [Plutella xylostella]
473	QELVDNFVEAR	XP_011564333.1	PREDICTED: clustered mitochondria protein homolog [Plutella xylostella]
474	VGAPDAFRPPEK	XP_011551182.1	PREDICTED: solute carrier family 41 member 1-like [Plutella xylostella]
475	FLIKDPVYNAEADLFLNFEK	XP_011548395.1	PREDICTED: apolipophorins-like [Plutella xylostella]
476	LAGFENSVIQR	XP_011548245.1	PREDICTED: alpha-mannosidase 2 isoform X2 [Plutella xylostella]
477	NLYTWETNAIVR	XP_011564760.1	PREDICTED: uncharacterized protein LOC105394551 [Plutella xylostella]
478	QIYSWK	XP_011549989.1	PREDICTED: uncharacterized protein LOC105381882 [Plutella xylostella]
479	HSEMQQVNLK	XP_011559133.1	PREDICTED: coatomer subunit beta'-like isoform X1 [Plutella xylostella]
480	ILTVIANGQK	XP_011558167.1	PREDICTED: spectrin beta chain isoform X11 [Plutella xylostella]
481	VESSNNTLRPFDIYAR	AAB70755.1	aminopeptidase N [Plutella xylostella] >NP_001292446.1 membrane alanyl aminopeptidase-like precursor [Plutella xylostella]
482	IYLLDLAAK	XP_011548571.1	PREDICTED: LOW QUALITY PROTEIN: ATP-citrate synthase [Plutella xylostella]
483	YVDDVFGFLK	XP_011555130.1	PREDICTED: myosin-VIIa-like [Plutella xylostella]
484	LEGTEFR	XP_011563035.1	PREDICTED: membrane alanyl aminopeptidase-like [Plutella xylostella]
485	AQIEQIYEDMVKK	XP_011554212.1	PREDICTED: vigilin [Plutella xylostella]
486	DTADAADVPLRNGDEPAESGPNDVIR	XP_011554212.1	PREDICTED: vigilin [Plutella xylostella]
487	VDVDYATGAISVSQQR	XP_011555220.1	PREDICTED: membrane alanyl aminopeptidase-like [Plutella xylostella]
488	ESNLLFDEK	XP_011555220.1	PREDICTED: membrane alanyl aminopeptidase-like [Plutella xylostella]
489	LGFSPEFGLQAK	XP_011548395.1	PREDICTED: apolipophorins-like [Plutella xylostella]
490	EGNRADYDFLWQR	XP_011555220.1	PREDICTED: membrane alanyl aminopeptidase-like [Plutella xylostella]
491	LGVESIIMGMPHR	XP_011565296.1	PREDICTED: 2-oxoglutarate dehydrogenase, mitochondrial [Plutella xylostella]
492	IAIIPQEPVLFSASLR	AKC96182.1	ABC transporter subfamily C4 protein [Plutella xylostella]
493	DAYPEEAHIADLDAK	XP_011548571.1	PREDICTED: LOW QUALITY PROTEIN: ATP-citrate synthase [Plutella xylostella]
494	VLPVIPHEHR	XP_011559133.1	PREDICTED: coatomer subunit beta'-like isoform X1 [Plutella xylostella]
495	DQTAVHHYLEQSLYSGTIR	XP_011555220.1	PREDICTED: membrane alanyl aminopeptidase-like [Plutella xylostella]
496	ATFDITLR	XP_011555108.1	PREDICTED: membrane alanyl aminopeptidase-like [Plutella xylostella]
497	ITESESWLEK	XP_011555546.1	PREDICTED: hypoxia up-regulated protein 1 [Plutella xylostella]
498	NGPETPENR	XP_011564224.1	PREDICTED: myosin-IB-like [Plutella xylostella]
499	FLFEASPVR	XP_011548395.1	PREDICTED: apolipophorins-like [Plutella xylostella]
500	ALEHYTDLYDIK	XP_011564384.1	PREDICTED: clathrin heavy chain isoform X2 [Plutella xylostella]
501	EFMFEGQGQLQR	XP_011554692.1	PREDICTED: V-type proton ATPase 116 kDa subunit a isoform 1-like isoform X1 [Plutella xylostella] >XP_011554701.1 PREDICTED: V-type proton ATPase 116 kDa subunit a isoform 1-like isoform X1 [Plutella xylostella] >XP_011554706.1 PREDICTED: V-type proton ATPase 116 kDa subunit a isoform 1-like isoform X2 [Plutella xylostella] >XP_011557966.1 PREDICTED: V-type proton ATPase 116 kDa subunit a isoform…
502	TPIVSAYLLAFHVSK	XP_011563035.1	PREDICTED: membrane alanyl aminopeptidase-like [Plutella xylostella]
503	QLFPSFDEPGFK	ADD39717.1	aminopeptidase N [Plutella xylostella]
504	GIVIGTGLMTAIGK	XP_011548276.1	PREDICTED: calcium-transporting ATPase sarcoplasmic/endoplasmic reticulum type isoform X2 [Plutella xylostella]
505	QKIFVFSK	AYA73999.1	Niemann-Pick type C 1-b protein [Plutella xylostella]
506	QESGFYR	AAB70755.1	aminopeptidase N [Plutella xylostella] >NP_001292446.1 membrane alanyl aminopeptidase-like precursor [Plutella xylostella]
507	LGDASVAAPFTSR	XP_011555125.1	PREDICTED: manganese-transporting ATPase 13A1 [Plutella xylostella]
508	SGDVSIER	XP_011563035.1	PREDICTED: membrane alanyl aminopeptidase-like [Plutella xylostella]
509	LLIGETENR	XP_011563344.1	PREDICTED: endoribonuclease Dicer [Plutella xylostella]
510	MTHALGFQILDFLKK	ADD39717.1	aminopeptidase N [Plutella xylostella]
511	QFYTNVAAVVK	XP_011548395.1	PREDICTED: apolipophorins-like [Plutella xylostella]
512	NWELIAEALKDESQPIHHLNR	XP_011563245.1	PREDICTED: membrane alanyl aminopeptidase-like [Plutella xylostella]
513	NSMQALVQGLLSK	XP_011558758.1	PREDICTED: LOW QUALITY PROTEIN: myosin-IA [Plutella xylostella]
514	GDNNNAAREEEEEEPER	XP_011562370.1	PREDICTED: sodium-dependent nutrient amino acid transporter 1-like [Plutella xylostella]
515	LTTELGQFR	XP_011550897.1	PREDICTED: paramyosin, long form-like [Plutella xylostella]
516	VDPEYHPLVIGK	XP_011554212.1	PREDICTED: vigilin [Plutella xylostella]
517	LLYEEGETNAVDK	ADD39717.1	aminopeptidase N [Plutella xylostella]
518	QQTGYYR	AAS75552.1	aminopeptidase N4 [Plutella xylostella] >NP_001296022.1 aminopeptidase N precursor [Plutella xylostella]
519	AATAGTYDASYKVVEK	XP_011549989.1	PREDICTED: uncharacterized protein LOC105381882 [Plutella xylostella]
520	GEVSQQRPPR	XP_011548395.1	PREDICTED: apolipophorins-like [Plutella xylostella]
521	NTQGLLEDYYSR	XP_011549989.1	PREDICTED: uncharacterized protein LOC105381882 [Plutella xylostella]
522	DNNTFASASLDR	XP_011559133.1	PREDICTED: coatomer subunit beta'-like isoform X1 [Plutella xylostella]
523	VYEMTETGPR	XP_011555811.1	PREDICTED: uncharacterized protein LOC105386862 [Plutella xylostella]
524	EEGGVVLEDVCYAPLR	AYA73999.1	Niemann-Pick type C 1-b protein [Plutella xylostella]
525	YGNAADFDFLWSK	XP_011555515.1	PREDICTED: uncharacterized protein LOC105386610 [Plutella xylostella]
526	YDDNITMTR	XP_011557085.1	PREDICTED: uncharacterized protein LOC105387960 isoform X2 [Plutella xylostella]
527	FETIVKEDGSTR	XP_011563035.1	PREDICTED: membrane alanyl aminopeptidase-like [Plutella xylostella]
528	QGGTIEVTQGAQPAIQR	XP_011564224.1	PREDICTED: myosin-IB-like [Plutella xylostella]
529	FAQYDTTSTAK	XP_011564516.1	PREDICTED: ER membrane protein complex subunit 1-like [Plutella xylostella]
530	SLMSDETNQTGNTQGR	XP_011554692.1	PREDICTED: V-type proton ATPase 116 kDa subunit a isoform 1-like isoform X1 [Plutella xylostella] >XP_011554701.1 PREDICTED: V-type proton ATPase 116 kDa subunit a isoform 1-like isoform X1 [Plutella xylostella] >XP_011554706.1 PREDICTED: V-type proton ATPase 116 kDa subunit a isoform 1-like isoform X2 [Plutella xylostella] >XP_011557966.1 PREDICTED: V-type proton ATPase 116 kDa subunit a isoform…
531	YSEENTCGVQLEQK	XP_011557667.1	PREDICTED: non-lysosomal glucosylceramidase [Plutella xylostella]
532	TYEAFLER	XP_011564224.1	PREDICTED: myosin-IB-like [Plutella xylostella]
533	NSDGFSLFVK	XP_011555130.1	PREDICTED: myosin-VIIa-like [Plutella xylostella]
534	DLTGVQNLLK	XP_011569136.1	PREDICTED: spectrin alpha chain [Plutella xylostella]
535	ISQGSSYGAEK	XP_011550885.1	PREDICTED: 1-acyl-sn-glycerol-3-phosphate acyltransferase gamma-like [Plutella xylostella] >XP_011550892.1 PREDICTED: 1-acyl-sn-glycerol-3-phosphate acyltransferase gamma-like [Plutella xylostella] >XP_011550899.1 PREDICTED: 1-acyl-sn-glycerol-3-phosphate acyltransferase gamma-like [Plutella xylostella] >XP_011550908.1 PREDICTED: 1-acyl-sn-glycerol-3-phosphate acyltransferase gamma-like [Plutella…
536	AAAAAAATAGER	XP_011561981.1	PREDICTED: dynactin subunit 1-like [Plutella xylostella]
537	IEVPNPVADLYTFYGR	XP_011553279.1	PREDICTED: probable phospholipid-transporting ATPase IF [Plutella xylostella]
538	YMGVPTEKDNLAGYQAGDVTLLADK	XP_011564760.1	PREDICTED: uncharacterized protein LOC105394551 [Plutella xylostella]
539	NIISLTR	AJR19335.1	Cadherin-like protein [Plutella xylostella] >NP_001292423.1 cadherin-87A-like precursor [Plutella xylostella]
540	QSNPDNDVNSASNPHAEKNGK	XP_011567870.1	PREDICTED: uncharacterized protein LOC105397545, partial [Plutella xylostella]
541	TQSWEDLVR	XP_011564384.1	PREDICTED: clathrin heavy chain isoform X2 [Plutella xylostella]
542	GHLVAIVGAVGSGK	XP_011561543.1	PREDICTED: multidrug resistance-associated protein 1 isoform X3 [Plutella xylostella]
543	DNVGVTGQWSLEVGEK	AAB70755.1	aminopeptidase N [Plutella xylostella] >NP_001292446.1 membrane alanyl aminopeptidase-like precursor [Plutella xylostella]
544	GFRPLYDIPWMFEAR	XP_011552713.1	PREDICTED: staphylococcal nuclease domain-containing protein 1 isoform X1 [Plutella xylostella]
545	KAAKPTDLFEAIQEVVDASDHSIR	AAS75552.1	aminopeptidase N4 [Plutella xylostella] >NP_001296022.1 aminopeptidase N precursor [Plutella xylostella]
546	IADTPCTFTIAK	XP_011557667.1	PREDICTED: non-lysosomal glucosylceramidase [Plutella xylostella]
547	NVVTGFK	BAX57168.1	phosphate carrier 1 [Plutella xylostella]
548	LGQILLELK	XP_011565287.1	PREDICTED: uncharacterized protein LOC105395062 [Plutella xylostella]
549	CDETIQAVQGFDTER	XP_011549989.1	PREDICTED: uncharacterized protein LOC105381882 [Plutella xylostella]
550	KMYAAFETAVAEDGSLSQYTNVK	XP_011563035.1	PREDICTED: membrane alanyl aminopeptidase-like [Plutella xylostella]
551	GNLQTDMRGFYR	AAB70755.1	aminopeptidase N [Plutella xylostella] >NP_001292446.1 membrane alanyl aminopeptidase-like precursor [Plutella xylostella]
552	KFITTDANK	XP_011556636.1	PREDICTED: leucine--tRNA ligase, cytoplasmic [Plutella xylostella]
553	INTNPLDRGFYK	XP_011563035.1	PREDICTED: membrane alanyl aminopeptidase-like [Plutella xylostella]
554	LLDSLQAQQLFR	XP_011569136.1	PREDICTED: spectrin alpha chain [Plutella xylostella]
555	AYGATVPESFDSLGGAIK	XP_011548571.1	PREDICTED: LOW QUALITY PROTEIN: ATP-citrate synthase [Plutella xylostella]
556	EVFYTTPR	ADD39717.1	aminopeptidase N [Plutella xylostella]
557	IADGLQGR	XP_011548406.1	PREDICTED: vinculin [Plutella xylostella]
558	YVENGATVSLVTSQLQPTFAR	AAS75552.1	aminopeptidase N4 [Plutella xylostella] >NP_001296022.1 aminopeptidase N precursor [Plutella xylostella]
559	NVTVSLQNR	XP_011555798.1	PREDICTED: LOW QUALITY PROTEIN: 26S proteasome non-ATPase regulatory subunit 1-like [Plutella xylostella]
560	MVPTTDKGR	XP_011557846.1	PREDICTED: translation elongation factor 2 [Plutella xylostella]
561	ISSDTIFVTAPHEATGGIIGVNR	XP_011564384.1	PREDICTED: clathrin heavy chain isoform X2 [Plutella xylostella]
562	LASQANIAQVLGELK	XP_011552752.1	PREDICTED: AP-1 complex subunit beta-1 [Plutella xylostella] >XP_011552753.1 PREDICTED: AP-1 complex subunit beta-1 [Plutella xylostella]
563	KSMSTVVPHK	XP_011549275.1	PREDICTED: plasma membrane calcium-transporting ATPase 3 [Plutella xylostella]
564	VEALQPELVHR	XP_011554604.1	PREDICTED: LOW QUALITY PROTEIN: dynein heavy chain 1, axonemal-like [Plutella xylostella]
565	SPGQAIVQYNVQPDSVK	XP_011566690.1	PREDICTED: nodal modulator 1-like [Plutella xylostella]
566	MDDLISSYIAVLR	XP_011555130.1	PREDICTED: myosin-VIIa-like [Plutella xylostella]
567	SLGPLTFVFTGSGNVSQGSQEIFQELPHEYVPPEMLR	XP_011553278.1	PREDICTED: alpha-aminoadipic semialdehyde synthase, mitochondrial [Plutella xylostella]
568	MDAEEYFAR	XP_011548395.1	PREDICTED: apolipophorins-like [Plutella xylostella]
569	TDAIVEFVASGSR	XP_011552713.1	PREDICTED: staphylococcal nuclease domain-containing protein 1 isoform X1 [Plutella xylostella]
570	ITIIPQDPVLFSGTLR	XP_011561543.1	PREDICTED: multidrug resistance-associated protein 1 isoform X3 [Plutella xylostella]
571	HQAFEAELAANAER	XP_011569136.1	PREDICTED: spectrin alpha chain [Plutella xylostella]
572	QEQEEYLR	XP_011564224.1	PREDICTED: myosin-IB-like [Plutella xylostella]
573	ADVGFAMGIAGTDVAK	XP_011549275.1	PREDICTED: plasma membrane calcium-transporting ATPase 3 [Plutella xylostella]
574	WMATTQFQPGHAR	AAB70755.1	aminopeptidase N [Plutella xylostella] >NP_001292446.1 membrane alanyl aminopeptidase-like precursor [Plutella xylostella]
575	GGSVSDAGGAADR	XP_011561178.1	PREDICTED: transitional endoplasmic reticulum ATPase TER94 [Plutella xylostella]
576	VVMSDQLAGQWFLR	XP_011557667.1	PREDICTED: non-lysosomal glucosylceramidase [Plutella xylostella]
577	DALEFAQDAR	XP_011566628.1	PREDICTED: nose resistant to fluoxetine protein 6-like, partial [Plutella xylostella]
578	HYVQYDQGEDR	XP_011563522.1	PREDICTED: uncharacterized protein LOC105393455 [Plutella xylostella]
579	FMEVHFNSQWQVVGGHISHYLLEK	XP_011550436.1	PREDICTED: LOW QUALITY PROTEIN: myosin heavy chain 95F-like [Plutella xylostella]
580	APFDLFENKK	XP_011557927.1	PREDICTED: heat shock protein 83 [Plutella xylostella]
581	NQGSWSYVEPR	XP_011565296.1	PREDICTED: 2-oxoglutarate dehydrogenase, mitochondrial [Plutella xylostella]
582	FVNLKYPK	XP_011564760.1	PREDICTED: uncharacterized protein LOC105394551 [Plutella xylostella]
583	TITLEVEPADTIENVK	XP_011557182.1	PREDICTED: polyubiquitin-C isoform X5 [Plutella xylostella]
584	IMVPVTISK	XP_011566209.1	PREDICTED: endoribonuclease Dicer-like, partial [Plutella xylostella]
585	TESLEPLLQR	XP_011551600.1	PREDICTED: leucine-rich PPR motif-containing protein, mitochondrial [Plutella xylostella]
586	LPTTTKPR	AAB70755.1	aminopeptidase N [Plutella xylostella] >NP_001292446.1 membrane alanyl aminopeptidase-like precursor [Plutella xylostella]
587	GSTGYEWVIFNKQESGFYR	ADA59492.1	midgut target receptor, partial [Plutella xylostella]
588	ILLLGTLGCTK	XP_011560704.1	PREDICTED: membrane alanyl aminopeptidase-like [Plutella xylostella]
589	TLLLNNNELQNLPSK	XP_011560675.1	PREDICTED: toll-like receptor 3 [Plutella xylostella]
590	LKFDYYAMGEGVAMK	XP_011563035.1	PREDICTED: membrane alanyl aminopeptidase-like [Plutella xylostella]
591	MTHALGFQILDFLK	ADD39717.1	aminopeptidase N [Plutella xylostella]
592	QALSADDK	XP_011564224.1	PREDICTED: myosin-IB-like [Plutella xylostella]
593	LFGTDAIFLSLGDDK	XP_011548395.1	PREDICTED: apolipophorins-like [Plutella xylostella]
594	GTCISSQISPAGTQYQVVDTNVYADNTATVSR	XP_011549989.1	PREDICTED: uncharacterized protein LOC105381882 [Plutella xylostella]
595	ENPQLTK	XP_011565696.1	PREDICTED: uncharacterized protein LOC105395442, partial [Plutella xylostella]
596	ELEQTIQR	XP_011558108.1	PREDICTED: myosin heavy chain, muscle isoform X17 [Plutella xylostella]
597	AQVAGVVGGNLR	XP_011564322.1	PREDICTED: CD63 antigen-like [Plutella xylostella]
598	RAELDQPLEDPSTGNEIYK	XP_011554692.1	PREDICTED: V-type proton ATPase 116 kDa subunit a isoform 1-like isoform X1 [Plutella xylostella] >XP_011554701.1 PREDICTED: V-type proton ATPase 116 kDa subunit a isoform 1-like isoform X1 [Plutella xylostella] >XP_011554706.1 PREDICTED: V-type proton ATPase 116 kDa subunit a isoform 1-like isoform X2 [Plutella xylostella] >XP_011557966.1 PREDICTED: V-type proton ATPase 116 kDa subunit a isoform…
599	MWDNIIFK	AIS35862.1	cytochrome b (mitochondrion) [Plutella xylostella] >YP_009093650.1 cytochrome b (mitochondrion) [Plutella xylostella]
600	FQSLKTSGTR	XP_011555515.1	PREDICTED: uncharacterized protein LOC105386610 [Plutella xylostella]
601	DGFVWK	XP_011548096.1	PREDICTED: lethal(2) giant larvae protein-like [Plutella xylostella]
602	LAEESLVAATR	XP_011554146.1	PREDICTED: uncharacterized protein LOC105385459 [Plutella xylostella]
603	TFVSSAQSAK	XP_011551163.1	PREDICTED: uncharacterized family 31 glucosidase C30D11.01c-like [Plutella xylostella]
604	LFYQILSIK	XP_011564869.1	PREDICTED: ubiquitin carboxyl-terminal hydrolase 7 [Plutella xylostella]
605	IKEVYVDHR	XP_011554212.1	PREDICTED: vigilin [Plutella xylostella]
606	FAVALTSVIQFVK	XP_011562290.1	PREDICTED: apolipophorins-like, partial [Plutella xylostella]
607	IILLSLVR	XP_011548162.1	PREDICTED: NFX1-type zinc finger-containing protein 1-like isoform X1 [Plutella xylostella]
608	GTAAMSVWVAR	XP_011556259.1	PREDICTED: coatomer subunit alpha-like [Plutella xylostella]
609	ILETLFVHR	XP_011553847.1	PREDICTED: very-long-chain enoyl-CoA reductase [Plutella xylostella]
610	TALSWILPLSR	XP_011565696.1	PREDICTED: uncharacterized protein LOC105395442, partial [Plutella xylostella]
611	AVAAAGGAGAGAR	XP_011555546.1	PREDICTED: hypoxia up-regulated protein 1 [Plutella xylostella]
612	SPSYFNEMELGLVK	XP_011548247.1	PREDICTED: putative helicase mov-10-B.1 [Plutella xylostella]
613	KITESESWLEK	XP_011555546.1	PREDICTED: hypoxia up-regulated protein 1 [Plutella xylostella]
614	ENIAASITWNSQNAATVEAWLR	AAS75552.1	aminopeptidase N4 [Plutella xylostella] >NP_001296022.1 aminopeptidase N precursor [Plutella xylostella]
615	GYSYDLSYNGPSSNLHLLNSNQLTK	XP_011560675.1	PREDICTED: toll-like receptor 3 [Plutella xylostella]
616	NTYDEVVEK	XP_011559707.1	PREDICTED: endoplasmic reticulum metallopeptidase 1-like [Plutella xylostella]
617	LSGPENAAVLDKLTAEITR	XP_011560704.1	PREDICTED: membrane alanyl aminopeptidase-like [Plutella xylostella]
618	TNVVSYALLGNQENVK	XP_011563035.1	PREDICTED: membrane alanyl aminopeptidase-like [Plutella xylostella]
619	HYDTDNEQQSSEDTAFKK	XP_011565348.1	PREDICTED: 26S proteasome non-ATPase regulatory subunit 2-like [Plutella xylostella]
620	QAGTIGAQLTEAQALLEEETK	XP_011560011.1	PREDICTED: LOW QUALITY PROTEIN: myosin heavy chain, non-muscle-like [Plutella xylostella]
621	LEAHVMFDDDRPDDIYQR	XP_011555476.1	PREDICTED: aminopeptidase N-like [Plutella xylostella]
622	GQVVEVLSGGELMSVAR	XP_011567950.1	PREDICTED: alpha-aminoadipic semialdehyde synthase, mitochondrial-like, partial [Plutella xylostella]
623	QTPDTVATDNELKEK	XP_011561543.1	PREDICTED: multidrug resistance-associated protein 1 isoform X3 [Plutella xylostella]
624	AAIQKPWGEGGK	XP_011563344.1	PREDICTED: endoribonuclease Dicer [Plutella xylostella]
625	KSDPVVSYR	XP_011557846.1	PREDICTED: translation elongation factor 2 [Plutella xylostella]
626	TALPINLFESLEAAAK	XP_011555108.1	PREDICTED: membrane alanyl aminopeptidase-like [Plutella xylostella]
627	FQGAVLLGDASER	XP_011556259.1	PREDICTED: coatomer subunit alpha-like [Plutella xylostella]
628	IDGPPEEVER	XP_011554212.1	PREDICTED: vigilin [Plutella xylostella]
629	YTFQGLSK	XP_011560675.1	PREDICTED: toll-like receptor 3 [Plutella xylostella]
630	TLALAWRPLDER	XP_011549273.1	PREDICTED: LOW QUALITY PROTEIN: probable phospholipid-transporting ATPase IM [Plutella xylostella]
631	GVADVTVEEEEQESLWAYPSDKK	XP_011568503.1	PREDICTED: sodium/potassium/calcium exchanger 3-like [Plutella xylostella]
632	IEGSHEGVANAEK	XP_011554212.1	PREDICTED: vigilin [Plutella xylostella]
633	NSFELLFEAEGSK	XP_011548395.1	PREDICTED: apolipophorins-like [Plutella xylostella]
634	DSSVPELAGLR	XP_011569133.1	PREDICTED: nodal modulator 1-like [Plutella xylostella]
635	LTQKEDELR	XP_011560011.1	PREDICTED: LOW QUALITY PROTEIN: myosin heavy chain, non-muscle-like [Plutella xylostella]
636	VLEYIAAR	XP_011560705.1	PREDICTED: myosin-IB-like [Plutella xylostella]
637	TVAAAHDLGDALQLK	XP_011565042.1	PREDICTED: eukaryotic translation initiation factor 3 subunit C [Plutella xylostella]
638	DVVIDIVGYR	XP_011565296.1	PREDICTED: 2-oxoglutarate dehydrogenase, mitochondrial [Plutella xylostella]
639	HANNEILQSAR	XP_011548406.1	PREDICTED: vinculin [Plutella xylostella]
640	AQLELLHELR	XP_011565042.1	PREDICTED: eukaryotic translation initiation factor 3 subunit C [Plutella xylostella]
641	ALEYYLR	XP_011563035.1	PREDICTED: membrane alanyl aminopeptidase-like [Plutella xylostella]
642	VAAAVEVPK	XP_011552861.1	PREDICTED: ubiquitin-like modifier-activating enzyme 1 [Plutella xylostella]
643	GAGLNGRDNLFAVNNALGTVEMTDHIHILK	XP_011564760.1	PREDICTED: uncharacterized protein LOC105394551 [Plutella xylostella]
644	VYFPDDTDEAFEVDSSTK	XP_011555130.1	PREDICTED: myosin-VIIa-like [Plutella xylostella]
645	LLALGHHTPFMHIGPAHNYR	XP_011563687.1	PREDICTED: alpha-aminoadipic semialdehyde synthase, mitochondrial-like, partial [Plutella xylostella]
646	FVETQVNVDNKPFGVISRPGPVDQHAYAIR	ABV00673.1	aminopeptidase N, partial [Plutella xylostella]
647	LAQLTSSEQELTPLSSVR	XP_011551600.1	PREDICTED: leucine-rich PPR motif-containing protein, mitochondrial [Plutella xylostella]
648	TITLEVEASDTIENVK	XP_011557182.1	PREDICTED: polyubiquitin-C isoform X5 [Plutella xylostella]
649	GGDVDNFNFLWAR	AAS75552.1	aminopeptidase N4 [Plutella xylostella] >NP_001296022.1 aminopeptidase N precursor [Plutella xylostella]
650	AQLELLVGVEEGKR	XP_011556436.1	PREDICTED: epidermal growth factor receptor kinase substrate 8-like protein 1 isoform X3 [Plutella xylostella]
651	NFHIFYQLLAGGDEETLK	XP_011560705.1	PREDICTED: myosin-IB-like [Plutella xylostella]
652	EAIEEDGTLNGYEGFDFYK	XP_011563245.1	PREDICTED: membrane alanyl aminopeptidase-like [Plutella xylostella]
653	YANVFK	XP_011568608.1	PREDICTED: proton-coupled amino acid transporter 1-like, partial [Plutella xylostella]
654	YISFHGLR	XP_011562454.1	PREDICTED: phospholipase D2 isoform X2 [Plutella xylostella] >XP_011562455.1 PREDICTED: phospholipase D2 isoform X2 [Plutella xylostella]
655	AYLTLKPIPR	XP_011558758.1	PREDICTED: LOW QUALITY PROTEIN: myosin-IA [Plutella xylostella]
656	GEFDLEAR	XP_011548395.1	PREDICTED: apolipophorins-like [Plutella xylostella]
657	QFAALKVIAPAQPVEVDVNNR	XP_011560704.1	PREDICTED: membrane alanyl aminopeptidase-like [Plutella xylostella]
658	SSHYDKLLEAELK	XP_011552713.1	PREDICTED: staphylococcal nuclease domain-containing protein 1 isoform X1 [Plutella xylostella]
659	EADEAEFSALLDR	XP_011557667.1	PREDICTED: non-lysosomal glucosylceramidase [Plutella xylostella]
660	EINEAWQQLQAR	XP_011569136.1	PREDICTED: spectrin alpha chain [Plutella xylostella]
661	GAYSVEHLATFTVTR	XP_011556436.1	PREDICTED: epidermal growth factor receptor kinase substrate 8-like protein 1 isoform X3 [Plutella xylostella]
662	YLTEKYEYDVTEAR	XP_011557846.1	PREDICTED: translation elongation factor 2 [Plutella xylostella]
663	TISDVYFVPQLTTNLLSVSAMTR	XP_011552983.1	PREDICTED: uncharacterized protein LOC105384449 [Plutella xylostella]
664	GTVQGNADIIK	XP_011552841.1	PREDICTED: uncharacterized protein LOC105384323 [Plutella xylostella]
665	ENQYQLGDPKK	XP_011563035.1	PREDICTED: membrane alanyl aminopeptidase-like [Plutella xylostella]
666	AATVAALFDYNPK	XP_011565042.1	PREDICTED: eukaryotic translation initiation factor 3 subunit C [Plutella xylostella]
667	LTNLDGSIK	AEI27592.1	ABC transporter family C protein ABCC2, partial [Plutella xylostella]
668	YEQDVEAAGR	XP_011547991.1	PREDICTED: anion exchange protein 2-like [Plutella xylostella]
669	AFDVSEPR	AAB70755.1	aminopeptidase N [Plutella xylostella] >NP_001292446.1 membrane alanyl aminopeptidase-like precursor [Plutella xylostella]
670	ADGKFEIQAYMK	XP_011568806.1	PREDICTED: uncharacterized protein LOC105398412 [Plutella xylostella]
671	KGEIFELK	XP_011552752.1	PREDICTED: AP-1 complex subunit beta-1 [Plutella xylostella] >XP_011552753.1 PREDICTED: AP-1 complex subunit beta-1 [Plutella xylostella]
672	IEDVGEDEDEDAKDK	XP_011557927.1	PREDICTED: heat shock protein 83 [Plutella xylostella]
673	WPAWPVTR	XP_011548571.1	PREDICTED: LOW QUALITY PROTEIN: ATP-citrate synthase [Plutella xylostella]
674	NLNIVIESGWK	XP_011557529.1	PREDICTED: multidrug resistance-associated protein 4-like [Plutella xylostella]
675	SIGAPALPHR	XP_011553278.1	PREDICTED: alpha-aminoadipic semialdehyde synthase, mitochondrial [Plutella xylostella]
676	QGAVSEVGSYQQLLEK	XP_011561543.1	PREDICTED: multidrug resistance-associated protein 1 isoform X3 [Plutella xylostella]
677	QNILFGLPYDRVR	XP_011557529.1	PREDICTED: multidrug resistance-associated protein 4-like [Plutella xylostella]
678	MWIYGWAR	XP_011563455.1	PREDICTED: solute carrier family 52, riboflavin transporter, member 3 [Plutella xylostella]
679	DEQEQEEFDEYNFRK	XP_011555130.1	PREDICTED: myosin-VIIa-like [Plutella xylostella]
680	TKPNDINVGAVGHLK	XP_011548395.1	PREDICTED: apolipophorins-like [Plutella xylostella]
681	IMSSDAQLVVISVPR	XP_011558758.1	PREDICTED: LOW QUALITY PROTEIN: myosin-IA [Plutella xylostella]
682	GSQGDEWVIFNIQQTGYYR	XP_011555108.1	PREDICTED: membrane alanyl aminopeptidase-like [Plutella xylostella]
683	NNRPEEGPLQTR	XP_011564384.1	PREDICTED: clathrin heavy chain isoform X2 [Plutella xylostella]
684	ATFDITLRRPTEYR	ADA59493.1	midgut target receptor, partial [Plutella xylostella]
685	TNELYPIPITYTTK	XP_011555515.1	PREDICTED: uncharacterized protein LOC105386610 [Plutella xylostella]
686	KEQVQAAEER	AEI27592.1	ABC transporter family C protein ABCC2, partial [Plutella xylostella]
687	ILEFIAVSQLK	XP_011565930.1	PREDICTED: lon protease homolog, mitochondrial-like, partial [Plutella xylostella]
688	YIGTEDLADIDK	XP_011555515.1	PREDICTED: uncharacterized protein LOC105386610 [Plutella xylostella]
689	AQIVDDVFALMR	ADD39717.1	aminopeptidase N [Plutella xylostella]
690	QTVDLDVYLDEDRFDGETSIYILTADNDMK	XP_011563035.1	PREDICTED: membrane alanyl aminopeptidase-like [Plutella xylostella]
691	QVLSWKLSR	XP_011549989.1	PREDICTED: uncharacterized protein LOC105381882 [Plutella xylostella]
692	RPTEYR	ADA59493.1	midgut target receptor, partial [Plutella xylostella]
693	SLNYYLDEMKYEYANPDDVFR	ADD39717.1	aminopeptidase N [Plutella xylostella]
694	KPTEITEIGAIR	XP_011558758.1	PREDICTED: LOW QUALITY PROTEIN: myosin-IA [Plutella xylostella]
695	VHNFEAHSDYVR	XP_011559133.1	PREDICTED: coatomer subunit beta'-like isoform X1 [Plutella xylostella]
696	VNYDSYTWDLIIR	XP_011555108.1	PREDICTED: membrane alanyl aminopeptidase-like [Plutella xylostella]
697	IPFQEFR	XP_011560011.1	PREDICTED: LOW QUALITY PROTEIN: myosin heavy chain, non-muscle-like [Plutella xylostella]
698	IAELLSNLLR	XP_011550117.1	PREDICTED: kinesin heavy chain [Plutella xylostella]
699	KSLALYISR	AAS75552.1	aminopeptidase N4 [Plutella xylostella] >NP_001296022.1 aminopeptidase N precursor [Plutella xylostella]
700	LQIANISHIHSSR	XP_011551600.1	PREDICTED: leucine-rich PPR motif-containing protein, mitochondrial [Plutella xylostella]
701	LEQFGPR	XP_011566209.1	PREDICTED: endoribonuclease Dicer-like, partial [Plutella xylostella]
702	ISTESAEGIQQYLGQK	XP_011551600.1	PREDICTED: leucine-rich PPR motif-containing protein, mitochondrial [Plutella xylostella]
703	AYYSFQGIPYAKPPLGSLR	JAV02096.1	Carboxyl/cholinesterase-014a [Plutella xylostella] >XP_011556950.1 PREDICTED: juvenile hormone esterase-like isoform X2 [Plutella xylostella]
704	DIGVAMFVR	XP_011551827.1	PREDICTED: protein mesh-like [Plutella xylostella]
705	TLSVNIVSDR	XP_011548096.1	PREDICTED: lethal(2) giant larvae protein-like [Plutella xylostella]
706	EDNQVVVR	XP_011551179.1	PREDICTED: lysosomal alpha-glucosidase-like, partial [Plutella xylostella]
707	QQEGSGDDSKDELAIPNAAK	AIS93186.1	ABC transporter family C protein ABCC2 [Plutella xylostella] >NP_001296082.1 probable multidrug resistance-associated protein lethal(2)03659 [Plutella xylostella]
708	EAYLLYDEQNTNLQNQIFIATIISHEMAHK	XP_011563035.1	PREDICTED: membrane alanyl aminopeptidase-like [Plutella xylostella]
709	VGFPPDTPLVLYEEIKPDFVEK	XP_011564869.1	PREDICTED: ubiquitin carboxyl-terminal hydrolase 7 [Plutella xylostella]
710	LQALSADLAAVR	XP_011551704.1	PREDICTED: LOW QUALITY PROTEIN: spectrin beta chain, non-erythrocytic 2 [Plutella xylostella]
711	YPADSAYETVQR	XP_011564069.1	PREDICTED: von Willebrand factor A domain-containing protein 8-like [Plutella xylostella]
712	SPYYGFYQVPGKENR	XP_011552352.1	PREDICTED: putative laccase-11, partial [Plutella xylostella]
713	NTGVSGVPTLYQIPITWTR	AAB70755.1	aminopeptidase N [Plutella xylostella] >NP_001292446.1 membrane alanyl aminopeptidase-like precursor [Plutella xylostella]
714	TGVVSKQPGEEWVIFNHLQHGHYR	XP_011563245.1	PREDICTED: membrane alanyl aminopeptidase-like [Plutella xylostella]
715	VTPNFR	XP_011549275.1	PREDICTED: plasma membrane calcium-transporting ATPase 3 [Plutella xylostella]
716	VADAGNDNAGFDPVPEK	XP_011562371.1	PREDICTED: sodium-dependent nutrient amino acid transporter 1-like [Plutella xylostella]
717	HFRPDDPSIK	XP_011563057.1	PREDICTED: dynamin [Plutella xylostella]
718	FLWWR	XP_011555476.1	PREDICTED: aminopeptidase N-like [Plutella xylostella]
719	LTISPNGAVSLPEAR	XP_011560172.1	PREDICTED: nodal modulator 1, partial [Plutella xylostella]
720	EYLLLSLAK	XP_011564488.1	PREDICTED: AP-1 complex subunit gamma-1 [Plutella xylostella]
721	ASPHIWFER	XP_011559473.1	PREDICTED: glycerol-3-phosphate acyltransferase 3 isoform X2 [Plutella xylostella]
722	LEADTQLVFPDEPVFSR	XP_011565287.1	PREDICTED: uncharacterized protein LOC105395062 [Plutella xylostella]
723	GADNVIYDR	XP_011549273.1	PREDICTED: LOW QUALITY PROTEIN: probable phospholipid-transporting ATPase IM [Plutella xylostella]
724	TNHLHNVETVKDK	XP_011560705.1	PREDICTED: myosin-IB-like [Plutella xylostella]
725	KLVEIEEVAK	XP_011552713.1	PREDICTED: staphylococcal nuclease domain-containing protein 1 isoform X1 [Plutella xylostella]
726	GPQEDIDKCEK	XP_011554212.1	PREDICTED: vigilin [Plutella xylostella]
727	YNSSQNTADMVVMLR	XP_011563035.1	PREDICTED: membrane alanyl aminopeptidase-like [Plutella xylostella]
728	VLQIQYLASNNQADEVVK	ADD39717.1	aminopeptidase N [Plutella xylostella]
729	AILWVAK	XP_011556636.1	PREDICTED: leucine--tRNA ligase, cytoplasmic [Plutella xylostella]
730	MVLDGEIQDR	XP_011567950.1	PREDICTED: alpha-aminoadipic semialdehyde synthase, mitochondrial-like, partial [Plutella xylostella]
731	FFDTNPSGR	XP_011557529.1	PREDICTED: multidrug resistance-associated protein 4-like [Plutella xylostella]
732	VFDTFTATYHSYITTSR	XP_011564760.1	PREDICTED: uncharacterized protein LOC105394551 [Plutella xylostella]
733	LAGVLGAPR	XP_011550595.1	PREDICTED: digestive organ expansion factor homolog [Plutella xylostella]
734	YTLLTFLPK	XP_011553279.1	PREDICTED: probable phospholipid-transporting ATPase IF [Plutella xylostella]
735	ANMAWGTQNADSILK	ADD39717.1	aminopeptidase N [Plutella xylostella]
736	ETVVEVPNVSWTDIGGLQSVK	XP_011561178.1	PREDICTED: transitional endoplasmic reticulum ATPase TER94 [Plutella xylostella]
737	IVLHIKEDLTEYLEEHK	XP_011557927.1	PREDICTED: heat shock protein 83 [Plutella xylostella]
738	MMQHFLTPEIFR	AAS75552.1	aminopeptidase N4 [Plutella xylostella] >NP_001296022.1 aminopeptidase N precursor [Plutella xylostella]
739	AIGVKPPR	XP_011561178.1	PREDICTED: transitional endoplasmic reticulum ATPase TER94 [Plutella xylostella]
740	AVQQKIITTVPLDNGHPAPVR	XP_011564760.1	PREDICTED: uncharacterized protein LOC105394551 [Plutella xylostella]
741	YLINVSK	JAV02096.1	Carboxyl/cholinesterase-014a [Plutella xylostella] >XP_011556950.1 PREDICTED: juvenile hormone esterase-like isoform X2 [Plutella xylostella]
742	LEDLNMVLNQTR	XP_011554692.1	PREDICTED: V-type proton ATPase 116 kDa subunit a isoform 1-like isoform X1 [Plutella xylostella] >XP_011554701.1 PREDICTED: V-type proton ATPase 116 kDa subunit a isoform 1-like isoform X1 [Plutella xylostella] >XP_011554706.1 PREDICTED: V-type proton ATPase 116 kDa subunit a isoform 1-like isoform X2 [Plutella xylostella] >XP_011557966.1 PREDICTED: V-type proton ATPase 116 kDa subunit a isoform…
743	KILDDTNPLTSAEPYQSVTQR	AYA73999.1	Niemann-Pick type C 1-b protein [Plutella xylostella]
744	GTSDKEAVLVLLR	XP_011558758.1	PREDICTED: LOW QUALITY PROTEIN: myosin-IA [Plutella xylostella]
745	MYAAFETAVAEDGSLSQYTNVK	XP_011563035.1	PREDICTED: membrane alanyl aminopeptidase-like [Plutella xylostella]
746	LTAIDAFR	XP_011550133.1	PREDICTED: uncharacterized protein LOC105382015 [Plutella xylostella]
747	TFCEAVLHSFK	XP_011562526.1	PREDICTED: myosin heavy chain 95F-like [Plutella xylostella]
748	SINPLDEIPNK	XP_011566252.1	PREDICTED: apolipophorins-like [Plutella xylostella]
749	LLQLLNRPR	XP_011564069.1	PREDICTED: von Willebrand factor A domain-containing protein 8-like [Plutella xylostella]
750	QICEMNCSPEQSR	AYA73999.1	Niemann-Pick type C 1-b protein [Plutella xylostella]
751	NFHAFYQLLSSSK	XP_011558758.1	PREDICTED: LOW QUALITY PROTEIN: myosin-IA [Plutella xylostella]
752	DEATLQHYLQQSLYSSSIR	XP_011563035.1	PREDICTED: membrane alanyl aminopeptidase-like [Plutella xylostella]
753	IEYVGHMNETPLSR	ADD39717.1	aminopeptidase N [Plutella xylostella]
754	VLASEEYYNER	XP_011562015.1	PREDICTED: creatine transporter-like [Plutella xylostella]
755	GNDVLVVR	XP_011563790.1	PREDICTED: neutral alpha-glucosidase AB-like [Plutella xylostella]
756	QLTAAQAQAK	XP_011569068.1	PREDICTED: methionine--tRNA ligase, cytoplasmic [Plutella xylostella]
757	TPATIQR	XP_011564384.1	PREDICTED: clathrin heavy chain isoform X2 [Plutella xylostella]
758	NGDNETIFQSVLATYDKPK	XP_011557667.1	PREDICTED: non-lysosomal glucosylceramidase [Plutella xylostella]
759	DILSLGNGDTEK	AKC96182.1	ABC transporter subfamily C4 protein [Plutella xylostella]
760	LIEGQHYAADDVAQR	XP_011569136.1	PREDICTED: spectrin alpha chain [Plutella xylostella]
761	LKDNVKPLR	XP_011563035.1	PREDICTED: membrane alanyl aminopeptidase-like [Plutella xylostella]
762	DLSWAPHEYQGLR	XP_011565696.1	PREDICTED: uncharacterized protein LOC105395442, partial [Plutella xylostella]
763	IFLASIRPPR	XP_011552713.1	PREDICTED: staphylococcal nuclease domain-containing protein 1 isoform X1 [Plutella xylostella]
764	GEPGAHTAMAR	XP_011567950.1	PREDICTED: alpha-aminoadipic semialdehyde synthase, mitochondrial-like, partial [Plutella xylostella]
765	QALSADDKK	XP_011564224.1	PREDICTED: myosin-IB-like [Plutella xylostella]
766	IFLDNAVHER	XP_011551827.1	PREDICTED: protein mesh-like [Plutella xylostella]
767	GSSQVEIVDRK	XP_011555476.1	PREDICTED: aminopeptidase N-like [Plutella xylostella]
768	VLPSTTYQNNGQSYIITQQR	XP_011551827.1	PREDICTED: protein mesh-like [Plutella xylostella]
769	ITELNSIDKK	XP_011555546.1	PREDICTED: hypoxia up-regulated protein 1 [Plutella xylostella]
770	LYGIEDAHTIFR	XP_011567950.1	PREDICTED: alpha-aminoadipic semialdehyde synthase, mitochondrial-like, partial [Plutella xylostella]
771	VADILEEAAK	XP_011564869.1	PREDICTED: ubiquitin carboxyl-terminal hydrolase 7 [Plutella xylostella]
772	LHWVEFMSK	XP_011554692.1	PREDICTED: V-type proton ATPase 116 kDa subunit a isoform 1-like isoform X1 [Plutella xylostella] >XP_011554701.1 PREDICTED: V-type proton ATPase 116 kDa subunit a isoform 1-like isoform X1 [Plutella xylostella] >XP_011554706.1 PREDICTED: V-type proton ATPase 116 kDa subunit a isoform 1-like isoform X2 [Plutella xylostella] >XP_011557966.1 PREDICTED: V-type proton ATPase 116 kDa subunit a isoform…
773	VVQPLLTR	XP_011556436.1	PREDICTED: epidermal growth factor receptor kinase substrate 8-like protein 1 isoform X3 [Plutella xylostella]
774	LQVDGDKYK	BAX57168.1	phosphate carrier 1 [Plutella xylostella]
775	LADLEEFISGPNHADIQK	XP_011564384.1	PREDICTED: clathrin heavy chain isoform X2 [Plutella xylostella]
776	AVLTLYQQR	XP_011556436.1	PREDICTED: epidermal growth factor receptor kinase substrate 8-like protein 1 isoform X3 [Plutella xylostella]
777	QTVDLDVYLDEDR	XP_011563035.1	PREDICTED: membrane alanyl aminopeptidase-like [Plutella xylostella]
778	WTLWDR	XP_011552861.1	PREDICTED: ubiquitin-like modifier-activating enzyme 1 [Plutella xylostella]
779	QAVEHIVAGTSGTAPYLLHGPPGTGK	XP_011548247.1	PREDICTED: putative helicase mov-10-B.1 [Plutella xylostella]
780	ILDDTNPLTSAEPYQSVTQR	AYA73999.1	Niemann-Pick type C 1-b protein [Plutella xylostella]
781	VVSSFDK	XP_011548395.1	PREDICTED: apolipophorins-like [Plutella xylostella]
782	EMVELPLR	XP_011561178.1	PREDICTED: transitional endoplasmic reticulum ATPase TER94 [Plutella xylostella]
783	IVSSEAEFGNAYK	XP_011548395.1	PREDICTED: apolipophorins-like [Plutella xylostella]
784	VASAYSASVPRPSAQAFGEVLFK	XP_011559707.1	PREDICTED: endoplasmic reticulum metallopeptidase 1-like [Plutella xylostella]
785	QLLLTGHEDGSVR	XP_011548096.1	PREDICTED: lethal(2) giant larvae protein-like [Plutella xylostella]
786	KEEVLALANR	XP_011561120.1	PREDICTED: uncharacterized protein LOC105391353 [Plutella xylostella]
787	VNYDTHNWELIAEALQK	AIK67332.1	aminopeptidase N [Plutella xylostella]
788	IFGIDSLTGDIVWSR	XP_011564516.1	PREDICTED: ER membrane protein complex subunit 1-like [Plutella xylostella]
789	SIQFITNYR	XP_011568212.1	PREDICTED: mannose-P-dolichol utilization defect 1 protein homolog [Plutella xylostella]
790	TVYGLLNAPSAAVR	XP_011561246.1	PREDICTED: coatomer subunit beta-like [Plutella xylostella]
791	SLMFQVTDTR	XP_011559707.1	PREDICTED: endoplasmic reticulum metallopeptidase 1-like [Plutella xylostella]
792	ASGLSEAFPAANVR	XP_011557667.1	PREDICTED: non-lysosomal glucosylceramidase [Plutella xylostella]
793	YLFYYMDR	XP_011557667.1	PREDICTED: non-lysosomal glucosylceramidase [Plutella xylostella]
794	NIHLFYLNR	XP_011550349.1	PREDICTED: uncharacterized protein LOC105382199 [Plutella xylostella]
795	VGLSEAEK	XP_011562526.1	PREDICTED: myosin heavy chain 95F-like [Plutella xylostella]
796	SGIWMGK	XP_011559707.1	PREDICTED: endoplasmic reticulum metallopeptidase 1-like [Plutella xylostella]
797	QPGEEWVIFNHLQHGHYR	XP_011563245.1	PREDICTED: membrane alanyl aminopeptidase-like [Plutella xylostella]
798	ILQHDVK	XP_011552713.1	PREDICTED: staphylococcal nuclease domain-containing protein 1 isoform X1 [Plutella xylostella]
799	FPYYEIVASDR	XP_011555546.1	PREDICTED: hypoxia up-regulated protein 1 [Plutella xylostella]
800	NNDLLFR	XP_011564224.1	PREDICTED: myosin-IB-like [Plutella xylostella]
801	KATFNTVLGAHHR	XP_011555476.1	PREDICTED: aminopeptidase N-like [Plutella xylostella]
802	VANMELYYK	XP_011564384.1	PREDICTED: clathrin heavy chain isoform X2 [Plutella xylostella]
803	FTISITRPSDFSR	XP_011555220.1	PREDICTED: membrane alanyl aminopeptidase-like [Plutella xylostella]
804	LADLIPILNK	XP_011564869.1	PREDICTED: ubiquitin carboxyl-terminal hydrolase 7 [Plutella xylostella]
805	ATHSYEDEVVYFTSDGQYK	XP_011569133.1	PREDICTED: nodal modulator 1-like [Plutella xylostella]
806	HILATLAEAFLK	XP_011549466.1	PREDICTED: importin-5 [Plutella xylostella]
807	HGELTELAR	XP_011558167.1	PREDICTED: spectrin beta chain isoform X11 [Plutella xylostella]
808	QHFSLSPVK	XP_011562271.1	PREDICTED: transferrin-like [Plutella xylostella]
809	DMGIIDEILPR	AKC96182.1	ABC transporter subfamily C4 protein [Plutella xylostella]
810	EVSVENEAQNTEAIDDR	XP_011555130.1	PREDICTED: myosin-VIIa-like [Plutella xylostella]
811	LRGPQEDIDK	XP_011554212.1	PREDICTED: vigilin [Plutella xylostella]
812	FFTTTGSSNQVWPLPLTYTSASNPDWSSTR	ADD39717.1	aminopeptidase N [Plutella xylostella]
813	AVLVLADQR	XP_011559894.1	PREDICTED: importin-7 [Plutella xylostella]
814	ADVAESNLSLIR	XP_011550897.1	PREDICTED: paramyosin, long form-like [Plutella xylostella]
815	LTLLKDELR	XP_011560106.1	PREDICTED: zinc finger protein 2-like [Plutella xylostella]
816	LGFVAGVILR	XP_011561283.1	PREDICTED: V-type proton ATPase 116 kDa subunit a isoform 1 isoform X3 [Plutella xylostella]
817	VEYLQEIER	XP_011556636.1	PREDICTED: leucine--tRNA ligase, cytoplasmic [Plutella xylostella]
818	REPWLFTASTTQLIR	XP_011563790.1	PREDICTED: neutral alpha-glucosidase AB-like [Plutella xylostella]
819	IKELAVPEQFLAILGEAHQAIR	XP_011562290.1	PREDICTED: apolipophorins-like, partial [Plutella xylostella]
820	LGTVEVEDQIEVTK	XP_011565853.1	PREDICTED: venom dipeptidyl peptidase 4-like, partial [Plutella xylostella]
821	YVVSDVLEYLTPQSHFGHDR	XP_011566209.1	PREDICTED: endoribonuclease Dicer-like, partial [Plutella xylostella]
822	ELRNEYYLAR	XP_011549989.1	PREDICTED: uncharacterized protein LOC105381882 [Plutella xylostella]
823	LTQEEDAR	XP_011558108.1	PREDICTED: myosin heavy chain, muscle isoform X17 [Plutella xylostella]
824	GVENMFAVHR	XP_011565853.1	PREDICTED: venom dipeptidyl peptidase 4-like, partial [Plutella xylostella]
825	HRPFTPYVTVLGK	XP_011564516.1	PREDICTED: ER membrane protein complex subunit 1-like [Plutella xylostella]
826	IALTVAR	XP_011565930.1	PREDICTED: lon protease homolog, mitochondrial-like, partial [Plutella xylostella]
827	QVCVSKPSDDGLDVTASAQWIHAMQLTISEALNVPMNYLNQSIKR	XP_011552378.1	PREDICTED: aldehyde oxidase 1-like [Plutella xylostella]
828	DVVEFLDEHGHR	XP_011565696.1	PREDICTED: uncharacterized protein LOC105395442, partial [Plutella xylostella]
829	AGTPEDFQFLWSR	ADA59492.1	midgut target receptor, partial [Plutella xylostella]
830	DNQPVTADVIEALR	AJR19335.1	Cadherin-like protein [Plutella xylostella] >NP_001292423.1 cadherin-87A-like precursor [Plutella xylostella]
831	VTAEDDTYR	XP_011558167.1	PREDICTED: spectrin beta chain isoform X11 [Plutella xylostella]
832	GFYKGYYFTDSSNTK	XP_011563035.1	PREDICTED: membrane alanyl aminopeptidase-like [Plutella xylostella]
833	DGHTGVEHLTEYYQLLSDKLINIDTHR	JAV02096.1	Carboxyl/cholinesterase-014a [Plutella xylostella] >XP_011556950.1 PREDICTED: juvenile hormone esterase-like isoform X2 [Plutella xylostella]
834	NDHIALPDFPSGAMENWGMVNYR	XP_011563035.1	PREDICTED: membrane alanyl aminopeptidase-like [Plutella xylostella]
835	QFETVLPFEER	XP_011563522.1	PREDICTED: uncharacterized protein LOC105393455 [Plutella xylostella]
836	ELLTAAPR	XP_011561066.1	PREDICTED: LOW QUALITY PROTEIN: cullin-associated NEDD8-dissociated protein 1-like [Plutella xylostella]
837	QLQHQLNEVSNK	XP_011558108.1	PREDICTED: myosin heavy chain, muscle isoform X17 [Plutella xylostella]
838	IMGPNFTPGK	XP_011557846.1	PREDICTED: translation elongation factor 2 [Plutella xylostella]
839	WLEEYLGKPYYEMAENMK	ADD39717.1	aminopeptidase N [Plutella xylostella]
840	DNILFGLPYDSK	AEI27592.1	ABC transporter family C protein ABCC2, partial [Plutella xylostella]
841	YEFSGVLWYK	XP_011566209.1	PREDICTED: endoribonuclease Dicer-like, partial [Plutella xylostella]
842	LAATVEVVLPTER	XP_011548395.1	PREDICTED: apolipophorins-like [Plutella xylostella]
843	AATAGTYDASYK	XP_011549989.1	PREDICTED: uncharacterized protein LOC105381882 [Plutella xylostella]
844	TTTFQDPRPGAPK	XP_011556211.1	PREDICTED: E3 ubiquitin-protein ligase Su(dx) [Plutella xylostella]
845	LVGQSIIAYLQEK	XP_011556259.1	PREDICTED: coatomer subunit alpha-like [Plutella xylostella]
846	KLLVASDDYGR	XP_011569136.1	PREDICTED: spectrin alpha chain [Plutella xylostella]
847	VLAESIFQGK	XP_011564224.1	PREDICTED: myosin-IB-like [Plutella xylostella]
848	VVFSWKIGR	XP_011549989.1	PREDICTED: uncharacterized protein LOC105381882 [Plutella xylostella]
849	SPEFLISDFGK	XP_011554569.1	PREDICTED: uncharacterized protein LOC105385824 [Plutella xylostella]
850	VQLSDLVWLKPEGK	XP_011555130.1	PREDICTED: myosin-VIIa-like [Plutella xylostella]
851	DSNTQPALQR	XP_011559707.1	PREDICTED: endoplasmic reticulum metallopeptidase 1-like [Plutella xylostella]
852	NRLDIFFCIQK	AYA73999.1	Niemann-Pick type C 1-b protein [Plutella xylostella]
853	GIWGENLQEHVR	XP_011552713.1	PREDICTED: staphylococcal nuclease domain-containing protein 1 isoform X1 [Plutella xylostella]
854	NMVFLEADGR	XP_011564760.1	PREDICTED: uncharacterized protein LOC105394551 [Plutella xylostella]
855	GDVVSTPLDLEQAHFAR	XP_011564224.1	PREDICTED: myosin-IB-like [Plutella xylostella]
856	LSDEHQTLR	XP_011564224.1	PREDICTED: myosin-IB-like [Plutella xylostella]
857	FGPFYR	AYA73999.1	Niemann-Pick type C 1-b protein [Plutella xylostella]
858	VGYNELVGEIIR	XP_011562234.1	PREDICTED: V-type proton ATPase catalytic subunit A isoform X1 [Plutella xylostella] >XP_011562235.1 PREDICTED: V-type proton ATPase catalytic subunit A isoform X1 [Plutella xylostella]
859	LATEVEDLQLEVDR	XP_011558108.1	PREDICTED: myosin heavy chain, muscle isoform X17 [Plutella xylostella]
860	TLSDYNIQKESTLHLVLR	XP_011557182.1	PREDICTED: polyubiquitin-C isoform X5 [Plutella xylostella]
861	QISPVIPHNYK	XP_011557667.1	PREDICTED: non-lysosomal glucosylceramidase [Plutella xylostella]
862	EQLVASSHEQTPAIVK	XP_011569136.1	PREDICTED: spectrin alpha chain [Plutella xylostella]
863	INEIIEDLEAK	XP_011554212.1	PREDICTED: vigilin [Plutella xylostella]
864	ADDPSAYMDVVDTAAK	XP_011564384.1	PREDICTED: clathrin heavy chain isoform X2 [Plutella xylostella]
865	LASDLLEWIR	XP_011567508.1	PREDICTED: alpha-actinin, sarcomeric [Plutella xylostella]
866	LVLEGHPER	XP_011569136.1	PREDICTED: spectrin alpha chain [Plutella xylostella]
867	NGVLTTVHGVGNNK	XP_011566209.1	PREDICTED: endoribonuclease Dicer-like, partial [Plutella xylostella]
868	MSDISPILADLK	XP_011554608.1	PREDICTED: serine/threonine-protein kinase SMG1 [Plutella xylostella]
869	SLHNALLAGVLR	XP_011561543.1	PREDICTED: multidrug resistance-associated protein 1 isoform X3 [Plutella xylostella]
870	LIANIQGDDKPQTK	XP_011566209.1	PREDICTED: endoribonuclease Dicer-like, partial [Plutella xylostella]
871	QISSFVSEISDEFK	XP_011562295.1	PREDICTED: LOW QUALITY PROTEIN: coatomer subunit gamma-2-like [Plutella xylostella]
872	VVSQMPGER	XP_011560705.1	PREDICTED: myosin-IB-like [Plutella xylostella]
873	DNVKPLR	XP_011563035.1	PREDICTED: membrane alanyl aminopeptidase-like [Plutella xylostella]
874	YYQYFLTGPVLPDLGYETR	AAB70755.1	aminopeptidase N [Plutella xylostella] >NP_001292446.1 membrane alanyl aminopeptidase-like precursor [Plutella xylostella]
875	IKIHPYNR	XP_011555108.1	PREDICTED: membrane alanyl aminopeptidase-like [Plutella xylostella]
876	NATAGAGPGAAYQSPPNLSPYNK	XP_011565296.1	PREDICTED: 2-oxoglutarate dehydrogenase, mitochondrial [Plutella xylostella]
877	VVEIQEAEQR	XP_011564224.1	PREDICTED: myosin-IB-like [Plutella xylostella]
878	IESNVAHLGGLNLAFLQHYRPDAR	XP_011548247.1	PREDICTED: putative helicase mov-10-B.1 [Plutella xylostella]
879	SMNIFGSSWR	XP_011554692.1	PREDICTED: V-type proton ATPase 116 kDa subunit a isoform 1-like isoform X1 [Plutella xylostella] >XP_011554701.1 PREDICTED: V-type proton ATPase 116 kDa subunit a isoform 1-like isoform X1 [Plutella xylostella] >XP_011554706.1 PREDICTED: V-type proton ATPase 116 kDa subunit a isoform 1-like isoform X2 [Plutella xylostella] >XP_011557966.1 PREDICTED: V-type proton ATPase 116 kDa subunit a isoform…
880	STPLDTISHYLSK	XP_011553278.1	PREDICTED: alpha-aminoadipic semialdehyde synthase, mitochondrial [Plutella xylostella]
881	LLQQNHVESQR	XP_011551704.1	PREDICTED: LOW QUALITY PROTEIN: spectrin beta chain, non-erythrocytic 2 [Plutella xylostella]
882	ENGQVAVNGAAHGYPVIEK	XP_011562290.1	PREDICTED: apolipophorins-like, partial [Plutella xylostella]
883	TIQSGDFVGLKK	XP_011560675.1	PREDICTED: toll-like receptor 3 [Plutella xylostella]
884	QQESPVVDVSGK	XP_011569136.1	PREDICTED: spectrin alpha chain [Plutella xylostella]
885	YEGTWYNIESYHTGFQGGECNTAR	XP_011549989.1	PREDICTED: uncharacterized protein LOC105381882 [Plutella xylostella]
886	TVNSDLETKDEPYAWEAR	XP_011552713.1	PREDICTED: staphylococcal nuclease domain-containing protein 1 isoform X1 [Plutella xylostella]
887	TINYGVFSGLINLK	XP_011560675.1	PREDICTED: toll-like receptor 3 [Plutella xylostella]
888	DLGGDAAAFVAPR	XP_011564333.1	PREDICTED: clustered mitochondria protein homolog [Plutella xylostella]
889	VYGRPGVELYGQHTNPDSAVTQIK	XP_011548096.1	PREDICTED: lethal(2) giant larvae protein-like [Plutella xylostella]
890	GEVSIAGIELGSK	XP_011565696.1	PREDICTED: uncharacterized protein LOC105395442, partial [Plutella xylostella]
891	DNILFGLDLHK	XP_011561543.1	PREDICTED: multidrug resistance-associated protein 1 isoform X3 [Plutella xylostella]
892	MTQQLLGENTYLTGLR	AAB70755.1	aminopeptidase N [Plutella xylostella] >NP_001292446.1 membrane alanyl aminopeptidase-like precursor [Plutella xylostella]
893	IQSVLAMGGNLVQR	XP_011569136.1	PREDICTED: spectrin alpha chain [Plutella xylostella]
894	FPADPDDR	XP_011552713.1	PREDICTED: staphylococcal nuclease domain-containing protein 1 isoform X1 [Plutella xylostella]
895	FIVEQVHTAMFSDSLDSAHALTNPSVNDPAAVSNHFSTITYAR	AAB70755.1	aminopeptidase N [Plutella xylostella] >NP_001292446.1 membrane alanyl aminopeptidase-like precursor [Plutella xylostella]
896	ETVTAAGGEFHFTPVIPGK	XP_011560172.1	PREDICTED: nodal modulator 1, partial [Plutella xylostella]
897	TISVAYR	XP_011549275.1	PREDICTED: plasma membrane calcium-transporting ATPase 3 [Plutella xylostella]
898	VQNVESRPPR	AJR19335.1	Cadherin-like protein [Plutella xylostella] >NP_001292423.1 cadherin-87A-like precursor [Plutella xylostella]
899	FESEDLANEIVVLLEK	AAB70755.1	aminopeptidase N [Plutella xylostella] >NP_001292446.1 membrane alanyl aminopeptidase-like precursor [Plutella xylostella]
900	ESTLHLVLR	XP_011557182.1	PREDICTED: polyubiquitin-C isoform X5 [Plutella xylostella]
901	ATHAGLLSR	XP_011562838.1	PREDICTED: neutral alpha-glucosidase AB-like [Plutella xylostella]
902	LNNFLK	XP_011551600.1	PREDICTED: leucine-rich PPR motif-containing protein, mitochondrial [Plutella xylostella]
903	VWDFSGLR	XP_011556259.1	PREDICTED: coatomer subunit alpha-like [Plutella xylostella]
904	KLEDATNQLK	XP_011561981.1	PREDICTED: dynactin subunit 1-like [Plutella xylostella]
905	QADVVVAVDTTK	XP_011548395.1	PREDICTED: apolipophorins-like [Plutella xylostella]
906	AVIESSIMNAELALR	XP_011555476.1	PREDICTED: aminopeptidase N-like [Plutella xylostella]
907	NDIAIIR	XP_011560712.1	PREDICTED: collagenase-like [Plutella xylostella]
908	SRQPLSGIIFTR	XP_011563344.1	PREDICTED: endoribonuclease Dicer [Plutella xylostella]
909	ASAFNSWFENAEEDLTDPVR	XP_011569136.1	PREDICTED: spectrin alpha chain [Plutella xylostella]
910	LLLAAHR	XP_011563409.1	PREDICTED: tripeptidyl-peptidase 2 [Plutella xylostella]
911	QSLEAENADLATELK	XP_011560011.1	PREDICTED: LOW QUALITY PROTEIN: myosin heavy chain, non-muscle-like [Plutella xylostella]
912	GHNAVAEFGFSHPK	XP_011548395.1	PREDICTED: apolipophorins-like [Plutella xylostella]
913	GNLQTDMR	AAB70755.1	aminopeptidase N [Plutella xylostella] >NP_001292446.1 membrane alanyl aminopeptidase-like precursor [Plutella xylostella]
914	EAYLMYDEK	XP_011555108.1	PREDICTED: membrane alanyl aminopeptidase-like [Plutella xylostella]
915	MVVIIDPHIKR	XP_011563790.1	PREDICTED: neutral alpha-glucosidase AB-like [Plutella xylostella]
916	HETLPGVQYAAGK	XP_011554229.1	PREDICTED: uncharacterized protein LOC105385535 isoform X2 [Plutella xylostella]
917	AFPCYDEPGFK	AAB70755.1	aminopeptidase N [Plutella xylostella] >NP_001292446.1 membrane alanyl aminopeptidase-like precursor [Plutella xylostella]
918	QDNASVSLLGDSGSPR	XP_011553591.1	PREDICTED: ATP-binding cassette sub-family G member 1 [Plutella xylostella]
919	IIFMNAYK	XP_011561283.1	PREDICTED: V-type proton ATPase 116 kDa subunit a isoform 1 isoform X3 [Plutella xylostella]
920	KPLILMTPK	XP_011565296.1	PREDICTED: 2-oxoglutarate dehydrogenase, mitochondrial [Plutella xylostella]
921	NFPVLSTGTLSTPSASEPAKLK	XP_011549989.1	PREDICTED: uncharacterized protein LOC105381882 [Plutella xylostella]
922	SPFVLNR	XP_011562838.1	PREDICTED: neutral alpha-glucosidase AB-like [Plutella xylostella]
923	SDEFGR	XP_011569136.1	PREDICTED: spectrin alpha chain [Plutella xylostella]
924	DEGFLLNVLR	XP_011555476.1	PREDICTED: aminopeptidase N-like [Plutella xylostella]
925	EQDGDHGEEETPQSNQTK	XP_011566293.1	PREDICTED: ATP-binding cassette sub-family G member 4-like [Plutella xylostella]
926	IGPSTLIK	XP_011550349.1	PREDICTED: uncharacterized protein LOC105382199 [Plutella xylostella]
927	EYNPAVYNNPAESLR	XP_011563344.1	PREDICTED: endoribonuclease Dicer [Plutella xylostella]
928	LLVNNYK	ALE60398.1	ATP-binding cassette sub-family A ABCA2 [Plutella xylostella]
929	EHLEFFGR	ALE60398.1	ATP-binding cassette sub-family A ABCA2 [Plutella xylostella]
930	YDSGGSPPGYDK	XP_011548704.1	PREDICTED: dolichyl-diphosphooligosaccharide--protein glycosyltransferase subunit STT3B isoform X2 [Plutella xylostella]
931	QGSFFQR	XP_011565042.1	PREDICTED: eukaryotic translation initiation factor 3 subunit C [Plutella xylostella]
932	FLVFDGTVNALYVVPVHR	XP_011563344.1	PREDICTED: endoribonuclease Dicer [Plutella xylostella]
933	LNAEAEAQAQR	XP_011550532.1	PREDICTED: kinectin isoform X3 [Plutella xylostella]
934	QLLNPPSTTATTNNEYAHIDGR	XP_011551827.1	PREDICTED: protein mesh-like [Plutella xylostella]
935	DLDDESAWIR	XP_011569136.1	PREDICTED: spectrin alpha chain [Plutella xylostella]
936	VSVAVDYIQPAK	XP_011552713.1	PREDICTED: staphylococcal nuclease domain-containing protein 1 isoform X1 [Plutella xylostella]
937	SSIVEFYDTNLDEPK	XP_011563035.1	PREDICTED: membrane alanyl aminopeptidase-like [Plutella xylostella]
938	VDESSLTGESDHVK	XP_011549275.1	PREDICTED: plasma membrane calcium-transporting ATPase 3 [Plutella xylostella]
939	GLPHAALTQLLSR	XP_011550133.1	PREDICTED: uncharacterized protein LOC105382015 [Plutella xylostella]
940	MATTQFQPGHAR	XP_011563035.1	PREDICTED: membrane alanyl aminopeptidase-like [Plutella xylostella]
941	MYHPFIQGPYGER	XP_011554212.1	PREDICTED: vigilin [Plutella xylostella]
942	TPSVDSFSNSVIVDADGR	XP_011548395.1	PREDICTED: apolipophorins-like [Plutella xylostella]
943	GAEPLENAHK	XP_011557134.1	PREDICTED: copper-transporting ATPase 1 [Plutella xylostella]
944	LGLVGVNK	XP_011548571.1	PREDICTED: LOW QUALITY PROTEIN: ATP-citrate synthase [Plutella xylostella]
945	LWTNFAK	JAV02096.1	Carboxyl/cholinesterase-014a [Plutella xylostella] >XP_011556950.1 PREDICTED: juvenile hormone esterase-like isoform X2 [Plutella xylostella]
946	SISEIEASNVDYIEEVFKEK	XP_011566506.1	PREDICTED: uncharacterized protein LOC105396219 [Plutella xylostella]
947	YTLTSHEAR	XP_011563522.1	PREDICTED: uncharacterized protein LOC105393455 [Plutella xylostella]
948	AYVLVR	XP_011569136.1	PREDICTED: spectrin alpha chain [Plutella xylostella]
949	FVETQANSPTEPFGIISRPGPVDQHK	XP_011555220.1	PREDICTED: membrane alanyl aminopeptidase-like [Plutella xylostella]
950	ALLFVPR	XP_011557927.1	PREDICTED: heat shock protein 83 [Plutella xylostella]
951	TQTDVASEDTPSSLADAEK	XP_011558167.1	PREDICTED: spectrin beta chain isoform X11 [Plutella xylostella]
952	ETSAQSDVTR	XP_011562271.1	PREDICTED: transferrin-like [Plutella xylostella]
953	YINIFFSR	XP_011555130.1	PREDICTED: myosin-VIIa-like [Plutella xylostella]
954	SPPVQAALTSAMGQEPAK	XP_011555546.1	PREDICTED: hypoxia up-regulated protein 1 [Plutella xylostella]
955	AIYHTLNLFNMDVTK	XP_011554692.1	PREDICTED: V-type proton ATPase 116 kDa subunit a isoform 1-like isoform X1 [Plutella xylostella] >XP_011554701.1 PREDICTED: V-type proton ATPase 116 kDa subunit a isoform 1-like isoform X1 [Plutella xylostella] >XP_011554706.1 PREDICTED: V-type proton ATPase 116 kDa subunit a isoform 1-like isoform X2 [Plutella xylostella] >XP_011557966.1 PREDICTED: V-type proton ATPase 116 kDa subunit a isoform…
956	LSAVQSISLLNR	XP_011563344.1	PREDICTED: endoribonuclease Dicer [Plutella xylostella]
957	IVAEEIQGPK	JAV02096.1	Carboxyl/cholinesterase-014a [Plutella xylostella] >XP_011556950.1 PREDICTED: juvenile hormone esterase-like isoform X2 [Plutella xylostella]
958	LLHSSTNASLK	XP_011558758.1	PREDICTED: LOW QUALITY PROTEIN: myosin-IA [Plutella xylostella]
959	QLIEMLPLTTR	XP_011557667.1	PREDICTED: non-lysosomal glucosylceramidase [Plutella xylostella]
960	GQPDPETIQSGPEYDNDLDKKPR	XP_011549275.1	PREDICTED: plasma membrane calcium-transporting ATPase 3 [Plutella xylostella]
961	GDYFFK	XP_011563435.1	PREDICTED: luciferin 4-monooxygenase-like [Plutella xylostella]
962	ESQSPDTATQR	XP_011561517.1	PREDICTED: transportin-1 isoform X1 [Plutella xylostella]
963	KPVLLSR	XP_011562295.1	PREDICTED: LOW QUALITY PROTEIN: coatomer subunit gamma-2-like [Plutella xylostella]
964	HVQFGASHPASYR	XP_011547991.1	PREDICTED: anion exchange protein 2-like [Plutella xylostella]
965	GYIEPSNVLLGPSIK	XP_011551600.1	PREDICTED: leucine-rich PPR motif-containing protein, mitochondrial [Plutella xylostella]
966	FKDRPLYFIHYGR	XP_011559707.1	PREDICTED: endoplasmic reticulum metallopeptidase 1-like [Plutella xylostella]
967	EVVAVTGDGTNDGPALKK	XP_011549275.1	PREDICTED: plasma membrane calcium-transporting ATPase 3 [Plutella xylostella]
968	ADPVPAATDDLSEEDKR	XP_011565348.1	PREDICTED: 26S proteasome non-ATPase regulatory subunit 2-like [Plutella xylostella]
969	HFLGENTFK	ADD39717.1	aminopeptidase N [Plutella xylostella]
970	DSEIDAALVVK	XP_011565042.1	PREDICTED: eukaryotic translation initiation factor 3 subunit C [Plutella xylostella]
971	EIALLVQEGVTTTSTLQGIGR	AAS75552.1	aminopeptidase N4 [Plutella xylostella] >NP_001296022.1 aminopeptidase N precursor [Plutella xylostella]
972	DDTFMVR	XP_011561178.1	PREDICTED: transitional endoplasmic reticulum ATPase TER94 [Plutella xylostella]
973	ANDPPEDDLPK	JAV02096.1	Carboxyl/cholinesterase-014a [Plutella xylostella] >XP_011556950.1 PREDICTED: juvenile hormone esterase-like isoform X2 [Plutella xylostella]
974	WITYLSYIR	XP_011553591.1	PREDICTED: ATP-binding cassette sub-family G member 1 [Plutella xylostella]
975	NYHVFYLLCAGAPPELR	XP_011562526.1	PREDICTED: myosin heavy chain 95F-like [Plutella xylostella]
976	TDSENEFTPEFK	XP_011559707.1	PREDICTED: endoplasmic reticulum metallopeptidase 1-like [Plutella xylostella]
977	VSSSYFDDR	XP_011549401.1	PREDICTED: protein YIPF2 [Plutella xylostella]
978	MLSTNVANEALIIQGTLGCTK	XP_011555515.1	PREDICTED: uncharacterized protein LOC105386610 [Plutella xylostella]
979	QAEVLLAQQEHR	XP_011558167.1	PREDICTED: spectrin beta chain isoform X11 [Plutella xylostella]
980	LLLQYLAAASGK	XP_011555130.1	PREDICTED: myosin-VIIa-like [Plutella xylostella]
981	ATALQMTLHK	XP_011563790.1	PREDICTED: neutral alpha-glucosidase AB-like [Plutella xylostella]
982	VDLSYNQITEIYPNTFK	XP_011560675.1	PREDICTED: toll-like receptor 3 [Plutella xylostella]
983	FLQYVK	XP_011554569.1	PREDICTED: uncharacterized protein LOC105385824 [Plutella xylostella]
984	AGTPEDFR	AAB70755.1	aminopeptidase N [Plutella xylostella] >NP_001292446.1 membrane alanyl aminopeptidase-like precursor [Plutella xylostella]
985	TTEGVEDEDRDK	XP_011565042.1	PREDICTED: eukaryotic translation initiation factor 3 subunit C [Plutella xylostella]
986	GFLINLIDSPGHVDFSSEVTAALR	XP_011557846.1	PREDICTED: translation elongation factor 2 [Plutella xylostella]
987	YALDIGQK	XP_011555220.1	PREDICTED: membrane alanyl aminopeptidase-like [Plutella xylostella]
988	DLSQSPLPEK	XP_011556826.1	PREDICTED: facilitated trehalose transporter Tret1 [Plutella xylostella] >XP_011556827.1 PREDICTED: facilitated trehalose transporter Tret1 [Plutella xylostella] >XP_011556828.1 PREDICTED: facilitated trehalose transporter Tret1 [Plutella xylostella]
989	AIDFYTMK	XP_011555798.1	PREDICTED: LOW QUALITY PROTEIN: 26S proteasome non-ATPase regulatory subunit 1-like [Plutella xylostella]
990	KLVLENGETDFVVLR	XP_011567950.1	PREDICTED: alpha-aminoadipic semialdehyde synthase, mitochondrial-like, partial [Plutella xylostella]
991	VIVTEITSEGTFWAQNVDHGGKLEALMEK	XP_011552713.1	PREDICTED: staphylococcal nuclease domain-containing protein 1 isoform X1 [Plutella xylostella]
992	TQLYFKK	XP_011560705.1	PREDICTED: myosin-IB-like [Plutella xylostella]
993	EQLDAVFK	XP_011550935.1	PREDICTED: eukaryotic translation initiation factor 4 gamma 3-like [Plutella xylostella]
994	YLYNFIEK	XP_011557085.1	PREDICTED: uncharacterized protein LOC105387960 isoform X2 [Plutella xylostella]
995	ALGCTKDEATLQHYLQQSLYSSSIR	XP_011563035.1	PREDICTED: membrane alanyl aminopeptidase-like [Plutella xylostella]
996	DYQSGGLSGGQK	ALE60398.1	ATP-binding cassette sub-family A ABCA2 [Plutella xylostella]
997	KRPETAITQFK	XP_011564224.1	PREDICTED: myosin-IB-like [Plutella xylostella]
998	LKDDTGVVININESDGNNVIR	XP_011554212.1	PREDICTED: vigilin [Plutella xylostella]
999	LGVEECLQSADR	XP_011560704.1	PREDICTED: membrane alanyl aminopeptidase-like [Plutella xylostella]
1000	ATTAASPTSPTQPPK	XP_011565371.1	PREDICTED: protein lethal(2) giant larvae-like [Plutella xylostella]
1001	ASLILGIHR	XP_011565696.1	PREDICTED: uncharacterized protein LOC105395442, partial [Plutella xylostella]
1002	HLEINPDHSIVETLR	XP_011557927.1	PREDICTED: heat shock protein 83 [Plutella xylostella]
1003	TALTGEFVNTDQEK	XP_011548395.1	PREDICTED: apolipophorins-like [Plutella xylostella]
1004	LGFVAGVVQRER	XP_011554692.1	PREDICTED: V-type proton ATPase 116 kDa subunit a isoform 1-like isoform X1 [Plutella xylostella] >XP_011554701.1 PREDICTED: V-type proton ATPase 116 kDa subunit a isoform 1-like isoform X1 [Plutella xylostella] >XP_011554706.1 PREDICTED: V-type proton ATPase 116 kDa subunit a isoform 1-like isoform X2 [Plutella xylostella] >XP_011557966.1 PREDICTED: V-type proton ATPase 116 kDa subunit a isoform…
1005	YDVIYLITK	XP_011564384.1	PREDICTED: clathrin heavy chain isoform X2 [Plutella xylostella]
1006	TVFVAFFQGEQLK	XP_011554692.1	PREDICTED: V-type proton ATPase 116 kDa subunit a isoform 1-like isoform X1 [Plutella xylostella] >XP_011554701.1 PREDICTED: V-type proton ATPase 116 kDa subunit a isoform 1-like isoform X1 [Plutella xylostella] >XP_011554706.1 PREDICTED: V-type proton ATPase 116 kDa subunit a isoform 1-like isoform X2 [Plutella xylostella] >XP_011557966.1 PREDICTED: V-type proton ATPase 116 kDa subunit a isoform…
1007	TLLTEGSEQGVETFMNVGIGDR	XP_011548395.1	PREDICTED: apolipophorins-like [Plutella xylostella]
1008	FANVWHEVEAYPK	XP_011549989.1	PREDICTED: uncharacterized protein LOC105381882 [Plutella xylostella]
1009	LQENGFGLYR	XP_011555476.1	PREDICTED: aminopeptidase N-like [Plutella xylostella]
1010	FLNMNISK	XP_011557421.1	PREDICTED: uncharacterized protein LOC105388242 [Plutella xylostella]
1011	DAPAGEDNSIK	XP_011565042.1	PREDICTED: eukaryotic translation initiation factor 3 subunit C [Plutella xylostella]
1012	FILQVTR	XP_011557667.1	PREDICTED: non-lysosomal glucosylceramidase [Plutella xylostella]
1013	TDYDFLWQR	XP_011563035.1	PREDICTED: membrane alanyl aminopeptidase-like [Plutella xylostella]
1014	ALTPLFTPLQLR	XP_011547991.1	PREDICTED: anion exchange protein 2-like [Plutella xylostella]
1015	METAEDPPTYNR	XP_011561283.1	PREDICTED: V-type proton ATPase 116 kDa subunit a isoform 1 isoform X3 [Plutella xylostella]
1016	ALVDGPGSGVPR	XP_011567577.1	PREDICTED: 60S ribosomal protein L14 [Plutella xylostella]
1017	LAPPELFYEK	JAV02096.1	Carboxyl/cholinesterase-014a [Plutella xylostella] >XP_011556950.1 PREDICTED: juvenile hormone esterase-like isoform X2 [Plutella xylostella]
1018	ILVNSVGYENSAELK	ALE60398.1	ATP-binding cassette sub-family A ABCA2 [Plutella xylostella]
1019	DEFEGLFR	XP_011552861.1	PREDICTED: ubiquitin-like modifier-activating enzyme 1 [Plutella xylostella]
1020	DTEQADAWMHK	XP_011569136.1	PREDICTED: spectrin alpha chain [Plutella xylostella]
1021	LYEQDIAILNR	XP_011556436.1	PREDICTED: epidermal growth factor receptor kinase substrate 8-like protein 1 isoform X3 [Plutella xylostella]
1022	FENVFLTYSLEDPPVLK	AEI27592.1	ABC transporter family C protein ABCC2, partial [Plutella xylostella]
1023	FITEQVHTALLADAANNPHPLTNPGVGSPAQVSGMFSTLSYNK	XP_011555108.1	PREDICTED: membrane alanyl aminopeptidase-like [Plutella xylostella]
1024	AIANECQANFISVK	XP_011561178.1	PREDICTED: transitional endoplasmic reticulum ATPase TER94 [Plutella xylostella]
1025	DFLFSQVIASDSQVR	AAS75552.1	aminopeptidase N4 [Plutella xylostella] >NP_001296022.1 aminopeptidase N precursor [Plutella xylostella]
1026	QLEESYVEEIKK	XP_011548395.1	PREDICTED: apolipophorins-like [Plutella xylostella]
1027	TDFGVQINLPK	XP_011554212.1	PREDICTED: vigilin [Plutella xylostella]
1028	IVVAGIK	XP_011563790.1	PREDICTED: neutral alpha-glucosidase AB-like [Plutella xylostella]
1029	AAAVSALAQFGAQRPELLPNIR	XP_011562295.1	PREDICTED: LOW QUALITY PROTEIN: coatomer subunit gamma-2-like [Plutella xylostella]
1030	NSAQQGVELSAR	XP_011559894.1	PREDICTED: importin-7 [Plutella xylostella]
1031	VAPISQQSATESR	XP_011560667.1	PREDICTED: oxysterol-binding protein-related protein 9-like isoform X3 [Plutella xylostella]
1032	DNTPYLLSTLDLDSIEVK	XP_011556636.1	PREDICTED: leucine--tRNA ligase, cytoplasmic [Plutella xylostella]
1033	FITEQVHTALLADAANNPHPLTNPGVGSPAQVSGMFSTLSYNKGASLIR	XP_011555108.1	PREDICTED: membrane alanyl aminopeptidase-like [Plutella xylostella]
1034	AVLLEDK	XP_011562290.1	PREDICTED: apolipophorins-like, partial [Plutella xylostella]
1035	TSVDGDQITIYAGGMPR	XP_011548096.1	PREDICTED: lethal(2) giant larvae protein-like [Plutella xylostella]
1036	HFQQEIR	XP_011548395.1	PREDICTED: apolipophorins-like [Plutella xylostella]
1037	LGQQFR	XP_011562769.1	PREDICTED: cyclic GMP-AMP synthase-like [Plutella xylostella]
1038	QKLEQTLDELEDSLER	XP_011558108.1	PREDICTED: myosin heavy chain, muscle isoform X17 [Plutella xylostella]
1039	SAPSAQSFVITQR	AAS75552.1	aminopeptidase N4 [Plutella xylostella] >NP_001296022.1 aminopeptidase N precursor [Plutella xylostella]
1040	GGTNEQIEPEVDK	XP_011564237.1	PREDICTED: metal transporter CNNM2-like [Plutella xylostella]
1041	EEQVEAAR	XP_011554212.1	PREDICTED: vigilin [Plutella xylostella]
1042	NVEQQLEQAKDQLDEEEEAK	XP_011560011.1	PREDICTED: LOW QUALITY PROTEIN: myosin heavy chain, non-muscle-like [Plutella xylostella]
1043	QQLVEADVAAHEDR	XP_011569136.1	PREDICTED: spectrin alpha chain [Plutella xylostella]
1044	LEPDTTDEK	XP_011557667.1	PREDICTED: non-lysosomal glucosylceramidase [Plutella xylostella]
1045	LVLENGETDFVVLR	XP_011567950.1	PREDICTED: alpha-aminoadipic semialdehyde synthase, mitochondrial-like, partial [Plutella xylostella]
1046	NFPNAIEHTLQWAR	XP_011552861.1	PREDICTED: ubiquitin-like modifier-activating enzyme 1 [Plutella xylostella]
1047	IGIALFGPPK	XP_011552842.1	PREDICTED: uncharacterized protein LOC105384324 [Plutella xylostella]
1048	IPPELKK	XP_011564224.1	PREDICTED: myosin-IB-like [Plutella xylostella]
1049	IATLLGVNK	XP_011555130.1	PREDICTED: myosin-VIIa-like [Plutella xylostella]
1050	LPAGVIR	XP_011563138.1	PREDICTED: transcription elongation factor SPT4 [Plutella xylostella]
1051	LATHLHQTAIPGVLPEGTR	XP_011551182.1	PREDICTED: solute carrier family 41 member 1-like [Plutella xylostella]
1052	EDGINSLILQENVR	ADD39717.1	aminopeptidase N [Plutella xylostella]
1053	QVFLGGVDKR	AFM52346.1	adenine nucleotide translocase [Plutella xylostella] >BAR13231.1 adenine nucleotide translocase insect1 [Plutella xylostella] >NP_001293047.1 ADP,ATP carrier protein 2 [Plutella xylostella]
1054	VVQSLTATAATDGR	XP_011555130.1	PREDICTED: myosin-VIIa-like [Plutella xylostella]
1055	ASVDDTAFMAYHIGLGTSKEYITAVK	AYA73999.1	Niemann-Pick type C 1-b protein [Plutella xylostella]
1056	ALEQVELK	XP_011557529.1	PREDICTED: multidrug resistance-associated protein 4-like [Plutella xylostella]
1057	TNHLHNVETVK	XP_011560705.1	PREDICTED: myosin-IB-like [Plutella xylostella]
1058	YIAANTTENQR	XP_011558758.1	PREDICTED: LOW QUALITY PROTEIN: myosin-IA [Plutella xylostella]
1059	ALLAENIHYER	XP_011555476.1	PREDICTED: aminopeptidase N-like [Plutella xylostella]
1060	QLNAAAVR	XP_011565371.1	PREDICTED: protein lethal(2) giant larvae-like [Plutella xylostella]
1061	KVLEYIAAR	XP_011560705.1	PREDICTED: myosin-IB-like [Plutella xylostella]
1062	LIVNLPIR	XP_011549989.1	PREDICTED: uncharacterized protein LOC105381882 [Plutella xylostella]
1063	ELQELVQYPVEHPDK	XP_011561178.1	PREDICTED: transitional endoplasmic reticulum ATPase TER94 [Plutella xylostella]
1064	DLAFVDPDDNTALR	XP_011564237.1	PREDICTED: metal transporter CNNM2-like [Plutella xylostella]
1065	TVSVASQSSQKSVR	XP_011556039.1	PREDICTED: synaptic vesicle glycoprotein 2C-like [Plutella xylostella]
1066	VNDQVQEQIEK	XP_011550133.1	PREDICTED: uncharacterized protein LOC105382015 [Plutella xylostella]
1067	LNHEFPLQSK	XP_011557667.1	PREDICTED: non-lysosomal glucosylceramidase [Plutella xylostella]
1068	VALVADGPLK	XP_011567577.1	PREDICTED: 60S ribosomal protein L14 [Plutella xylostella]
1069	LGAAAAAAADTELTR	XP_011559133.1	PREDICTED: coatomer subunit beta'-like isoform X1 [Plutella xylostella]
1070	TDNAEQSEGALYNLFK	XP_011554490.1	PREDICTED: Niemann-Pick C1 protein [Plutella xylostella]
1071	VNDVDAEKQPLSGR	XP_011551182.1	PREDICTED: solute carrier family 41 member 1-like [Plutella xylostella]
1072	NGGGYDAQEYEEHPER	XP_011553278.1	PREDICTED: alpha-aminoadipic semialdehyde synthase, mitochondrial [Plutella xylostella]
1073	KPLDKPLEDADVKPVER	XP_011548096.1	PREDICTED: lethal(2) giant larvae protein-like [Plutella xylostella]
1074	ACFPEFGGIAYVTFVR	XP_011562271.1	PREDICTED: transferrin-like [Plutella xylostella]
1075	QAAEHAAQYLR	XP_011552861.1	PREDICTED: ubiquitin-like modifier-activating enzyme 1 [Plutella xylostella]
1076	LLSYWSADSTMTR	AEI27592.1	ABC transporter family C protein ABCC2, partial [Plutella xylostella]
1077	VLIFNILAAKPR	XP_011565287.1	PREDICTED: uncharacterized protein LOC105395062 [Plutella xylostella]
1078	MEMLYEGPHDDEAALGIK	XP_011557846.1	PREDICTED: translation elongation factor 2 [Plutella xylostella]
1079	TGTITTFK	XP_011557846.1	PREDICTED: translation elongation factor 2 [Plutella xylostella]
1080	LWELLLSR	XP_011569136.1	PREDICTED: spectrin alpha chain [Plutella xylostella]
1081	RTDAIVEFVASGSR	XP_011552713.1	PREDICTED: staphylococcal nuclease domain-containing protein 1 isoform X1 [Plutella xylostella]
1082	VMAAALSLTAGR	XP_011556039.1	PREDICTED: synaptic vesicle glycoprotein 2C-like [Plutella xylostella]
1083	KAQQELEEAEER	XP_011558108.1	PREDICTED: myosin heavy chain, muscle isoform X17 [Plutella xylostella]
1084	GQFSTDELVAEVEKR	XP_011564384.1	PREDICTED: clathrin heavy chain isoform X2 [Plutella xylostella]
1085	LLEVLSGER	XP_011558167.1	PREDICTED: spectrin beta chain isoform X11 [Plutella xylostella]
1086	LGMLVSGGLALWLADRYLGWQGMYWLMAALLIPCIIATLFAPEPSDVIPVPR	XP_011565661.1	PREDICTED: uncharacterized protein LOC105395403 [Plutella xylostella]
1087	QHSLHDAAATR	XP_011558758.1	PREDICTED: LOW QUALITY PROTEIN: myosin-IA [Plutella xylostella]
1088	VVVTNESDSLILVK	XP_011564224.1	PREDICTED: myosin-IB-like [Plutella xylostella]
1089	IMPSQDPTVTMQVGNK	XP_011549275.1	PREDICTED: plasma membrane calcium-transporting ATPase 3 [Plutella xylostella]
1090	DNLAWSAR	AAB70755.1	aminopeptidase N [Plutella xylostella] >NP_001292446.1 membrane alanyl aminopeptidase-like precursor [Plutella xylostella]
1091	EIGESYK	XP_011548395.1	PREDICTED: apolipophorins-like [Plutella xylostella]
1092	GHVFEESQVAGTPMFVVK	XP_011557846.1	PREDICTED: translation elongation factor 2 [Plutella xylostella]
1093	IATQEIVLHAMEMEILSIR	AAS75552.1	aminopeptidase N4 [Plutella xylostella] >NP_001296022.1 aminopeptidase N precursor [Plutella xylostella]
1094	DQSADGCFFIPEPNGRPVEAPGR	XP_011549989.1	PREDICTED: uncharacterized protein LOC105381882 [Plutella xylostella]
1095	NAGTATVAFVAWQHVR	XP_011562271.1	PREDICTED: transferrin-like [Plutella xylostella]
1096	GITQEQLTEFR	XP_011567508.1	PREDICTED: alpha-actinin, sarcomeric [Plutella xylostella]
1097	TSTAEQTEITQK	XP_011568041.1	PREDICTED: methionine--tRNA ligase, cytoplasmic-like [Plutella xylostella]
1098	NINAYNIHDVSEWR	XP_011557667.1	PREDICTED: non-lysosomal glucosylceramidase [Plutella xylostella]
1099	EEGVSSYIQAASR	XP_011555476.1	PREDICTED: aminopeptidase N-like [Plutella xylostella]
1100	EFDDYNDKLSDAK	AYA73999.1	Niemann-Pick type C 1-b protein [Plutella xylostella]
1101	QVTELETQAEYLQK	XP_011558167.1	PREDICTED: spectrin beta chain isoform X11 [Plutella xylostella]
1102	ESSALQQLWEQR	XP_011569136.1	PREDICTED: spectrin alpha chain [Plutella xylostella]
1103	HFNYEGVVVIK	XP_011548395.1	PREDICTED: apolipophorins-like [Plutella xylostella]
1104	SLEDNNNPQQLKYEVIARPDAIDNGQGQYAYDVGQK	XP_011555108.1	PREDICTED: membrane alanyl aminopeptidase-like [Plutella xylostella]
1105	LLQFVTGTSR	XP_011552495.1	PREDICTED: E3 ubiquitin-protein ligase Nedd-4 isoform X3 [Plutella xylostella]
1106	LSTAVALMGYGR	ALE60398.1	ATP-binding cassette sub-family A ABCA2 [Plutella xylostella]
1107	ATVIDTAPLHR	XP_011555194.1	PREDICTED: myosin-IIIb-like [Plutella xylostella]
1108	AVVQHSVVR	XP_011557416.1	PREDICTED: LOW QUALITY PROTEIN: protein hu-li tai shao-like [Plutella xylostella]
1109	EPSPEVSSATEAK	XP_011559133.1	PREDICTED: coatomer subunit beta'-like isoform X1 [Plutella xylostella]
1110	VVAQQPGER	XP_011558758.1	PREDICTED: LOW QUALITY PROTEIN: myosin-IA [Plutella xylostella]
1111	WQHIILTTMK	XP_011556636.1	PREDICTED: leucine--tRNA ligase, cytoplasmic [Plutella xylostella]
1112	LLIAANLAGK	XP_011568041.1	PREDICTED: methionine--tRNA ligase, cytoplasmic-like [Plutella xylostella]
1113	LGPPVFFVLK	AYA73999.1	Niemann-Pick type C 1-b protein [Plutella xylostella]
1114	SLAVEGEVNEIEK	XP_011551600.1	PREDICTED: leucine-rich PPR motif-containing protein, mitochondrial [Plutella xylostella]
1115	LAHDPQTLQSFQQEIIK	AAB70755.1	aminopeptidase N [Plutella xylostella] >NP_001292446.1 membrane alanyl aminopeptidase-like precursor [Plutella xylostella]
1116	SGDISIAR	XP_011555220.1	PREDICTED: membrane alanyl aminopeptidase-like [Plutella xylostella]
1117	NYALVYSCEPVPTTVPGSEQR	XP_011549989.1	PREDICTED: uncharacterized protein LOC105381882 [Plutella xylostella]
1118	ILARPDAANQGQYALEVGPPLTK	ADD39717.1	aminopeptidase N [Plutella xylostella]
1119	DVGDSLDSVEALLK	XP_011569136.1	PREDICTED: spectrin alpha chain [Plutella xylostella]
1120	HGDITDDDAVEFGAR	XP_011552713.1	PREDICTED: staphylococcal nuclease domain-containing protein 1 isoform X1 [Plutella xylostella]
1121	WGVAVAR	XP_011565853.1	PREDICTED: venom dipeptidyl peptidase 4-like, partial [Plutella xylostella]
1122	CAFIYGHSGR	XP_011549275.1	PREDICTED: plasma membrane calcium-transporting ATPase 3 [Plutella xylostella]
1123	NIPQTTSALGSVSTPLNYIAGR	AAB70755.1	aminopeptidase N [Plutella xylostella] >NP_001292446.1 membrane alanyl aminopeptidase-like precursor [Plutella xylostella]
1124	INTNPLDR	XP_011563035.1	PREDICTED: membrane alanyl aminopeptidase-like [Plutella xylostella]
1125	VITAGQSEGPSGVSVQLVNEK	XP_011560172.1	PREDICTED: nodal modulator 1, partial [Plutella xylostella]
1126	ALEHYTDLYDIKR	XP_011564384.1	PREDICTED: clathrin heavy chain isoform X2 [Plutella xylostella]
1127	WFGNLVTAR	ADD39717.1	aminopeptidase N [Plutella xylostella]
1128	YGSPVNTR	XP_011559894.1	PREDICTED: importin-7 [Plutella xylostella]
1129	VDTQHAPSGVSDR	XP_011565696.1	PREDICTED: uncharacterized protein LOC105395442, partial [Plutella xylostella]
1130	GIIDAFVR	AFM52346.1	adenine nucleotide translocase [Plutella xylostella] >BAR13231.1 adenine nucleotide translocase insect1 [Plutella xylostella] >NP_001293047.1 ADP,ATP carrier protein 2 [Plutella xylostella]
1131	LSFNLLAR	XP_011556436.1	PREDICTED: epidermal growth factor receptor kinase substrate 8-like protein 1 isoform X3 [Plutella xylostella]
1132	EDLYEK	XP_011557846.1	PREDICTED: translation elongation factor 2 [Plutella xylostella]
1133	GVGKYELSGVVLHK	XP_011548395.1	PREDICTED: apolipophorins-like [Plutella xylostella]
1134	LGMVAHNFQNVNNPIPNNILQLYSR	XP_011555476.1	PREDICTED: aminopeptidase N-like [Plutella xylostella]
1135	LLQSNPLLEAFGNAK	XP_011560705.1	PREDICTED: myosin-IB-like [Plutella xylostella]
1136	LMEPYSK	AYA73999.1	Niemann-Pick type C 1-b protein [Plutella xylostella]
1137	LAIMAVLLR	XP_011557085.1	PREDICTED: uncharacterized protein LOC105387960 isoform X2 [Plutella xylostella]
1138	NLNDEIAHQDELINK	XP_011558108.1	PREDICTED: myosin heavy chain, muscle isoform X17 [Plutella xylostella]
1139	EDLTEYLEEHK	XP_011557927.1	PREDICTED: heat shock protein 83 [Plutella xylostella]
1140	GASPGGEDEGVEGTLVR	XP_011558167.1	PREDICTED: spectrin beta chain isoform X11 [Plutella xylostella]
1141	GKVEDVAIIR	XP_011550166.1	PREDICTED: probable 2-oxoglutarate dehydrogenase E1 component DHKTD1 homolog, mitochondrial [Plutella xylostella]
1142	KQELEELLHDLEGR	XP_011560011.1	PREDICTED: LOW QUALITY PROTEIN: myosin heavy chain, non-muscle-like [Plutella xylostella]
1143	EANILYHPENSNHFYK	AAB70755.1	aminopeptidase N [Plutella xylostella] >NP_001292446.1 membrane alanyl aminopeptidase-like precursor [Plutella xylostella]
1144	LPHEENINDGPTQPPK	AEI27592.1	ABC transporter family C protein ABCC2, partial [Plutella xylostella]
1145	VHLWR	XP_011553662.1	PREDICTED: xaa-Pro aminopeptidase 1-like [Plutella xylostella]
1146	IDTLQFVPK	XP_011557416.1	PREDICTED: LOW QUALITY PROTEIN: protein hu-li tai shao-like [Plutella xylostella]
1147	DQTPEGCFFEPLPTGRPVVYPGK	XP_011549989.1	PREDICTED: uncharacterized protein LOC105381882 [Plutella xylostella]
1148	KYISDFK	XP_011555108.1	PREDICTED: membrane alanyl aminopeptidase-like [Plutella xylostella]
1149	LVTPVVLQR	XP_011556043.1	PREDICTED: 40S ribosomal protein S6 [Plutella xylostella]
1150	NSALVEAALHGR	XP_011564069.1	PREDICTED: von Willebrand factor A domain-containing protein 8-like [Plutella xylostella]
1151	AIIQSGTGLNGWAFQK	JAV02096.1	Carboxyl/cholinesterase-014a [Plutella xylostella] >XP_011556950.1 PREDICTED: juvenile hormone esterase-like isoform X2 [Plutella xylostella]
1152	AFDVLSFLK	XP_011555220.1	PREDICTED: membrane alanyl aminopeptidase-like [Plutella xylostella]
1153	LPHAPLLSMELR	XP_011556832.1	PREDICTED: UDP-glucose:glycoprotein glucosyltransferase [Plutella xylostella]
1154	INQTDDNYNK	XP_011556636.1	PREDICTED: leucine--tRNA ligase, cytoplasmic [Plutella xylostella]
1155	QAAIPDFSAGAMENWGLLTYR	AAB70755.1	aminopeptidase N [Plutella xylostella] >NP_001292446.1 membrane alanyl aminopeptidase-like precursor [Plutella xylostella]
1156	ICEDAYNQAK	XP_011565296.1	PREDICTED: 2-oxoglutarate dehydrogenase, mitochondrial [Plutella xylostella]
1157	INVPAIADSSDTLTITGTK	XP_011554212.1	PREDICTED: vigilin [Plutella xylostella]
1158	GWANGFPGR	XP_011551827.1	PREDICTED: protein mesh-like [Plutella xylostella]
1159	MYVLDFLCNVGHEQCVAQAVTNFR	AAB70755.1	aminopeptidase N [Plutella xylostella] >NP_001292446.1 membrane alanyl aminopeptidase-like precursor [Plutella xylostella]
1160	TVPDFDVAAYLNYWHEIEAYPSTFQQGTCNNAR	XP_011549989.1	PREDICTED: uncharacterized protein LOC105381882 [Plutella xylostella]
1161	SLLQLAQLR	XP_011558316.1	PREDICTED: translocation protein SEC63 homolog isoform X1 [Plutella xylostella] >XP_011558386.1 PREDICTED: translocation protein SEC63 homolog isoform X2 [Plutella xylostella]
1162	IGPVGTHALESLGLLEDEAIVK	XP_011567950.1	PREDICTED: alpha-aminoadipic semialdehyde synthase, mitochondrial-like, partial [Plutella xylostella]
1163	FLQLSDSR	XP_011550202.1	PREDICTED: probable 2-oxoglutarate dehydrogenase E1 component DHKTD1 homolog, mitochondrial [Plutella xylostella]
1164	QNILFGLPYDR	XP_011557529.1	PREDICTED: multidrug resistance-associated protein 4-like [Plutella xylostella]
1165	YPVMFYVYSGPNTNR	XP_011564760.1	PREDICTED: uncharacterized protein LOC105394551 [Plutella xylostella]
1166	AVMWGR	XP_011549275.1	PREDICTED: plasma membrane calcium-transporting ATPase 3 [Plutella xylostella]
1167	LLSLAAATGTDVK	XP_011552842.1	PREDICTED: uncharacterized protein LOC105384324 [Plutella xylostella]
1168	GSVGFGSGLHGWAFTLK	XP_011557846.1	PREDICTED: translation elongation factor 2 [Plutella xylostella]
1169	VVHLVGAVQNAGLAEDGR	XP_011549466.1	PREDICTED: importin-5 [Plutella xylostella]
1170	IVPEWTQYDEEIK	XP_011556832.1	PREDICTED: UDP-glucose:glycoprotein glucosyltransferase [Plutella xylostella]
1171	TLTLAICIPK	XP_011550323.1	PREDICTED: nose resistant to fluoxetine protein 6-like [Plutella xylostella]
1172	SFQVVLGSIR	XP_011560712.1	PREDICTED: collagenase-like [Plutella xylostella]
1173	MDVDEEDKKPSK	XP_011555798.1	PREDICTED: LOW QUALITY PROTEIN: 26S proteasome non-ATPase regulatory subunit 1-like [Plutella xylostella]
1174	AFIKGFITR	XP_011564224.1	PREDICTED: myosin-IB-like [Plutella xylostella]
1175	VSGFILDNKK	XP_011564516.1	PREDICTED: ER membrane protein complex subunit 1-like [Plutella xylostella]
1176	QGVWSWK	XP_011549989.1	PREDICTED: uncharacterized protein LOC105381882 [Plutella xylostella]
1177	FEVAINNEPYK	XP_011551827.1	PREDICTED: protein mesh-like [Plutella xylostella]
1178	TGPAAAPAPQK	XP_011568284.1	PREDICTED: uncharacterized protein LOC105397951 [Plutella xylostella]
1179	FVLALTQHDLR	XP_011550133.1	PREDICTED: uncharacterized protein LOC105382015 [Plutella xylostella]
1180	KWLGATQMEPTHAR	XP_011555515.1	PREDICTED: uncharacterized protein LOC105386610 [Plutella xylostella]
1181	VFESIIVDVLNR	XP_011560961.1	PREDICTED: vacuolar protein sorting-associated protein 13A isoform X3 [Plutella xylostella]
1182	TATIVAHELAHK	ABU55721.1	aminopeptidase N, partial [Plutella xylostella]
1183	SFDIEFAPK	XP_011569133.1	PREDICTED: nodal modulator 1-like [Plutella xylostella]
1184	YIFYK	XP_011564869.1	PREDICTED: ubiquitin carboxyl-terminal hydrolase 7 [Plutella xylostella]
1185	DGFFQHIGLSLSGGYRK	XP_011562371.1	PREDICTED: sodium-dependent nutrient amino acid transporter 1-like [Plutella xylostella]
1186	LPQEQVEGPSPPPAWPK	AKC96182.1	ABC transporter subfamily C4 protein [Plutella xylostella]
1187	WNYVDEEDVR	XP_011562838.1	PREDICTED: neutral alpha-glucosidase AB-like [Plutella xylostella]
1188	LDEANTLHQFFR	XP_011569136.1	PREDICTED: spectrin alpha chain [Plutella xylostella]
1189	ELTSHTAQVR	XP_011554212.1	PREDICTED: vigilin [Plutella xylostella]
1190	CPHLLYHDDGTR	AYA73999.1	Niemann-Pick type C 1-b protein [Plutella xylostella]
1191	KSIFAALSIIK	XP_011562526.1	PREDICTED: myosin heavy chain 95F-like [Plutella xylostella]
1192	NLPADLYEELLTEVHSR	XP_011551600.1	PREDICTED: leucine-rich PPR motif-containing protein, mitochondrial [Plutella xylostella]
1193	VHEGCNEPATHNALAK	XP_011564384.1	PREDICTED: clathrin heavy chain isoform X2 [Plutella xylostella]
1194	IEDLNTVLGQTQDHR	XP_011561283.1	PREDICTED: V-type proton ATPase 116 kDa subunit a isoform 1 isoform X3 [Plutella xylostella]
1195	IESAASITHPTIGGEK	XP_011548395.1	PREDICTED: apolipophorins-like [Plutella xylostella]
1196	VFNYNTLER	XP_011559133.1	PREDICTED: coatomer subunit beta'-like isoform X1 [Plutella xylostella]
1197	QAAEHAAQYLRDPAFLER	XP_011552861.1	PREDICTED: ubiquitin-like modifier-activating enzyme 1 [Plutella xylostella]
1198	LPTTTKPINYK	XP_011555108.1	PREDICTED: membrane alanyl aminopeptidase-like [Plutella xylostella]
1199	KIDSEIWNIFFGGR	XP_011561283.1	PREDICTED: V-type proton ATPase 116 kDa subunit a isoform 1 isoform X3 [Plutella xylostella]
1200	GNTQVVVPFLTESYSSSQDPPEK	XP_011552861.1	PREDICTED: ubiquitin-like modifier-activating enzyme 1 [Plutella xylostella]
1201	LSSQLDGHPHFK	XP_011564224.1	PREDICTED: myosin-IB-like [Plutella xylostella]
1202	ETGIGVVELPR	XP_011566209.1	PREDICTED: endoribonuclease Dicer-like, partial [Plutella xylostella]
1203	KFNTLFTNSQYSEAAK	XP_011564384.1	PREDICTED: clathrin heavy chain isoform X2 [Plutella xylostella]
1204	NSTVILVTHQLHHLR	XP_011557529.1	PREDICTED: multidrug resistance-associated protein 4-like [Plutella xylostella]
1205	QMLVIEAK	XP_011560033.1	PREDICTED: transmembrane channel-like protein 3 [Plutella xylostella]
1206	LAAIIGPVGSGK	AEI27592.1	ABC transporter family C protein ABCC2, partial [Plutella xylostella]
1207	TLTFEGK	XP_011548096.1	PREDICTED: lethal(2) giant larvae protein-like [Plutella xylostella]
1208	DLNPEVNAFQR	XP_011554692.1	PREDICTED: V-type proton ATPase 116 kDa subunit a isoform 1-like isoform X1 [Plutella xylostella] >XP_011554701.1 PREDICTED: V-type proton ATPase 116 kDa subunit a isoform 1-like isoform X1 [Plutella xylostella] >XP_011554706.1 PREDICTED: V-type proton ATPase 116 kDa subunit a isoform 1-like isoform X2 [Plutella xylostella] >XP_011557966.1 PREDICTED: V-type proton ATPase 116 kDa subunit a isoform…
1209	IVSDISESFKVDAEK	AJR19335.1	Cadherin-like protein [Plutella xylostella] >NP_001292423.1 cadherin-87A-like precursor [Plutella xylostella]
1210	SGTGIAAMSVMRPELIMK	XP_011560002.1	PREDICTED: V-type proton ATPase 16 kDa proteolipid subunit [Plutella xylostella]
1211	EIETPSNVEYVPR	XP_011568926.1	PREDICTED: von Willebrand factor A domain-containing protein 8-like [Plutella xylostella]
1212	FLDHPVYTEK	XP_011560704.1	PREDICTED: membrane alanyl aminopeptidase-like [Plutella xylostella]
1213	SWSEQAGHPLLTVVVNHETGLMQVTQARWER	AAB70755.1	aminopeptidase N [Plutella xylostella] >NP_001292446.1 membrane alanyl aminopeptidase-like precursor [Plutella xylostella]
1214	LLGAHEIQLFNR	XP_011569136.1	PREDICTED: spectrin alpha chain [Plutella xylostella]
1215	HADGAASLSASTTSK	XP_011555798.1	PREDICTED: LOW QUALITY PROTEIN: 26S proteasome non-ATPase regulatory subunit 1-like [Plutella xylostella]
1216	YRLNPNIAGR	XP_011549989.1	PREDICTED: uncharacterized protein LOC105381882 [Plutella xylostella]
1217	LHFIIGHGIIR	XP_011555130.1	PREDICTED: myosin-VIIa-like [Plutella xylostella]
1218	YQINFAFNNR	AJR19335.1	Cadherin-like protein [Plutella xylostella] >NP_001292423.1 cadherin-87A-like precursor [Plutella xylostella]
1219	KFELNVHK	XP_011548395.1	PREDICTED: apolipophorins-like [Plutella xylostella]
1220	YALYEIAEQSVTYIADQQR	XP_011564760.1	PREDICTED: uncharacterized protein LOC105394551 [Plutella xylostella]
1221	RLFTEIWGQTK	XP_011556039.1	PREDICTED: synaptic vesicle glycoprotein 2C-like [Plutella xylostella]
1222	AGLDHVSNEK	XP_011558108.1	PREDICTED: myosin heavy chain, muscle isoform X17 [Plutella xylostella]
1223	TANNDKELTVVR	XP_011556436.1	PREDICTED: epidermal growth factor receptor kinase substrate 8-like protein 1 isoform X3 [Plutella xylostella]
1224	AFDVLAFLK	XP_011563035.1	PREDICTED: membrane alanyl aminopeptidase-like [Plutella xylostella]
1225	TIVDITSHK	XP_011550897.1	PREDICTED: paramyosin, long form-like [Plutella xylostella]
1226	VQQITAVWHQLTLMLK	XP_011558167.1	PREDICTED: spectrin beta chain isoform X11 [Plutella xylostella]
1227	GAALLNMLK	ADD39717.1	aminopeptidase N [Plutella xylostella]
1228	KVEQALSTYFNIDYFSK	XP_011555515.1	PREDICTED: uncharacterized protein LOC105386610 [Plutella xylostella]
1229	YEFSPSTGTVVALR	XP_011556212.1	PREDICTED: alanine--tRNA ligase, cytoplasmic [Plutella xylostella]
1230	EKYTEDEELNK	XP_011557927.1	PREDICTED: heat shock protein 83 [Plutella xylostella]
1231	ATHTENLSIK	AJR19335.1	Cadherin-like protein [Plutella xylostella] >NP_001292423.1 cadherin-87A-like precursor [Plutella xylostella]
1232	LNSFFGQGGR	ALE60398.1	ATP-binding cassette sub-family A ABCA2 [Plutella xylostella]
1233	AGLTEENCKPTGSR	XP_011552861.1	PREDICTED: ubiquitin-like modifier-activating enzyme 1 [Plutella xylostella]
1234	KLETELQDVR	XP_011560011.1	PREDICTED: LOW QUALITY PROTEIN: myosin heavy chain, non-muscle-like [Plutella xylostella]
1235	VNYDDHSWEMIAGGLR	XP_011563035.1	PREDICTED: membrane alanyl aminopeptidase-like [Plutella xylostella]
1236	LVLTLIGR	XP_011561697.1	PREDICTED: uncharacterized protein LOC105391837, partial [Plutella xylostella]
1237	FPEEPALEFAEK	XP_011565287.1	PREDICTED: uncharacterized protein LOC105395062 [Plutella xylostella]
1238	VLVLEGIEK	XP_011568926.1	PREDICTED: von Willebrand factor A domain-containing protein 8-like [Plutella xylostella]
1239	ETSTDAVEEER	XP_011563521.1	PREDICTED: UDP-xylose and UDP-N-acetylglucosamine transporter [Plutella xylostella]
1240	KPYNPFENR	XP_011562167.1	PREDICTED: proton-coupled amino acid transporter 1-like [Plutella xylostella]
1241	VTEELQK	XP_011562951.1	PREDICTED: DNA repair protein RAD50 isoform X1 [Plutella xylostella] >XP_011562952.1 PREDICTED: DNA repair protein RAD50 isoform X2 [Plutella xylostella]
1242	QDFNYFNSR	AYA73999.1	Niemann-Pick type C 1-b protein [Plutella xylostella]
1243	YIEIYVQK	XP_011564384.1	PREDICTED: clathrin heavy chain isoform X2 [Plutella xylostella]
1244	DSAESDSAAAVR	XP_011565337.1	PREDICTED: dystrophin, isoforms A/C/F/G/H-like [Plutella xylostella]
1245	QISDASLNALCNPPALEK	XP_011553790.1	PREDICTED: solute carrier family 22 member 7-like isoform X2 [Plutella xylostella]
1246	FNINTGMSTSNSLWIVPVSFATASKPDFTNTKPTHILSATANVIPR	XP_011555108.1	PREDICTED: membrane alanyl aminopeptidase-like [Plutella xylostella]
1247	NTLNPYLNFK	XP_011548395.1	PREDICTED: apolipophorins-like [Plutella xylostella]
1248	DSYVGDEAQSK	AEP25396.1	actin [Plutella xylostella] >AOM81402.1 actin [Plutella xylostella] >BAF36825.1 muscle actin [Plutella xylostella] >NP_001296030.1 actin, muscle [Plutella xylostella] >NP_001296055.1 actin, muscle [Plutella xylostella]
1249	NDQQDISHDPR	XP_011563344.1	PREDICTED: endoribonuclease Dicer [Plutella xylostella]
1250	NEGFGFLTTKPLPK	XP_011563344.1	PREDICTED: endoribonuclease Dicer [Plutella xylostella]
1251	LGQLTTNWLSTKLK	XP_011563035.1	PREDICTED: membrane alanyl aminopeptidase-like [Plutella xylostella]
1252	AETLGDSFLK	XP_011566209.1	PREDICTED: endoribonuclease Dicer-like, partial [Plutella xylostella]
1253	VTQANTEEELSDALK	XP_011551600.1	PREDICTED: leucine-rich PPR motif-containing protein, mitochondrial [Plutella xylostella]
1254	AIFGEVLNSFR	XP_011567870.1	PREDICTED: uncharacterized protein LOC105397545, partial [Plutella xylostella]
1255	DVDETKDWIAEK	XP_011569136.1	PREDICTED: spectrin alpha chain [Plutella xylostella]
1256	TIEKFEK	XP_011561146.1	PREDICTED: elongation factor 1-alpha [Plutella xylostella]
1257	IQQLENAYAQLVHLAVER	XP_011558167.1	PREDICTED: spectrin beta chain isoform X11 [Plutella xylostella]
1258	TELESSHALHR	XP_011569136.1	PREDICTED: spectrin alpha chain [Plutella xylostella]
1259	AALTWR	XP_011564224.1	PREDICTED: myosin-IB-like [Plutella xylostella]
1260	IDEFSNK	AAS75552.1	aminopeptidase N4 [Plutella xylostella] >NP_001296022.1 aminopeptidase N precursor [Plutella xylostella]
1261	TYATTHFQPYNAR	XP_011563245.1	PREDICTED: membrane alanyl aminopeptidase-like [Plutella xylostella]
1262	LVNLMSNDVAR	AEI27592.1	ABC transporter family C protein ABCC2, partial [Plutella xylostella]
1263	FLLLQGK	XP_011566875.1	PREDICTED: synaptic vesicle glycoprotein 2B-like [Plutella xylostella]
1264	LSGPENAAVLDK	XP_011560704.1	PREDICTED: membrane alanyl aminopeptidase-like [Plutella xylostella]
1265	ATSADSDHAAQYR	XP_011561246.1	PREDICTED: coatomer subunit beta-like [Plutella xylostella]
1266	SYSNMNIR	XP_011555220.1	PREDICTED: membrane alanyl aminopeptidase-like [Plutella xylostella]
1267	FGSVLWR	XP_011561066.1	PREDICTED: LOW QUALITY PROTEIN: cullin-associated NEDD8-dissociated protein 1-like [Plutella xylostella]
1268	QLKENPQLTK	XP_011565696.1	PREDICTED: uncharacterized protein LOC105395442, partial [Plutella xylostella]
1269	EPFYVR	XP_011558758.1	PREDICTED: LOW QUALITY PROTEIN: myosin-IA [Plutella xylostella]
1270	RLEEFLMLEELPTAK	AKC96182.1	ABC transporter subfamily C4 protein [Plutella xylostella]
1271	LHQALSR	XP_011562526.1	PREDICTED: myosin heavy chain 95F-like [Plutella xylostella]
1272	EIIDVTKPIVDK	XP_011548395.1	PREDICTED: apolipophorins-like [Plutella xylostella]
1273	MGAVNGFVLGDK	XP_011557667.1	PREDICTED: non-lysosomal glucosylceramidase [Plutella xylostella]
1274	LILEMFDR	XP_011565371.1	PREDICTED: protein lethal(2) giant larvae-like [Plutella xylostella]
1275	DFGGIQGVDIAFSK	XP_011559707.1	PREDICTED: endoplasmic reticulum metallopeptidase 1-like [Plutella xylostella]
1276	ACLGSGILAMPAAFK	XP_011562167.1	PREDICTED: proton-coupled amino acid transporter 1-like [Plutella xylostella]
1277	VVISLAPLLAR	XP_011549553.1	PREDICTED: C2 domain-containing protein 5-like [Plutella xylostella]
1278	INNPIDESLPRPVNIASMK	XP_011566209.1	PREDICTED: endoribonuclease Dicer-like, partial [Plutella xylostella]
1279	TLAIAYR	XP_011553279.1	PREDICTED: probable phospholipid-transporting ATPase IF [Plutella xylostella]
1280	LADSSSGQVEPEPPHAPQAAMQAYVAATVAR	XP_011566209.1	PREDICTED: endoribonuclease Dicer-like, partial [Plutella xylostella]
1281	IWALSPAMK	XP_011562371.1	PREDICTED: sodium-dependent nutrient amino acid transporter 1-like [Plutella xylostella]
1282	AEILTHDAHCENVAELLK	XP_011564224.1	PREDICTED: myosin-IB-like [Plutella xylostella]
1283	IVTLKEPIK	XP_011555546.1	PREDICTED: hypoxia up-regulated protein 1 [Plutella xylostella]
1284	VQPLQTPNPFETDDYYEILK	XP_011555220.1	PREDICTED: membrane alanyl aminopeptidase-like [Plutella xylostella]
1285	VEVSADIILAAEK	XP_011548395.1	PREDICTED: apolipophorins-like [Plutella xylostella]
1286	YMHWFNR	XP_011566875.1	PREDICTED: synaptic vesicle glycoprotein 2B-like [Plutella xylostella]
1287	LLLPPGLDVNDTNTK	XP_011564760.1	PREDICTED: uncharacterized protein LOC105394551 [Plutella xylostella]
1288	APPFVHSGYR	XP_011560172.1	PREDICTED: nodal modulator 1, partial [Plutella xylostella]
1289	GQCAEVTGVQGFDVTK	XP_011549989.1	PREDICTED: uncharacterized protein LOC105381882 [Plutella xylostella]
1290	SNLENYLVLK	XP_011548395.1	PREDICTED: apolipophorins-like [Plutella xylostella]
1291	VAESSGVAVAVSAGPEPVADDDHTVK	XP_011560705.1	PREDICTED: myosin-IB-like [Plutella xylostella]
1292	DAVVLPVQVTFTR	XP_011555546.1	PREDICTED: hypoxia up-regulated protein 1 [Plutella xylostella]
1293	HLLIPSNTPWLPK	XP_011553278.1	PREDICTED: alpha-aminoadipic semialdehyde synthase, mitochondrial [Plutella xylostella]
1294	LAFTLVLK	XP_011553662.1	PREDICTED: xaa-Pro aminopeptidase 1-like [Plutella xylostella]
1295	VLAINILGR	XP_011564488.1	PREDICTED: AP-1 complex subunit gamma-1 [Plutella xylostella]
1296	GLQLVLGTR	XP_011556832.1	PREDICTED: UDP-glucose:glycoprotein glucosyltransferase [Plutella xylostella]
1297	VAGYSQNLHLLVDLITK	XP_011552465.1	PREDICTED: nardilysin-like isoform X2 [Plutella xylostella]
1298	LTQEAVADLER	XP_011558108.1	PREDICTED: myosin heavy chain, muscle isoform X17 [Plutella xylostella]
1299	MEYYATTQFQPYHAR	XP_011563035.1	PREDICTED: membrane alanyl aminopeptidase-like [Plutella xylostella]
1300	GSLADAALAEALR	XP_011549275.1	PREDICTED: plasma membrane calcium-transporting ATPase 3 [Plutella xylostella]
1301	YLNDYHAR	XP_011553662.1	PREDICTED: xaa-Pro aminopeptidase 1-like [Plutella xylostella]
1302	DHSPTACFYYPDVNPEK	XP_011549989.1	PREDICTED: uncharacterized protein LOC105381882 [Plutella xylostella]
1303	AALAAAVAEISAVSEGEMTVPAR	XP_011554212.1	PREDICTED: vigilin [Plutella xylostella]
1304	NSGLLGGSIGTLIAGVVCTHAMK	XP_011562167.1	PREDICTED: proton-coupled amino acid transporter 1-like [Plutella xylostella]
1305	DIINLNPLYR	XP_011565930.1	PREDICTED: lon protease homolog, mitochondrial-like, partial [Plutella xylostella]
1306	RDQSADGCFFIPEPNGRPVEAPGR	XP_011549989.1	PREDICTED: uncharacterized protein LOC105381882 [Plutella xylostella]
1307	SLFTPTPAWK	XP_011562015.1	PREDICTED: creatine transporter-like [Plutella xylostella]
1308	SIVNWR	AYA73999.1	Niemann-Pick type C 1-b protein [Plutella xylostella]
1309	EVIYQLQK	XP_011566209.1	PREDICTED: endoribonuclease Dicer-like, partial [Plutella xylostella]
1310	GYLNNKEETDK	XP_011563435.1	PREDICTED: luciferin 4-monooxygenase-like [Plutella xylostella]
1311	FPGQCDTTIK	XP_011549989.1	PREDICTED: uncharacterized protein LOC105381882 [Plutella xylostella]
1312	AGFNVQGNDQHK	XP_011548395.1	PREDICTED: apolipophorins-like [Plutella xylostella]
1313	SQTILQDIGESIK	XP_011560675.1	PREDICTED: toll-like receptor 3 [Plutella xylostella]
1314	DLIASLTTPTK	XP_011565696.1	PREDICTED: uncharacterized protein LOC105395442, partial [Plutella xylostella]
1315	LQQLFIQLTLR	XP_011564224.1	PREDICTED: myosin-IB-like [Plutella xylostella]
1316	SRQDFNYFNSR	AYA73999.1	Niemann-Pick type C 1-b protein [Plutella xylostella]
1317	NTGFQSTLSIASK	XP_011562167.1	PREDICTED: proton-coupled amino acid transporter 1-like [Plutella xylostella]
1318	IGPVGTHALESLGLLEDEAIVKR	XP_011567950.1	PREDICTED: alpha-aminoadipic semialdehyde synthase, mitochondrial-like, partial [Plutella xylostella]
1319	FKTALPINLFESLEAAAK	XP_011555108.1	PREDICTED: membrane alanyl aminopeptidase-like [Plutella xylostella]
1320	LQQALVLVQFLR	XP_011569136.1	PREDICTED: spectrin alpha chain [Plutella xylostella]
1321	YAGVAGMINILHGIGLR	XP_011553278.1	PREDICTED: alpha-aminoadipic semialdehyde synthase, mitochondrial [Plutella xylostella]
1322	AGSALVTDQEALDTSK	XP_011568173.1	PREDICTED: huntingtin-interacting protein 1-like [Plutella xylostella]
1323	IIVNRPANFADTHSNMYAESR	ADD39717.1	aminopeptidase N [Plutella xylostella]
1324	VADVLHALMSAYR	XP_011549466.1	PREDICTED: importin-5 [Plutella xylostella]
1325	ELVNLEDKIINLGR	AYA73999.1	Niemann-Pick type C 1-b protein [Plutella xylostella]
1326	AWNLFR	XP_011563522.1	PREDICTED: uncharacterized protein LOC105393455 [Plutella xylostella]
1327	VGSITAPLTPALR	XP_011553790.1	PREDICTED: solute carrier family 22 member 7-like isoform X2 [Plutella xylostella]
1328	DSYVYK	AYA73999.1	Niemann-Pick type C 1-b protein [Plutella xylostella]
1329	LFAWIVQQINK	XP_011558758.1	PREDICTED: LOW QUALITY PROTEIN: myosin-IA [Plutella xylostella]
1330	LGFAEVPGEPFMDGLLR	AAB70755.1	aminopeptidase N [Plutella xylostella] >NP_001292446.1 membrane alanyl aminopeptidase-like precursor [Plutella xylostella]
1331	YELSGVVLHK	XP_011548395.1	PREDICTED: apolipophorins-like [Plutella xylostella]
1332	TPDIFIQK	XP_011556436.1	PREDICTED: epidermal growth factor receptor kinase substrate 8-like protein 1 isoform X3 [Plutella xylostella]
1333	AANQKPYTPR	XP_011558167.1	PREDICTED: spectrin beta chain isoform X11 [Plutella xylostella]
1334	LQNRPETYK	XP_011560705.1	PREDICTED: myosin-IB-like [Plutella xylostella]
1335	IIFVDADQIVR	XP_011556832.1	PREDICTED: UDP-glucose:glycoprotein glucosyltransferase [Plutella xylostella]
1336	SMDLADQFNIMYTQSALATDSSASTR	AIK67332.1	aminopeptidase N [Plutella xylostella]
1337	ELISNSSDALDK	XP_011557927.1	PREDICTED: heat shock protein 83 [Plutella xylostella]
1338	LVERPASVVLAPR	XP_011561246.1	PREDICTED: coatomer subunit beta-like [Plutella xylostella]
1339	EGVMAEENLR	XP_011557846.1	PREDICTED: translation elongation factor 2 [Plutella xylostella]
1340	STSEFAVELNDVSASWGGEGDKDQHTLR	AEI27592.1	ABC transporter family C protein ABCC2, partial [Plutella xylostella]
1341	TPPAAVTLVDPTNGNQDLGK	XP_011552713.1	PREDICTED: staphylococcal nuclease domain-containing protein 1 isoform X1 [Plutella xylostella]
1342	GILMYGPPGTGK	XP_011561178.1	PREDICTED: transitional endoplasmic reticulum ATPase TER94 [Plutella xylostella]
1343	NINLVVQK	XP_011552752.1	PREDICTED: AP-1 complex subunit beta-1 [Plutella xylostella] >XP_011552753.1 PREDICTED: AP-1 complex subunit beta-1 [Plutella xylostella]
1344	GARPAIGAAPAQK	XP_011552713.1	PREDICTED: staphylococcal nuclease domain-containing protein 1 isoform X1 [Plutella xylostella]
1345	DREFQATVLEVVNADALVVK	XP_011552713.1	PREDICTED: staphylococcal nuclease domain-containing protein 1 isoform X1 [Plutella xylostella]
1346	ENQYQLGDPK	XP_011563035.1	PREDICTED: membrane alanyl aminopeptidase-like [Plutella xylostella]
1347	LEKHLQAIR	XP_011559717.1	PREDICTED: uncharacterized protein LOC105390166 [Plutella xylostella]
1348	FEIQAYMK	XP_011568806.1	PREDICTED: uncharacterized protein LOC105398412 [Plutella xylostella]
1349	DAGHFAAEEITAR	XP_011569136.1	PREDICTED: spectrin alpha chain [Plutella xylostella]
1350	LVVIANAFVK	XP_011551600.1	PREDICTED: leucine-rich PPR motif-containing protein, mitochondrial [Plutella xylostella]
1351	AYEFAER	XP_011564384.1	PREDICTED: clathrin heavy chain isoform X2 [Plutella xylostella]
1352	TIEEVTALFK	XP_011553123.1	PREDICTED: LOW QUALITY PROTEIN: glucose transporter type 1-like [Plutella xylostella]
1353	RTEHIPALYNEFSAYLLEQMDAVINQLGYNENPSDSTSTILNR	XP_011563035.1	PREDICTED: membrane alanyl aminopeptidase-like [Plutella xylostella]
1354	YGLSPQDVVDLGLLYGR	XP_011550166.1	PREDICTED: probable 2-oxoglutarate dehydrogenase E1 component DHKTD1 homolog, mitochondrial [Plutella xylostella]
1355	QHLDLLADGDEK	XP_011556832.1	PREDICTED: UDP-glucose:glycoprotein glucosyltransferase [Plutella xylostella]
1356	HKVEGNDTENSVVILGSGLVSAPVVEYLSR	XP_011567950.1	PREDICTED: alpha-aminoadipic semialdehyde synthase, mitochondrial-like, partial [Plutella xylostella]
1357	YICAIFAVK	XP_011566506.1	PREDICTED: uncharacterized protein LOC105396219 [Plutella xylostella]
1358	TTATVDLKPETER	XP_011561543.1	PREDICTED: multidrug resistance-associated protein 1 isoform X3 [Plutella xylostella]
1359	EAEAVEALR	XP_011566875.1	PREDICTED: synaptic vesicle glycoprotein 2B-like [Plutella xylostella]
1360	ASDAEQFR	XP_011564224.1	PREDICTED: myosin-IB-like [Plutella xylostella]
1361	VIVTEITSEGTFWAQNVDHGGK	XP_011552713.1	PREDICTED: staphylococcal nuclease domain-containing protein 1 isoform X1 [Plutella xylostella]
1362	QLFPSFDEPGFKSTFK	ADD39717.1	aminopeptidase N [Plutella xylostella]
1363	IIDEDLQIPDSPK	XP_011562641.1	PREDICTED: solute carrier family 10 member 6-like [Plutella xylostella] >XP_011562642.1 PREDICTED: solute carrier family 10 member 6-like [Plutella xylostella] >XP_011562643.1 PREDICTED: solute carrier family 10 member 6-like [Plutella xylostella]
1364	AVYADADNYYLDDPLSAVDSHVGK	XP_011561543.1	PREDICTED: multidrug resistance-associated protein 1 isoform X3 [Plutella xylostella]
1365	MEFWEELYSK	JAV02096.1	Carboxyl/cholinesterase-014a [Plutella xylostella] >XP_011556950.1 PREDICTED: juvenile hormone esterase-like isoform X2 [Plutella xylostella]
1366	QAEIETPLEDPSSSDQVYK	XP_011561283.1	PREDICTED: V-type proton ATPase 116 kDa subunit a isoform 1 isoform X3 [Plutella xylostella]
1367	DAEDEYEKK	XP_011555130.1	PREDICTED: myosin-VIIa-like [Plutella xylostella]
1368	ELISNSSDALDKIR	XP_011557927.1	PREDICTED: heat shock protein 83 [Plutella xylostella]
1369	SEIQLYVNR	XP_011555878.1	PREDICTED: transmembrane 9 superfamily member 2 [Plutella xylostella]
1370	APKPAKPVSVEK	XP_011550373.1	PREDICTED: 60S ribosomal protein L6 [Plutella xylostella] >XP_011550374.1 PREDICTED: 60S ribosomal protein L6 [Plutella xylostella]
1371	TQAAFSAQANSEMDAIINSIDVLDPR	XP_011549989.1	PREDICTED: uncharacterized protein LOC105381882 [Plutella xylostella]
1372	AATTGITDISSIVDNVGLSK	XP_011565287.1	PREDICTED: uncharacterized protein LOC105395062 [Plutella xylostella]
1373	ELALYEFLHK	XP_011563344.1	PREDICTED: endoribonuclease Dicer [Plutella xylostella]
1374	EAALEAAVR	XP_011556832.1	PREDICTED: UDP-glucose:glycoprotein glucosyltransferase [Plutella xylostella]
1375	YILPLDLITR	XP_011559894.1	PREDICTED: importin-7 [Plutella xylostella]
1376	SAAGDGQTTEDESSQDSK	XP_011548873.1	PREDICTED: protein DEK-like isoform X2 [Plutella xylostella]
1377	VTWPTPGPIVDPPSDADALR	XP_011563639.1	PREDICTED: vanin-like protein 1 isoform X2 [Plutella xylostella]
1378	DSKLEEAGDLHR	XP_011558167.1	PREDICTED: spectrin beta chain isoform X11 [Plutella xylostella]
1379	GNIQMLHVSEK	XP_011564516.1	PREDICTED: ER membrane protein complex subunit 1-like [Plutella xylostella]
1380	HHFGLFGYLEGHEYR	XP_011557667.1	PREDICTED: non-lysosomal glucosylceramidase [Plutella xylostella]
1381	TISLGNGR	AAB70755.1	aminopeptidase N [Plutella xylostella] >NP_001292446.1 membrane alanyl aminopeptidase-like precursor [Plutella xylostella]
1382	LQQVSAALQR	XP_011551704.1	PREDICTED: LOW QUALITY PROTEIN: spectrin beta chain, non-erythrocytic 2 [Plutella xylostella]
1383	VEQALSTYFNIDYFSK	XP_011555515.1	PREDICTED: uncharacterized protein LOC105386610 [Plutella xylostella]
1384	LVWTLPGK	XP_011563522.1	PREDICTED: uncharacterized protein LOC105393455 [Plutella xylostella]
1385	WMASTQFQGTSAR	XP_011555108.1	PREDICTED: membrane alanyl aminopeptidase-like [Plutella xylostella]
1386	TVEQSYEEATTR	XP_011550897.1	PREDICTED: paramyosin, long form-like [Plutella xylostella]
1387	HGIISEHEAK	XP_011555130.1	PREDICTED: myosin-VIIa-like [Plutella xylostella]
1388	VINLSYNR	XP_011560675.1	PREDICTED: toll-like receptor 3 [Plutella xylostella]
1389	LGSTISK	XP_011555546.1	PREDICTED: hypoxia up-regulated protein 1 [Plutella xylostella]
1390	FEQVSR	XP_011551827.1	PREDICTED: protein mesh-like [Plutella xylostella]
1391	IPVYQR	XP_011563790.1	PREDICTED: neutral alpha-glucosidase AB-like [Plutella xylostella]
1392	YFVETPASATEK	XP_011551827.1	PREDICTED: protein mesh-like [Plutella xylostella]
1393	TLELEAALEAER	XP_011568173.1	PREDICTED: huntingtin-interacting protein 1-like [Plutella xylostella]
1394	VLATDYENYAITYTCVDLENNER	XP_011549989.1	PREDICTED: uncharacterized protein LOC105381882 [Plutella xylostella]
1395	AQIGVHAK	XP_011552713.1	PREDICTED: staphylococcal nuclease domain-containing protein 1 isoform X1 [Plutella xylostella]
1396	TKELSNEANAVMDR	XP_011549989.1	PREDICTED: uncharacterized protein LOC105381882 [Plutella xylostella]
1397	IVITAALCAR	XP_011563344.1	PREDICTED: endoribonuclease Dicer [Plutella xylostella]
1398	LGLTNIDASTNSPLDFPLRPGAVK	XP_011548395.1	PREDICTED: apolipophorins-like [Plutella xylostella]
1399	IFHAWR	XP_011558758.1	PREDICTED: LOW QUALITY PROTEIN: myosin-IA [Plutella xylostella]
1400	TLFETEDAFQEKK	XP_011564224.1	PREDICTED: myosin-IB-like [Plutella xylostella]
1401	ITLVEAAFK	XP_011551704.1	PREDICTED: LOW QUALITY PROTEIN: spectrin beta chain, non-erythrocytic 2 [Plutella xylostella]
1402	QNELVVQIR	AJR19335.1	Cadherin-like protein [Plutella xylostella] >NP_001292423.1 cadherin-87A-like precursor [Plutella xylostella]
1403	AGIMTCLNARVSILAAANPAYGR	XP_011549101.1	PREDICTED: DNA replication licensing factor Mcm7, partial [Plutella xylostella]
1404	LAPLLAEYR	XP_011552713.1	PREDICTED: staphylococcal nuclease domain-containing protein 1 isoform X1 [Plutella xylostella]
1405	ETENDNLANVLQK	XP_011559894.1	PREDICTED: importin-7 [Plutella xylostella]
1406	VAEEHLNNLK	XP_011548406.1	PREDICTED: vinculin [Plutella xylostella]
1407	AFWEQQEQER	XP_011567926.1	PREDICTED: eukaryotic translation initiation factor 3 subunit A-like, partial [Plutella xylostella]
1408	VLQIQYLASNNQADEVVKLR	ADD39717.1	aminopeptidase N [Plutella xylostella]
1409	HYILDLLR	XP_011564333.1	PREDICTED: clustered mitochondria protein homolog [Plutella xylostella]
1410	KIFLASIRPPR	XP_011552713.1	PREDICTED: staphylococcal nuclease domain-containing protein 1 isoform X1 [Plutella xylostella]
1411	FEFTTFK	XP_011557085.1	PREDICTED: uncharacterized protein LOC105387960 isoform X2 [Plutella xylostella]
1412	KTVQHGFPNR	XP_011548096.1	PREDICTED: lethal(2) giant larvae protein-like [Plutella xylostella]
1413	VVVGQSQR	XP_011558167.1	PREDICTED: spectrin beta chain isoform X11 [Plutella xylostella]
1414	NMSVIAHVDHGK	XP_011557846.1	PREDICTED: translation elongation factor 2 [Plutella xylostella]
1415	QQASELSPEDASSTEVLER	XP_011558167.1	PREDICTED: spectrin beta chain isoform X11 [Plutella xylostella]
1416	TILMMGR	XP_011557846.1	PREDICTED: translation elongation factor 2 [Plutella xylostella]
1417	AAPPAPVR	XP_011551586.1	PREDICTED: protein 4.1 homolog [Plutella xylostella]
1418	GILLENIDEVLGK	XP_011557085.1	PREDICTED: uncharacterized protein LOC105387960 isoform X2 [Plutella xylostella]
1419	VYHAWK	XP_011562526.1	PREDICTED: myosin heavy chain 95F-like [Plutella xylostella]
1420	KMEVHFIFR	AKC96182.1	ABC transporter subfamily C4 protein [Plutella xylostella]
1421	ILVEELGQFGR	XP_011553793.1	PREDICTED: organic cation transporter protein-like [Plutella xylostella]
1422	FQYDPINDSSVK	XP_011564869.1	PREDICTED: ubiquitin carboxyl-terminal hydrolase 7 [Plutella xylostella]
1423	IHGVTHIGLTDLPSR	XP_011566583.1	PREDICTED: NAD(P) transhydrogenase, mitochondrial-like, partial [Plutella xylostella]
1424	ALFIDSSAEPIDPR	XP_011555798.1	PREDICTED: LOW QUALITY PROTEIN: 26S proteasome non-ATPase regulatory subunit 1-like [Plutella xylostella]
1425	DTGAHIEISTSK	XP_011554212.1	PREDICTED: vigilin [Plutella xylostella]
1426	ALLSLVEAPSEINTIDR	XP_011566209.1	PREDICTED: endoribonuclease Dicer-like, partial [Plutella xylostella]
1427	GDASDFEFLWQR	XP_011560704.1	PREDICTED: membrane alanyl aminopeptidase-like [Plutella xylostella]
1428	EYLEMVLTDAVK	ADD39717.1	aminopeptidase N [Plutella xylostella]
1429	LGWAGVWK	BAX57168.1	phosphate carrier 1 [Plutella xylostella]
1430	TCVTIAHR	XP_011560211.1	PREDICTED: multidrug resistance protein 1-like [Plutella xylostella]
1431	ERETEIERPR	XP_011556436.1	PREDICTED: epidermal growth factor receptor kinase substrate 8-like protein 1 isoform X3 [Plutella xylostella]
1432	ASCALWSHNLEGNTLQVQESEVLR	XP_011549989.1	PREDICTED: uncharacterized protein LOC105381882 [Plutella xylostella]
1433	YTATQDSSEQSILLNALGCTSNADRR	AAS75552.1	aminopeptidase N4 [Plutella xylostella] >NP_001296022.1 aminopeptidase N precursor [Plutella xylostella]
1434	ANVVTEEVTIPPK	XP_011554212.1	PREDICTED: vigilin [Plutella xylostella]
1435	NFPVLSTGTLSTPSASEPAK	XP_011549989.1	PREDICTED: uncharacterized protein LOC105381882 [Plutella xylostella]
1436	EREAAEAAAAAAQDAVDR	XP_011558167.1	PREDICTED: spectrin beta chain isoform X11 [Plutella xylostella]
1437	RGEAEDDTITIQGYEEK	XP_011554212.1	PREDICTED: vigilin [Plutella xylostella]
1438	QIWTLEPASGNANDSMIYLR	XP_011551502.1	PREDICTED: protein singed [Plutella xylostella]
1439	MLSDMITPETFQK	XP_011563245.1	PREDICTED: membrane alanyl aminopeptidase-like [Plutella xylostella]
1440	NAFLMLLHAEQER	XP_011561246.1	PREDICTED: coatomer subunit beta-like [Plutella xylostella]
1441	TILLNAHINDHFLSLGR	XP_011565348.1	PREDICTED: 26S proteasome non-ATPase regulatory subunit 2-like [Plutella xylostella]
1442	IAIMSGGK	ALE60398.1	ATP-binding cassette sub-family A ABCA2 [Plutella xylostella]
1443	LRPQHAQWR	XP_011551827.1	PREDICTED: protein mesh-like [Plutella xylostella]
1444	FLSNDKGR	XP_011564224.1	PREDICTED: myosin-IB-like [Plutella xylostella]
1445	VIDDFTK	XP_011568503.1	PREDICTED: sodium/potassium/calcium exchanger 3-like [Plutella xylostella]
1446	MNPSINVIAQENR	XP_011552861.1	PREDICTED: ubiquitin-like modifier-activating enzyme 1 [Plutella xylostella]
1447	LTAPFEYINELR	XP_011567950.1	PREDICTED: alpha-aminoadipic semialdehyde synthase, mitochondrial-like, partial [Plutella xylostella]
1448	LNQDYPWDETSEPVDIER	XP_011566209.1	PREDICTED: endoribonuclease Dicer-like, partial [Plutella xylostella]
1449	QQLLQFANYR	XP_011558167.1	PREDICTED: spectrin beta chain isoform X11 [Plutella xylostella]
1450	ALFNITINR	AAB70755.1	aminopeptidase N [Plutella xylostella] >NP_001292446.1 membrane alanyl aminopeptidase-like precursor [Plutella xylostella]
1451	NVSYNNNIR	XP_011560712.1	PREDICTED: collagenase-like [Plutella xylostella]
1452	SSLLQVLLK	AEI27592.1	ABC transporter family C protein ABCC2, partial [Plutella xylostella]
1453	AHLLFLDAELAYATSTGLPLK	XP_011548395.1	PREDICTED: apolipophorins-like [Plutella xylostella]
1454	ELGVGWWLR	XP_011557194.1	PREDICTED: dmX-like protein 1 [Plutella xylostella]
1455	LPAYELR	XP_011556211.1	PREDICTED: E3 ubiquitin-protein ligase Su(dx) [Plutella xylostella]
1456	SPNPSITVHAK	XP_011555798.1	PREDICTED: LOW QUALITY PROTEIN: 26S proteasome non-ATPase regulatory subunit 1-like [Plutella xylostella]
1457	FQTWAYENQLSLTPEEFASSR	XP_011555220.1	PREDICTED: membrane alanyl aminopeptidase-like [Plutella xylostella]
1458	YPNAQLVWSQEEHKNQGSWSYVEPR	XP_011565296.1	PREDICTED: 2-oxoglutarate dehydrogenase, mitochondrial [Plutella xylostella]
1459	ELQTLHNLR	XP_011550117.1	PREDICTED: kinesin heavy chain [Plutella xylostella]
1460	DLQNLMATSSNTIVGK	XP_011564224.1	PREDICTED: myosin-IB-like [Plutella xylostella]
1461	FVGVWNEIEAYPK	XP_011549989.1	PREDICTED: uncharacterized protein LOC105381882 [Plutella xylostella]
1462	MVTGDNVNTAR	XP_011549275.1	PREDICTED: plasma membrane calcium-transporting ATPase 3 [Plutella xylostella]
1463	AITVLTSAGKPMPLNPNSPFVIEPLYHFLR	XP_011563245.1	PREDICTED: membrane alanyl aminopeptidase-like [Plutella xylostella]
1464	SLTNDWEDHLAVK	XP_011557927.1	PREDICTED: heat shock protein 83 [Plutella xylostella]
1465	VPEIFDDR	XP_011563522.1	PREDICTED: uncharacterized protein LOC105393455 [Plutella xylostella]
1466	YLLLTSDQR	XP_011550209.1	PREDICTED: transcription elongation regulator 1-like [Plutella xylostella]
1467	MMEHLVTPATFR	XP_011555220.1	PREDICTED: membrane alanyl aminopeptidase-like [Plutella xylostella]
1468	TYCFFSHTIK	XP_011563687.1	PREDICTED: alpha-aminoadipic semialdehyde synthase, mitochondrial-like, partial [Plutella xylostella]
1469	APFHDLHQMYK	XP_011550436.1	PREDICTED: LOW QUALITY PROTEIN: myosin heavy chain 95F-like [Plutella xylostella]
1470	IAIEYGFK	XP_011563245.1	PREDICTED: membrane alanyl aminopeptidase-like [Plutella xylostella]
1471	KNYVATIIQAR	XP_011564224.1	PREDICTED: myosin-IB-like [Plutella xylostella]
1472	LHELLGDEAAVFPVDNK	XP_011562526.1	PREDICTED: myosin heavy chain 95F-like [Plutella xylostella]
1473	FLLSASATPVNPDVVYPIPITFSSK	XP_011563245.1	PREDICTED: membrane alanyl aminopeptidase-like [Plutella xylostella]
1474	AHEVEALK	AEI27592.1	ABC transporter family C protein ABCC2, partial [Plutella xylostella]
1475	VEVPAVK	XP_011554692.1	PREDICTED: V-type proton ATPase 116 kDa subunit a isoform 1-like isoform X1 [Plutella xylostella] >XP_011554701.1 PREDICTED: V-type proton ATPase 116 kDa subunit a isoform 1-like isoform X1 [Plutella xylostella] >XP_011554706.1 PREDICTED: V-type proton ATPase 116 kDa subunit a isoform 1-like isoform X2 [Plutella xylostella] >XP_011557966.1 PREDICTED: V-type proton ATPase 116 kDa subunit a isoform…
1476	RDGFFQHIGLSLSGGYR	XP_011562371.1	PREDICTED: sodium-dependent nutrient amino acid transporter 1-like [Plutella xylostella]
1477	GYYFTDSSNTKMEYYATTQFQPYHAR	XP_011563035.1	PREDICTED: membrane alanyl aminopeptidase-like [Plutella xylostella]
1478	QAPNSWDEQLVR	XP_011558758.1	PREDICTED: LOW QUALITY PROTEIN: myosin-IA [Plutella xylostella]
1479	IGHLPGDCFYYPELNPTTPVR	XP_011549989.1	PREDICTED: uncharacterized protein LOC105381882 [Plutella xylostella]
1480	FNVEQGYK	XP_011552352.1	PREDICTED: putative laccase-11, partial [Plutella xylostella]
1481	LAHDPQTLQSFQQEIIKLSSAVTAR	AAB70755.1	aminopeptidase N [Plutella xylostella] >NP_001292446.1 membrane alanyl aminopeptidase-like precursor [Plutella xylostella]
1482	KGDIQGVEAVLQTAK	XP_011551600.1	PREDICTED: leucine-rich PPR motif-containing protein, mitochondrial [Plutella xylostella]
1483	AAANIHDLMFR	AEI27592.1	ABC transporter family C protein ABCC2, partial [Plutella xylostella]
1484	ALFDAMPDYFNIEATLSSR	XP_011559707.1	PREDICTED: endoplasmic reticulum metallopeptidase 1-like [Plutella xylostella]
1485	TWLESAGSALRPSLLAEHPVDSAR	XP_011565348.1	PREDICTED: 26S proteasome non-ATPase regulatory subunit 2-like [Plutella xylostella]
1486	YAYYGK	XP_011568297.1	PREDICTED: otopetrin-2-like isoform X1 [Plutella xylostella]
1487	YTATQDSSEQSILLNALGCTSNADR	AAS75552.1	aminopeptidase N4 [Plutella xylostella] >NP_001296022.1 aminopeptidase N precursor [Plutella xylostella]
1488	DPTFLLEALSHPSYIR	XP_011566209.1	PREDICTED: endoribonuclease Dicer-like, partial [Plutella xylostella]
1489	VAFIPNVDGSSSVDQSLNK	XP_011556832.1	PREDICTED: UDP-glucose:glycoprotein glucosyltransferase [Plutella xylostella]
1490	VAIQVYVR	XP_011552201.1	PREDICTED: N-alpha-acetyltransferase 15, NatA auxiliary subunit isoform X1 [Plutella xylostella]
1491	YPFLDADR	XP_011564760.1	PREDICTED: uncharacterized protein LOC105394551 [Plutella xylostella]
1492	IVDGVIPSVLR	XP_011556488.1	PREDICTED: metal transporter CNNM4-like [Plutella xylostella]
1493	TDIDLHYSGDLKDPQNR	XP_011548395.1	PREDICTED: apolipophorins-like [Plutella xylostella]
1494	TRFENLLGR	XP_011550202.1	PREDICTED: probable 2-oxoglutarate dehydrogenase E1 component DHKTD1 homolog, mitochondrial [Plutella xylostella]
1495	FAVGVAR	XP_011563245.1	PREDICTED: membrane alanyl aminopeptidase-like [Plutella xylostella]
1496	SWGYLR	XP_011559707.1	PREDICTED: endoplasmic reticulum metallopeptidase 1-like [Plutella xylostella]
1497	SIEDEIDRVSR	AYA73999.1	Niemann-Pick type C 1-b protein [Plutella xylostella]
1498	YLLDLLGK	XP_011555546.1	PREDICTED: hypoxia up-regulated protein 1 [Plutella xylostella]
1499	DNPTQTLNPDIQTTVFCSGLR	AAS75552.1	aminopeptidase N4 [Plutella xylostella] >NP_001296022.1 aminopeptidase N precursor [Plutella xylostella]
1500	QLSAAAEQSLR	XP_011557529.1	PREDICTED: multidrug resistance-associated protein 4-like [Plutella xylostella]
1501	SIFAALSIIK	XP_011562526.1	PREDICTED: myosin heavy chain 95F-like [Plutella xylostella]
1502	DNLFAVNNALGTVEMTDHIHILK	XP_011564760.1	PREDICTED: uncharacterized protein LOC105394551 [Plutella xylostella]
1503	KAFPCFDEPQFK	XP_011563035.1	PREDICTED: membrane alanyl aminopeptidase-like [Plutella xylostella]
1504	DAVKEDYAEK	XP_011548245.1	PREDICTED: alpha-mannosidase 2 isoform X2 [Plutella xylostella]
1505	VIALGLPVPR	XP_011568926.1	PREDICTED: von Willebrand factor A domain-containing protein 8-like [Plutella xylostella]
1506	RIVSQLLTLMDGMK	XP_011561178.1	PREDICTED: transitional endoplasmic reticulum ATPase TER94 [Plutella xylostella]
1507	VAPTQALQLNQEYTVNVTYR	AAB70755.1	aminopeptidase N [Plutella xylostella] >NP_001292446.1 membrane alanyl aminopeptidase-like precursor [Plutella xylostella]
1508	VDEEEAWISEK	XP_011569136.1	PREDICTED: spectrin alpha chain [Plutella xylostella]
1509	QVDPTLALSVYLR	XP_011564384.1	PREDICTED: clathrin heavy chain isoform X2 [Plutella xylostella]
1510	RAFPCYDEPALK	AAS75552.1	aminopeptidase N4 [Plutella xylostella] >NP_001296022.1 aminopeptidase N precursor [Plutella xylostella]
1511	HLFPVVTIK	XP_011558429.1	PREDICTED: WD repeat-containing protein 7 [Plutella xylostella]
1512	VLFNGLLTR	XP_011566506.1	PREDICTED: uncharacterized protein LOC105396219 [Plutella xylostella]
1513	GFALPTNR	XP_011562707.1	PREDICTED: uncharacterized protein LOC105392732 [Plutella xylostella]
1514	VIGPQGLLK	XP_011561543.1	PREDICTED: multidrug resistance-associated protein 1 isoform X3 [Plutella xylostella]
1515	HADQYKEQIEK	XP_011560011.1	PREDICTED: LOW QUALITY PROTEIN: myosin heavy chain, non-muscle-like [Plutella xylostella]
1516	KVPVTSSTYAK	XP_011551209.1	PREDICTED: G-protein coupled receptor 64-like [Plutella xylostella]
1517	FSAKPGEFVGVAGPVGAGK	AKC96182.1	ABC transporter subfamily C4 protein [Plutella xylostella]
1518	EANILYHPENSNHFYKQR	AAB70755.1	aminopeptidase N [Plutella xylostella] >NP_001292446.1 membrane alanyl aminopeptidase-like precursor [Plutella xylostella]
1519	DQSPSGCFYYPQPEPGKR	XP_011549989.1	PREDICTED: uncharacterized protein LOC105381882 [Plutella xylostella]
1520	LLDYEK	XP_011563687.1	PREDICTED: alpha-aminoadipic semialdehyde synthase, mitochondrial-like, partial [Plutella xylostella]
1521	NTYDEVVEKK	XP_011559707.1	PREDICTED: endoplasmic reticulum metallopeptidase 1-like [Plutella xylostella]
1522	YMSVTCSSPDEPAAVYLFDALNER	XP_011564760.1	PREDICTED: uncharacterized protein LOC105394551 [Plutella xylostella]
1523	LAVQQIFSHLR	XP_011554846.1	PREDICTED: dynein heavy chain, cytoplasmic [Plutella xylostella]
1524	AIYHTLNLFNLDVTQK	XP_011561283.1	PREDICTED: V-type proton ATPase 116 kDa subunit a isoform 1 isoform X3 [Plutella xylostella]
1525	YLPHVSPFIR	XP_011551163.1	PREDICTED: uncharacterized family 31 glucosidase C30D11.01c-like [Plutella xylostella]
1526	EGLHVPEIR	XP_011562526.1	PREDICTED: myosin heavy chain 95F-like [Plutella xylostella]
1527	EAYLMYDEKQTNYNSK	XP_011555108.1	PREDICTED: membrane alanyl aminopeptidase-like [Plutella xylostella]
1528	YTLNSQGSFDVLNSQVTNQQLQTVSGTAETVESGK	XP_011549989.1	PREDICTED: uncharacterized protein LOC105381882 [Plutella xylostella]
1529	LAIVQVGGR	XP_011550483.1	PREDICTED: C-1-tetrahydrofolate synthase, cytoplasmic isoform X1 [Plutella xylostella]
1530	DNLSVSLVEHGLASMHHTAETSEFAR	XP_011552713.1	PREDICTED: staphylococcal nuclease domain-containing protein 1 isoform X1 [Plutella xylostella]
1531	ASVDDTAFMAYHIGLGTSK	AYA73999.1	Niemann-Pick type C 1-b protein [Plutella xylostella]
1532	AQLIDDSFNLAR	AAS75552.1	aminopeptidase N4 [Plutella xylostella] >NP_001296022.1 aminopeptidase N precursor [Plutella xylostella]
1533	IWHHTFYNELR	AEP25396.1	actin [Plutella xylostella] >AOM81402.1 actin [Plutella xylostella] >BAF36825.1 muscle actin [Plutella xylostella] >NP_001296030.1 actin, muscle [Plutella xylostella] >NP_001296055.1 actin, muscle [Plutella xylostella]
1534	LNASLAPK	XP_011564224.1	PREDICTED: myosin-IB-like [Plutella xylostella]
1535	VQILNFACTLGHEGCVTDSLAK	XP_011563035.1	PREDICTED: membrane alanyl aminopeptidase-like [Plutella xylostella]
1536	VELYEFLK	XP_011555108.1	PREDICTED: membrane alanyl aminopeptidase-like [Plutella xylostella]
1537	SVALALESPIK	XP_011548395.1	PREDICTED: apolipophorins-like [Plutella xylostella]
1538	SFGTHLGFDTR	XP_011548247.1	PREDICTED: putative helicase mov-10-B.1 [Plutella xylostella]
1539	AADNIVVLR	XP_011557529.1	PREDICTED: multidrug resistance-associated protein 4-like [Plutella xylostella]
1540	KGEFDLEAR	XP_011548395.1	PREDICTED: apolipophorins-like [Plutella xylostella]
1541	EVVAVTGDGTNDGPALK	XP_011549275.1	PREDICTED: plasma membrane calcium-transporting ATPase 3 [Plutella xylostella]
1542	DALATALPLLR	XP_011556832.1	PREDICTED: UDP-glucose:glycoprotein glucosyltransferase [Plutella xylostella]
1543	LLLPWLETR	XP_011564384.1	PREDICTED: clathrin heavy chain isoform X2 [Plutella xylostella]
1544	DIEAQMTSLQK	XP_011562526.1	PREDICTED: myosin heavy chain 95F-like [Plutella xylostella]
1545	DLLTADVK	XP_011555130.1	PREDICTED: myosin-VIIa-like [Plutella xylostella]
1546	KNVFIIGATNRPDIIDPAILRPGR	XP_011561178.1	PREDICTED: transitional endoplasmic reticulum ATPase TER94 [Plutella xylostella]
1547	GPSPAPEWSDILDAK	JAV02080.1	Carboxyl/cholinesterase-001c [Plutella xylostella] >XP_011568579.1 PREDICTED: esterase E4-like isoform X3 [Plutella xylostella]
1548	GTGQVIIFNK	XP_011558846.1	PREDICTED: integrin alpha-PS1 isoform X1 [Plutella xylostella]
1549	QQALQLQAQLEAAER	XP_011562526.1	PREDICTED: myosin heavy chain 95F-like [Plutella xylostella]
1550	FLSDYR	XP_011569136.1	PREDICTED: spectrin alpha chain [Plutella xylostella]
1551	IEAPLVLDQLR	XP_011560011.1	PREDICTED: LOW QUALITY PROTEIN: myosin heavy chain, non-muscle-like [Plutella xylostella]
1552	VLSDTIAAYVQK	XP_011562290.1	PREDICTED: apolipophorins-like, partial [Plutella xylostella]
1553	EVDLTYIAK	XP_011561178.1	PREDICTED: transitional endoplasmic reticulum ATPase TER94 [Plutella xylostella]
1554	QLTDQWTQLQEK	XP_011569136.1	PREDICTED: spectrin alpha chain [Plutella xylostella]
1555	FPAADSDSDKVIIK	XP_011554212.1	PREDICTED: vigilin [Plutella xylostella]
1556	ALVPFLTDK	XP_011561066.1	PREDICTED: LOW QUALITY PROTEIN: cullin-associated NEDD8-dissociated protein 1-like [Plutella xylostella]
1557	GDDVDFSNTKPSTVLVGESTTINKPAGHEWVIFNVAQSGYYR	XP_011563035.1	PREDICTED: membrane alanyl aminopeptidase-like [Plutella xylostella]
1558	IIDDHLAVQAIIR	XP_011565296.1	PREDICTED: 2-oxoglutarate dehydrogenase, mitochondrial [Plutella xylostella]
1559	LFSWLVSR	XP_011564224.1	PREDICTED: myosin-IB-like [Plutella xylostella]
1560	MEMVESR	XP_011565296.1	PREDICTED: 2-oxoglutarate dehydrogenase, mitochondrial [Plutella xylostella]
1561	TQSVDLDVYLDESR	XP_011555220.1	PREDICTED: membrane alanyl aminopeptidase-like [Plutella xylostella]
1562	ASYGPADR	XP_011562371.1	PREDICTED: sodium-dependent nutrient amino acid transporter 1-like [Plutella xylostella]
1563	NINSTVLGNAYSR	XP_011551600.1	PREDICTED: leucine-rich PPR motif-containing protein, mitochondrial [Plutella xylostella]
1564	LLTDDYGK	XP_011558167.1	PREDICTED: spectrin beta chain isoform X11 [Plutella xylostella]
1565	KQTAEVTVFVK	XP_011566506.1	PREDICTED: uncharacterized protein LOC105396219 [Plutella xylostella]
1566	MMQHFLTPEIFRK	AAS75552.1	aminopeptidase N4 [Plutella xylostella] >NP_001296022.1 aminopeptidase N precursor [Plutella xylostella]
1567	GFEAFAK	XP_011548395.1	PREDICTED: apolipophorins-like [Plutella xylostella]
1568	IDYSLAFDLSQYLVQER	AAS75552.1	aminopeptidase N4 [Plutella xylostella] >NP_001296022.1 aminopeptidase N precursor [Plutella xylostella]
1569	GSLADAALAEALRK	XP_011549275.1	PREDICTED: plasma membrane calcium-transporting ATPase 3 [Plutella xylostella]
1570	MTEHLLGYNVHREGLR	XP_011555108.1	PREDICTED: membrane alanyl aminopeptidase-like [Plutella xylostella]
1571	TLTGAPWR	XP_011564760.1	PREDICTED: uncharacterized protein LOC105394551 [Plutella xylostella]
1572	TEVNTPAQVTGNFGTISYSK	XP_011563245.1	PREDICTED: membrane alanyl aminopeptidase-like [Plutella xylostella]
1573	GYFEDDLSIR	XP_011557060.1	PREDICTED: putative phosphatidate phosphatase [Plutella xylostella]
1574	SNSRPSLFAYPAPLEEK	XP_011555798.1	PREDICTED: LOW QUALITY PROTEIN: 26S proteasome non-ATPase regulatory subunit 1-like [Plutella xylostella]
1575	FSHSSSVEYEPR	XP_011549275.1	PREDICTED: plasma membrane calcium-transporting ATPase 3 [Plutella xylostella]
1576	NEDIKFDFGAIENNNLYSSHVK	XP_011548395.1	PREDICTED: apolipophorins-like [Plutella xylostella]
1577	YEDFKQEAR	XP_011569136.1	PREDICTED: spectrin alpha chain [Plutella xylostella]
1578	VLVTHQIHFLK	AEI27592.1	ABC transporter family C protein ABCC2, partial [Plutella xylostella]
1579	ALLEQVPITIEVEVPFPLHR	XP_011554212.1	PREDICTED: vigilin [Plutella xylostella]
1580	VTITPAQHK	XP_011553591.1	PREDICTED: ATP-binding cassette sub-family G member 1 [Plutella xylostella]
1581	GLAEDIEAGAVSAAWDR	XP_011561729.1	PREDICTED: 116 kDa U5 small nuclear ribonucleoprotein component [Plutella xylostella]
1582	LVQDAMK	XP_011564224.1	PREDICTED: myosin-IB-like [Plutella xylostella]
1583	AQIVDDMYAFMR	XP_011563245.1	PREDICTED: membrane alanyl aminopeptidase-like [Plutella xylostella]
1584	HVAVVLVAK	XP_011566506.1	PREDICTED: uncharacterized protein LOC105396219 [Plutella xylostella]
1585	TRAEQFYR	XP_011565296.1	PREDICTED: 2-oxoglutarate dehydrogenase, mitochondrial [Plutella xylostella]
1586	QIALPFR	XP_011565296.1	PREDICTED: 2-oxoglutarate dehydrogenase, mitochondrial [Plutella xylostella]
1587	HFSVEGQLEFR	XP_011557927.1	PREDICTED: heat shock protein 83 [Plutella xylostella]
1588	DQSPSGCFYYPQPEPGK	XP_011549989.1	PREDICTED: uncharacterized protein LOC105381882 [Plutella xylostella]
1589	SGTLVETVK	XP_011562371.1	PREDICTED: sodium-dependent nutrient amino acid transporter 1-like [Plutella xylostella]
1590	AAQIIFK	XP_011557580.1	PREDICTED: organic cation transporter protein-like isoform X1 [Plutella xylostella]
1591	ATLVDDTLNLAR	XP_011555476.1	PREDICTED: aminopeptidase N-like [Plutella xylostella]
1592	TSWYWR	XP_011562371.1	PREDICTED: sodium-dependent nutrient amino acid transporter 1-like [Plutella xylostella]
1593	VFPCFDEPEYK	XP_011555515.1	PREDICTED: uncharacterized protein LOC105386610 [Plutella xylostella]
1594	GHQWQPISLDLHIATK	XP_011566209.1	PREDICTED: endoribonuclease Dicer-like, partial [Plutella xylostella]
1595	LIVAQLK	XP_011562290.1	PREDICTED: apolipophorins-like, partial [Plutella xylostella]
1596	EGLFEFVDDNEK	XP_011561520.1	PREDICTED: peptide transporter family 1 isoform X3 [Plutella xylostella]
1597	YVQEGKPEYLEGLLEATK	XP_011551600.1	PREDICTED: leucine-rich PPR motif-containing protein, mitochondrial [Plutella xylostella]
1598	LQQSLAYQQFLAK	XP_011569136.1	PREDICTED: spectrin alpha chain [Plutella xylostella]
1599	VAYLELAHAFIK	XP_011559257.1	PREDICTED: uncharacterized protein LOC105389777 [Plutella xylostella]
1600	LLVLDEATANVDPNTDALIQK	XP_011557529.1	PREDICTED: multidrug resistance-associated protein 4-like [Plutella xylostella]
1601	DAPAGEDNSIKK	XP_011565042.1	PREDICTED: eukaryotic translation initiation factor 3 subunit C [Plutella xylostella]
1602	SPVFGMIGSTLSGMSTIR	AEI27592.1	ABC transporter family C protein ABCC2, partial [Plutella xylostella]
1603	SLTAVDNIRPIVSEDR	XP_011552093.1	PREDICTED: solute carrier family 28 member 3-like [Plutella xylostella] >XP_011552100.1 PREDICTED: solute carrier family 28 member 3-like [Plutella xylostella] >XP_011552107.1 PREDICTED: solute carrier family 28 member 3-like [Plutella xylostella]
1604	HALLEADVGSHAER	XP_011569136.1	PREDICTED: spectrin alpha chain [Plutella xylostella]
1605	LGFNAATGEEHVTPFHR	AAS75552.1	aminopeptidase N4 [Plutella xylostella] >NP_001296022.1 aminopeptidase N precursor [Plutella xylostella]
1606	SQDDYLTIR	XP_011555515.1	PREDICTED: uncharacterized protein LOC105386610 [Plutella xylostella]
1607	VFSRPGTQNTAEFALDFGQK	AAS75552.1	aminopeptidase N4 [Plutella xylostella] >NP_001296022.1 aminopeptidase N precursor [Plutella xylostella]
1608	NTMTVSEGR	XP_011555220.1	PREDICTED: membrane alanyl aminopeptidase-like [Plutella xylostella]
1609	TGFFELQAAR	XP_011556636.1	PREDICTED: leucine--tRNA ligase, cytoplasmic [Plutella xylostella]
1610	GTLLIDEK	XP_011560011.1	PREDICTED: LOW QUALITY PROTEIN: myosin heavy chain, non-muscle-like [Plutella xylostella]
1611	SSTAQFLGDLYQQIK	XP_011562290.1	PREDICTED: apolipophorins-like, partial [Plutella xylostella]
1612	LAHTATQVEK	XP_011548406.1	PREDICTED: vinculin [Plutella xylostella]
1613	EEADALADR	XP_011553278.1	PREDICTED: alpha-aminoadipic semialdehyde synthase, mitochondrial [Plutella xylostella]
1614	HVDFIGEAGTK	ALE60398.1	ATP-binding cassette sub-family A ABCA2 [Plutella xylostella]
1615	VPGSPPDLDR	AYA73999.1	Niemann-Pick type C 1-b protein [Plutella xylostella]
1616	TLTTQEHANK	AAS75552.1	aminopeptidase N4 [Plutella xylostella] >NP_001296022.1 aminopeptidase N precursor [Plutella xylostella]
1617	SGTLVETVKR	XP_011562371.1	PREDICTED: sodium-dependent nutrient amino acid transporter 1-like [Plutella xylostella]
1618	GQCSGSEDAVQAR	XP_011569136.1	PREDICTED: spectrin alpha chain [Plutella xylostella]
1619	LGSELSLDTNPDKEK	JAV02096.1	Carboxyl/cholinesterase-014a [Plutella xylostella] >XP_011556950.1 PREDICTED: juvenile hormone esterase-like isoform X2 [Plutella xylostella]
1620	SQDVNNPLSSILSDHDNAALVLSYLK	XP_011555515.1	PREDICTED: uncharacterized protein LOC105386610 [Plutella xylostella]
1621	QTPVDLLIPNK	XP_011563687.1	PREDICTED: alpha-aminoadipic semialdehyde synthase, mitochondrial-like, partial [Plutella xylostella]
1622	FEHVSSSPLFNELLEEEDEPEKPSEAK	AKC96182.1	ABC transporter subfamily C4 protein [Plutella xylostella]
1623	LVSIVDVIDQTR	XP_011567577.1	PREDICTED: 60S ribosomal protein L14 [Plutella xylostella]
1624	LLDAEDIAVDHPDEK	XP_011558167.1	PREDICTED: spectrin beta chain isoform X11 [Plutella xylostella]
1625	TSQTDADCFYVPEYVPNQDVVFR	XP_011549989.1	PREDICTED: uncharacterized protein LOC105381882 [Plutella xylostella]
1626	VAVLYIDYGNR	XP_011552713.1	PREDICTED: staphylococcal nuclease domain-containing protein 1 isoform X1 [Plutella xylostella]
1627	DLNPDVNAFQR	XP_011561283.1	PREDICTED: V-type proton ATPase 116 kDa subunit a isoform 1 isoform X3 [Plutella xylostella]
1628	DEPYAWEAR	XP_011552713.1	PREDICTED: staphylococcal nuclease domain-containing protein 1 isoform X1 [Plutella xylostella]
1629	LNGAPVK	XP_011552713.1	PREDICTED: staphylococcal nuclease domain-containing protein 1 isoform X1 [Plutella xylostella]
1630	TQLYFK	XP_011560705.1	PREDICTED: myosin-IB-like [Plutella xylostella]
1631	LNGKDFYIMHGNADDNVHYQNAAK	XP_011564760.1	PREDICTED: uncharacterized protein LOC105394551 [Plutella xylostella]
1632	FWDVTGVAMTPLYK	XP_011548096.1	PREDICTED: lethal(2) giant larvae protein-like [Plutella xylostella]
1633	QMVVIR	XP_011569136.1	PREDICTED: spectrin alpha chain [Plutella xylostella]
1634	HPDTVVGASEVSADSWSAGGLK	XP_011557537.1	PREDICTED: uncharacterized protein LOC105388347 isoform X1 [Plutella xylostella] >XP_011557538.1 PREDICTED: uncharacterized protein LOC105388347 isoform X2 [Plutella xylostella] >XP_011557540.1 PREDICTED: uncharacterized protein LOC105388347 isoform X3 [Plutella xylostella]
1635	SNVVLVPLGDDFR	XP_011548245.1	PREDICTED: alpha-mannosidase 2 isoform X2 [Plutella xylostella]
1636	NVTPGMLAGYSIVVATLSHTAK	XP_011548247.1	PREDICTED: putative helicase mov-10-B.1 [Plutella xylostella]
1637	GHIEVYHALIGR	XP_011552495.1	PREDICTED: E3 ubiquitin-protein ligase Nedd-4 isoform X3 [Plutella xylostella]
1638	NVAEIAFK	XP_011568591.1	PREDICTED: eukaryotic translation initiation factor 5B-like isoform X1 [Plutella xylostella] >XP_011568592.1 PREDICTED: eukaryotic translation initiation factor 5B-like isoform X2 [Plutella xylostella]
1639	DSHDAILEELRHEVVR	XP_011555130.1	PREDICTED: myosin-VIIa-like [Plutella xylostella]
1640	IGSVLGLGIAYAGTQR	XP_011565348.1	PREDICTED: 26S proteasome non-ATPase regulatory subunit 2-like [Plutella xylostella]
1641	LHWVEFQSK	XP_011561283.1	PREDICTED: V-type proton ATPase 116 kDa subunit a isoform 1 isoform X3 [Plutella xylostella]
1642	EVDAFSNNIPK	XP_011563344.1	PREDICTED: endoribonuclease Dicer [Plutella xylostella]
1643	KQDNANTFGEGESLR	XP_011554212.1	PREDICTED: vigilin [Plutella xylostella]
1644	AEQFYR	XP_011565296.1	PREDICTED: 2-oxoglutarate dehydrogenase, mitochondrial [Plutella xylostella]
1645	FVNFFESLGGK	JAV02096.1	Carboxyl/cholinesterase-014a [Plutella xylostella] >XP_011556950.1 PREDICTED: juvenile hormone esterase-like isoform X2 [Plutella xylostella]
1646	GATVWAK	XP_011555515.1	PREDICTED: uncharacterized protein LOC105386610 [Plutella xylostella]
1647	HFEITTSYSEDPQR	XP_011548395.1	PREDICTED: apolipophorins-like [Plutella xylostella]
1648	SPFDEMNEGTSFR	XP_011565296.1	PREDICTED: 2-oxoglutarate dehydrogenase, mitochondrial [Plutella xylostella]
1649	AHPFIDLK	XP_011548395.1	PREDICTED: apolipophorins-like [Plutella xylostella]
1650	EIIDLEAHLEKTENEILELSHNAVNLK	XP_011554692.1	PREDICTED: V-type proton ATPase 116 kDa subunit a isoform 1-like isoform X1 [Plutella xylostella] >XP_011554701.1 PREDICTED: V-type proton ATPase 116 kDa subunit a isoform 1-like isoform X1 [Plutella xylostella] >XP_011554706.1 PREDICTED: V-type proton ATPase 116 kDa subunit a isoform 1-like isoform X2 [Plutella xylostella] >XP_011557966.1 PREDICTED: V-type proton ATPase 116 kDa subunit a isoform…
1651	SDYGLSK	XP_011548395.1	PREDICTED: apolipophorins-like [Plutella xylostella]
1652	QGYEDWLR	XP_011553279.1	PREDICTED: probable phospholipid-transporting ATPase IF [Plutella xylostella]
1653	VAVVNQLAR	XP_011558167.1	PREDICTED: spectrin beta chain isoform X11 [Plutella xylostella]
1654	ELVNLEDK	AYA73999.1	Niemann-Pick type C 1-b protein [Plutella xylostella]
1655	AKFPYYEIVASDR	XP_011555546.1	PREDICTED: hypoxia up-regulated protein 1 [Plutella xylostella]
1656	MVSDADAEDNWR	XP_011549466.1	PREDICTED: importin-5 [Plutella xylostella]
1657	EENVETETVVDDSK	JAV02096.1	Carboxyl/cholinesterase-014a [Plutella xylostella] >XP_011556950.1 PREDICTED: juvenile hormone esterase-like isoform X2 [Plutella xylostella]
1658	DVNAIHYLNR	ADD39717.1	aminopeptidase N [Plutella xylostella]
1659	HAAIVIQKWVR	XP_011564224.1	PREDICTED: myosin-IB-like [Plutella xylostella]
1660	TGSAVLSGITLTK	XP_011554490.1	PREDICTED: Niemann-Pick C1 protein [Plutella xylostella]
1661	VIALSGITAPK	XP_011552713.1	PREDICTED: staphylococcal nuclease domain-containing protein 1 isoform X1 [Plutella xylostella]
1662	KQQLVEADVAAHEDR	XP_011569136.1	PREDICTED: spectrin alpha chain [Plutella xylostella]
1663	IKIDGPPEEVER	XP_011554212.1	PREDICTED: vigilin [Plutella xylostella]
1664	AIALPTSLTNQNFAGR	XP_011560712.1	PREDICTED: collagenase-like [Plutella xylostella]
1665	IVSGWESQPAQFPHQLNIR	XP_011550386.1	PREDICTED: mucin-22-like [Plutella xylostella]
1666	EREDTPAGLVK	AJR19335.1	Cadherin-like protein [Plutella xylostella] >NP_001292423.1 cadherin-87A-like precursor [Plutella xylostella]
1667	GLSLIAAAVGNR	XP_011555158.1	PREDICTED: ribosome biogenesis protein BOP1 homolog [Plutella xylostella]
1668	FFFTPAADEPR	ALE60398.1	ATP-binding cassette sub-family A ABCA2 [Plutella xylostella]
1669	VTGTPTNVER	XP_011554212.1	PREDICTED: vigilin [Plutella xylostella]
1670	VQDDKVAVLYIDYGNR	XP_011552713.1	PREDICTED: staphylococcal nuclease domain-containing protein 1 isoform X1 [Plutella xylostella]
1671	LQLATEESYKDPANIQSK	XP_011569136.1	PREDICTED: spectrin alpha chain [Plutella xylostella]
1672	VVLPGACSDIPAVQDFNVTK	XP_011549989.1	PREDICTED: uncharacterized protein LOC105381882 [Plutella xylostella]
1673	NLDTNNESDYK	XP_011557421.1	PREDICTED: uncharacterized protein LOC105388242 [Plutella xylostella]
1674	ISSLEAEAAAIEQERPEEAAVLR	XP_011558167.1	PREDICTED: spectrin beta chain isoform X11 [Plutella xylostella]
1675	TYIAAVK	XP_011569136.1	PREDICTED: spectrin alpha chain [Plutella xylostella]
1676	LVEEHHFDSDK	XP_011558167.1	PREDICTED: spectrin beta chain isoform X11 [Plutella xylostella]
1677	FSSLAPAQYYLKPLLK	XP_011560172.1	PREDICTED: nodal modulator 1, partial [Plutella xylostella]
1678	SKEPWLPVIVFR	XP_011553793.1	PREDICTED: organic cation transporter protein-like [Plutella xylostella]
1679	LAQGFNTLDVFK	XP_011552861.1	PREDICTED: ubiquitin-like modifier-activating enzyme 1 [Plutella xylostella]
1680	YEYANPDDVFR	ADD39717.1	aminopeptidase N [Plutella xylostella]
1681	EQLLITLQMEVTQQLR	XP_011549466.1	PREDICTED: importin-5 [Plutella xylostella]
1682	LAYLLYPYNTFLTK	XP_011564069.1	PREDICTED: von Willebrand factor A domain-containing protein 8-like [Plutella xylostella]
1683	FDGETSIYILTADNDMK	XP_011563035.1	PREDICTED: membrane alanyl aminopeptidase-like [Plutella xylostella]
1684	YNAAVVTK	XP_011559133.1	PREDICTED: coatomer subunit beta'-like isoform X1 [Plutella xylostella]
1685	ALSFEEAGYR	XP_011565287.1	PREDICTED: uncharacterized protein LOC105395062 [Plutella xylostella]
1686	QPLSGIIFTR	XP_011563344.1	PREDICTED: endoribonuclease Dicer [Plutella xylostella]
1687	GVVDSEDIPLNLSR	XP_011559048.1	PREDICTED: heat shock protein 75 kDa, mitochondrial-like [Plutella xylostella]
1688	LQNELFAFR	XP_011548096.1	PREDICTED: lethal(2) giant larvae protein-like [Plutella xylostella]
1689	YHLDVFADNKR	XP_011551827.1	PREDICTED: protein mesh-like [Plutella xylostella]
1690	LTAEITR	XP_011560704.1	PREDICTED: membrane alanyl aminopeptidase-like [Plutella xylostella]
1691	LVSAHSVHPK	XP_011560011.1	PREDICTED: LOW QUALITY PROTEIN: myosin heavy chain, non-muscle-like [Plutella xylostella]
1692	EIEDSSYVEEIPIFK	XP_011554212.1	PREDICTED: vigilin [Plutella xylostella]
1693	LLVDTSQK	XP_011568608.1	PREDICTED: proton-coupled amino acid transporter 1-like, partial [Plutella xylostella]
1694	GVRPEDIGVVTPYLR	XP_011548247.1	PREDICTED: putative helicase mov-10-B.1 [Plutella xylostella]
1695	KLESELQTLHSDLDELLNEAK	XP_011558108.1	PREDICTED: myosin heavy chain, muscle isoform X17 [Plutella xylostella]
1696	DVEDEQLWIHEK	XP_011558167.1	PREDICTED: spectrin beta chain isoform X11 [Plutella xylostella]
1697	VQTAGAEALR	XP_011566810.1	PREDICTED: translational activator GCN1-like [Plutella xylostella]
1698	AEAAPGADDTDTKEK	XP_011555862.1	PREDICTED: oxysterol-binding protein 1 [Plutella xylostella]
1699	AGVEAELEK	XP_011556826.1	PREDICTED: facilitated trehalose transporter Tret1 [Plutella xylostella] >XP_011556827.1 PREDICTED: facilitated trehalose transporter Tret1 [Plutella xylostella] >XP_011556828.1 PREDICTED: facilitated trehalose transporter Tret1 [Plutella xylostella]
1700	KGAFAEFLLHHLSDAER	XP_011561543.1	PREDICTED: multidrug resistance-associated protein 1 isoform X3 [Plutella xylostella]
1701	ELALRDELIR	XP_011558167.1	PREDICTED: spectrin beta chain isoform X11 [Plutella xylostella]
1702	LVTYTSSPK	XP_011550323.1	PREDICTED: nose resistant to fluoxetine protein 6-like [Plutella xylostella]
1703	LNNIFQTK	XP_011567870.1	PREDICTED: uncharacterized protein LOC105397545, partial [Plutella xylostella]
1704	LNTVMDSDR	AEI27592.1	ABC transporter family C protein ABCC2, partial [Plutella xylostella]
1705	RNIPQTTSALGSVSTPLNYIAGR	AAB70755.1	aminopeptidase N [Plutella xylostella] >NP_001292446.1 membrane alanyl aminopeptidase-like precursor [Plutella xylostella]
1706	DGIATPLSYISSR	XP_011560704.1	PREDICTED: membrane alanyl aminopeptidase-like [Plutella xylostella]
1707	ETQTSYWVLATDYK	XP_011549989.1	PREDICTED: uncharacterized protein LOC105381882 [Plutella xylostella]
1708	ALQFIK	ADD39717.1	aminopeptidase N [Plutella xylostella]
1709	NGDEPAESGPNDVIR	XP_011554212.1	PREDICTED: vigilin [Plutella xylostella]
1710	IENKDDFFAALNR	XP_011552841.1	PREDICTED: uncharacterized protein LOC105384323 [Plutella xylostella]
1711	EVVFTAEKPPNSATK	XP_011552713.1	PREDICTED: staphylococcal nuclease domain-containing protein 1 isoform X1 [Plutella xylostella]
1712	REEELAAAVAR	XP_011560011.1	PREDICTED: LOW QUALITY PROTEIN: myosin heavy chain, non-muscle-like [Plutella xylostella]
1713	WTLWDRFEVK	XP_011552861.1	PREDICTED: ubiquitin-like modifier-activating enzyme 1 [Plutella xylostella]
1714	AGHLQLVK	XP_011564384.1	PREDICTED: clathrin heavy chain isoform X2 [Plutella xylostella]
1715	VFYELQFSDKPVGTK	XP_011564869.1	PREDICTED: ubiquitin carboxyl-terminal hydrolase 7 [Plutella xylostella]
1716	AHIINEGLAGRSCTGIAVTAEGVMVINWR	XP_011549752.1	PREDICTED: tripartite motif-containing protein 2-like [Plutella xylostella]
1717	FIDWFK	XP_011562769.1	PREDICTED: cyclic GMP-AMP synthase-like [Plutella xylostella]
1718	AQTPSPPPPTQDK	XP_011567870.1	PREDICTED: uncharacterized protein LOC105397545, partial [Plutella xylostella]
1719	VPPPIDPNSQDDDVVEEAK	ALE60398.1	ATP-binding cassette sub-family A ABCA2 [Plutella xylostella]
1720	QLAEEATAAEGAPSR	XP_011559133.1	PREDICTED: coatomer subunit beta'-like isoform X1 [Plutella xylostella]
1721	DGHTGVEHLTEYYQLLSDK	JAV02096.1	Carboxyl/cholinesterase-014a [Plutella xylostella] >XP_011556950.1 PREDICTED: juvenile hormone esterase-like isoform X2 [Plutella xylostella]
1722	IKPILFMNK	XP_011557846.1	PREDICTED: translation elongation factor 2 [Plutella xylostella]
1723	LQQFFNER	XP_011562526.1	PREDICTED: myosin heavy chain 95F-like [Plutella xylostella]
1724	VHLLAVHPGR	XP_011562066.1	PREDICTED: DNA damage-binding protein 1 [Plutella xylostella]
1725	EVFDAIVR	XP_011548276.1	PREDICTED: calcium-transporting ATPase sarcoplasmic/endoplasmic reticulum type isoform X2 [Plutella xylostella]
1726	VEWQIVSGDYWLDYK	XP_011559707.1	PREDICTED: endoplasmic reticulum metallopeptidase 1-like [Plutella xylostella]
1727	VTQGFSGADLTEICQR	XP_011561178.1	PREDICTED: transitional endoplasmic reticulum ATPase TER94 [Plutella xylostella]
1728	VIQCFAETGQFQK	XP_011564384.1	PREDICTED: clathrin heavy chain isoform X2 [Plutella xylostella]
1729	APQPVEPWEGVR	JAV02096.1	Carboxyl/cholinesterase-014a [Plutella xylostella] >XP_011556950.1 PREDICTED: juvenile hormone esterase-like isoform X2 [Plutella xylostella]
1730	LAITLVHLK	XP_011564384.1	PREDICTED: clathrin heavy chain isoform X2 [Plutella xylostella]
1731	HQAFEAEIAANK	XP_011558167.1	PREDICTED: spectrin beta chain isoform X11 [Plutella xylostella]
1732	LSPQTIQFLSAPDVEQATTSPQPEEERQPSLGR	XP_011557580.1	PREDICTED: organic cation transporter protein-like isoform X1 [Plutella xylostella]
1733	VLCTSVASR	XP_011562271.1	PREDICTED: transferrin-like [Plutella xylostella]
1734	YIAELQTELAR	XP_011558758.1	PREDICTED: LOW QUALITY PROTEIN: myosin-IA [Plutella xylostella]
1735	LIAIQPHQLTDATVLIHAPNVDHYK	XP_011569133.1	PREDICTED: nodal modulator 1-like [Plutella xylostella]
1736	EPIKSEEQVITLQPLSTDEFK	XP_011555546.1	PREDICTED: hypoxia up-regulated protein 1 [Plutella xylostella]
1737	AVPNFDLTK	XP_011549989.1	PREDICTED: uncharacterized protein LOC105381882 [Plutella xylostella]
1738	RLAHDPQTLQSFQQEIIK	AAB70755.1	aminopeptidase N [Plutella xylostella] >NP_001292446.1 membrane alanyl aminopeptidase-like precursor [Plutella xylostella]
1739	LQNRPETYKYTTDSNTHVTR	XP_011560705.1	PREDICTED: myosin-IB-like [Plutella xylostella]
1740	DLSEIHLLR	XP_011566507.1	PREDICTED: uncharacterized protein LOC105396220 [Plutella xylostella]
1741	SDRDDDDLGEAWAR	XP_011556436.1	PREDICTED: epidermal growth factor receptor kinase substrate 8-like protein 1 isoform X3 [Plutella xylostella]
1742	YLESVNYLFK	AYA73999.1	Niemann-Pick type C 1-b protein [Plutella xylostella]
1743	LDLSNNLIDSISGSSK	XP_011560675.1	PREDICTED: toll-like receptor 3 [Plutella xylostella]
1744	FDYVGELNVHGK	JAV02096.1	Carboxyl/cholinesterase-014a [Plutella xylostella] >XP_011556950.1 PREDICTED: juvenile hormone esterase-like isoform X2 [Plutella xylostella]
1745	DLEEANIQHESTLANLR	XP_011558108.1	PREDICTED: myosin heavy chain, muscle isoform X17 [Plutella xylostella]
1746	AGVLAHLEEER	XP_011560011.1	PREDICTED: LOW QUALITY PROTEIN: myosin heavy chain, non-muscle-like [Plutella xylostella]
1747	VASHALWITILR	XP_011555130.1	PREDICTED: myosin-VIIa-like [Plutella xylostella]
1748	VNYDAHIWSHIGEALNSDDR	XP_011555515.1	PREDICTED: uncharacterized protein LOC105386610 [Plutella xylostella]
1749	DIFAFR	XP_011548395.1	PREDICTED: apolipophorins-like [Plutella xylostella]
1750	SIESYPSAFENGECR	XP_011549989.1	PREDICTED: uncharacterized protein LOC105381882 [Plutella xylostella]
1751	SPDDLSTAILR	XP_011561178.1	PREDICTED: transitional endoplasmic reticulum ATPase TER94 [Plutella xylostella]
1752	VAHFLEK	XP_011559133.1	PREDICTED: coatomer subunit beta'-like isoform X1 [Plutella xylostella]
1753	LAPLPAGTETEAPYAQEYSLACVK	XP_011552713.1	PREDICTED: staphylococcal nuclease domain-containing protein 1 isoform X1 [Plutella xylostella]
1754	SLSPLYTSFSVYSNTR	XP_011566628.1	PREDICTED: nose resistant to fluoxetine protein 6-like, partial [Plutella xylostella]
1755	QDNANTFGEGESLR	XP_011554212.1	PREDICTED: vigilin [Plutella xylostella]
1756	GTAPLPEAGAPR	XP_011565371.1	PREDICTED: protein lethal(2) giant larvae-like [Plutella xylostella]
1757	EYITAVK	AYA73999.1	Niemann-Pick type C 1-b protein [Plutella xylostella]
1758	TDEKSEEEKPSLLR	XP_011553790.1	PREDICTED: solute carrier family 22 member 7-like isoform X2 [Plutella xylostella]
1759	ATDGGTDPGPIHTDVTFTLLFVPTR	AJR19335.1	Cadherin-like protein [Plutella xylostella] >NP_001292423.1 cadherin-87A-like precursor [Plutella xylostella]
1760	STAISMYFELEEKDLVFITNADQR	XP_011557846.1	PREDICTED: translation elongation factor 2 [Plutella xylostella]
1761	AQIVNDVLFFIR	XP_011555220.1	PREDICTED: membrane alanyl aminopeptidase-like [Plutella xylostella]
1762	GKHDITSSQSLLVIR	XP_011551600.1	PREDICTED: leucine-rich PPR motif-containing protein, mitochondrial [Plutella xylostella]
1763	TLLEDAYK	XP_011569136.1	PREDICTED: spectrin alpha chain [Plutella xylostella]
1764	VKEWLTAAGYANR	XP_011548247.1	PREDICTED: putative helicase mov-10-B.1 [Plutella xylostella]
1765	KPLLESGTLATK	XP_011552861.1	PREDICTED: ubiquitin-like modifier-activating enzyme 1 [Plutella xylostella]
1766	LPDTILEAENINKK	XP_011557580.1	PREDICTED: organic cation transporter protein-like isoform X1 [Plutella xylostella]
1767	FTSAFQHLIYAYGVATYR	XP_011561283.1	PREDICTED: V-type proton ATPase 116 kDa subunit a isoform 1 isoform X3 [Plutella xylostella]
1768	IVLHIK	XP_011557927.1	PREDICTED: heat shock protein 83 [Plutella xylostella]
1769	TENEILELSHNAVNLK	XP_011554692.1	PREDICTED: V-type proton ATPase 116 kDa subunit a isoform 1-like isoform X1 [Plutella xylostella] >XP_011554701.1 PREDICTED: V-type proton ATPase 116 kDa subunit a isoform 1-like isoform X1 [Plutella xylostella] >XP_011554706.1 PREDICTED: V-type proton ATPase 116 kDa subunit a isoform 1-like isoform X2 [Plutella xylostella] >XP_011557966.1 PREDICTED: V-type proton ATPase 116 kDa subunit a isoform…
1770	SISLQVPR	XP_011561543.1	PREDICTED: multidrug resistance-associated protein 1 isoform X3 [Plutella xylostella]
1771	GIDFEIEPNDFIEVAYDKK	XP_011565287.1	PREDICTED: uncharacterized protein LOC105395062 [Plutella xylostella]
1772	SFQEIQDMLR	XP_011556826.1	PREDICTED: facilitated trehalose transporter Tret1 [Plutella xylostella] >XP_011556827.1 PREDICTED: facilitated trehalose transporter Tret1 [Plutella xylostella] >XP_011556828.1 PREDICTED: facilitated trehalose transporter Tret1 [Plutella xylostella]
1773	AQIVNDVFSYAR	XP_011555108.1	PREDICTED: membrane alanyl aminopeptidase-like [Plutella xylostella]
1774	YLQTSLSVDSAVSTTALR	XP_011563245.1	PREDICTED: membrane alanyl aminopeptidase-like [Plutella xylostella]
1775	GWPAPAPPAAPR	XP_011565696.1	PREDICTED: uncharacterized protein LOC105395442, partial [Plutella xylostella]
1776	GNGALIVDFK	XP_011548395.1	PREDICTED: apolipophorins-like [Plutella xylostella]
1777	ETELWHSLGDAWLIPR	XP_011556436.1	PREDICTED: epidermal growth factor receptor kinase substrate 8-like protein 1 isoform X3 [Plutella xylostella]
1778	ETFYR	XP_011563035.1	PREDICTED: membrane alanyl aminopeptidase-like [Plutella xylostella]
1779	LKADTLVLNLPISNYLSQNELKPVLEWEQK	AYA73999.1	Niemann-Pick type C 1-b protein [Plutella xylostella]
1780	IQPPSWLELQATK	XP_011555130.1	PREDICTED: myosin-VIIa-like [Plutella xylostella]
1781	KFLVFDGTVNALYVVPVHR	XP_011563344.1	PREDICTED: endoribonuclease Dicer [Plutella xylostella]
1782	KYFDDHPQ	AIS93186.1	ABC transporter family C protein ABCC2 [Plutella xylostella] >NP_001296082.1 probable multidrug resistance-associated protein lethal(2)03659 [Plutella xylostella]
1783	FNFIWR	XP_011566506.1	PREDICTED: uncharacterized protein LOC105396219 [Plutella xylostella]
1784	TNVLNER	XP_011549989.1	PREDICTED: uncharacterized protein LOC105381882 [Plutella xylostella]
1785	TLSDYNIQK	XP_011557182.1	PREDICTED: polyubiquitin-C isoform X5 [Plutella xylostella]
1786	YPQGFETGECAR	XP_011549989.1	PREDICTED: uncharacterized protein LOC105381882 [Plutella xylostella]
1787	GVSPSLWR	AEI27592.1	ABC transporter family C protein ABCC2, partial [Plutella xylostella]
1788	AAILPPPLTYK	XP_011566209.1	PREDICTED: endoribonuclease Dicer-like, partial [Plutella xylostella]
1789	LQPVHQILTLR	XP_011556259.1	PREDICTED: coatomer subunit alpha-like [Plutella xylostella]
1790	KKPIMDYIHLVSAQR	XP_011557667.1	PREDICTED: non-lysosomal glucosylceramidase [Plutella xylostella]
1791	DSYVYKYLESVNYLFK	AYA73999.1	Niemann-Pick type C 1-b protein [Plutella xylostella]
1792	RPETAITQFK	XP_011564224.1	PREDICTED: myosin-IB-like [Plutella xylostella]
1793	QYIPIDVDDEDLR	XP_011565348.1	PREDICTED: 26S proteasome non-ATPase regulatory subunit 2-like [Plutella xylostella]
1794	LNSAPVIR	XP_011559991.1	PREDICTED: tumor suppressor candidate 3-like [Plutella xylostella]
1795	DLLLMSHLQETVQHSDPSTQILYNR	XP_011565042.1	PREDICTED: eukaryotic translation initiation factor 3 subunit C [Plutella xylostella]
1796	STVNSEPYR	XP_011562838.1	PREDICTED: neutral alpha-glucosidase AB-like [Plutella xylostella]
1797	RGIIPR	XP_011552342.1	PREDICTED: kinesin-like protein KIF21B [Plutella xylostella]
1798	YEVIARPDAIDNGQGQYAYDVGQKLLAEMSDHTGLDFYEVDANLK	XP_011555108.1	PREDICTED: membrane alanyl aminopeptidase-like [Plutella xylostella]
1799	EGNVVAVTFNYR	JAV02080.1	Carboxyl/cholinesterase-001c [Plutella xylostella] >XP_011568579.1 PREDICTED: esterase E4-like isoform X3 [Plutella xylostella]
1800	LPAAVQGR	XP_011548094.1	PREDICTED: mediator of RNA polymerase II transcription subunit 12-like [Plutella xylostella]
1801	ADGVSSQGTNTSTSPK	XP_011549420.1	PREDICTED: neurobeachin [Plutella xylostella]
1802	NSEESLAVADKIK	JAV02096.1	Carboxyl/cholinesterase-014a [Plutella xylostella] >XP_011556950.1 PREDICTED: juvenile hormone esterase-like isoform X2 [Plutella xylostella]
1803	IGDIEELDLSYNK	XP_011560675.1	PREDICTED: toll-like receptor 3 [Plutella xylostella]
1804	TWPAEGNIK	AIS93186.1	ABC transporter family C protein ABCC2 [Plutella xylostella] >NP_001296082.1 probable multidrug resistance-associated protein lethal(2)03659 [Plutella xylostella]
1805	AFPCFDEPQFK	XP_011563035.1	PREDICTED: membrane alanyl aminopeptidase-like [Plutella xylostella]
1806	AALVDNSAYLQLLWK	XP_011569136.1	PREDICTED: spectrin alpha chain [Plutella xylostella]
1807	LWVHLR	XP_011568173.1	PREDICTED: huntingtin-interacting protein 1-like [Plutella xylostella]
1808	VTNHVNDLDKEEVNIISGALDLR	XP_011564237.1	PREDICTED: metal transporter CNNM2-like [Plutella xylostella]
1809	SERGEVSIAGIELGSK	XP_011565696.1	PREDICTED: uncharacterized protein LOC105395442, partial [Plutella xylostella]
1810	TILEQEDKDE	XP_011554692.1	PREDICTED: V-type proton ATPase 116 kDa subunit a isoform 1-like isoform X1 [Plutella xylostella] >XP_011554701.1 PREDICTED: V-type proton ATPase 116 kDa subunit a isoform 1-like isoform X1 [Plutella xylostella] >XP_011554706.1 PREDICTED: V-type proton ATPase 116 kDa subunit a isoform 1-like isoform X2 [Plutella xylostella] >XP_011557966.1 PREDICTED: V-type proton ATPase 116 kDa subunit a isoform…
1811	IGGIGTVPVGR	XP_011561146.1	PREDICTED: elongation factor 1-alpha [Plutella xylostella]
1812	FNGLTQIEIEIEAENLK	XP_011555220.1	PREDICTED: membrane alanyl aminopeptidase-like [Plutella xylostella]
1813	YVGWWHEIETYPTEADR	XP_011549989.1	PREDICTED: uncharacterized protein LOC105381882 [Plutella xylostella]
1814	GLGLGIIAGSILVK	XP_011568212.1	PREDICTED: mannose-P-dolichol utilization defect 1 protein homolog [Plutella xylostella]
1815	IWANYTSSAPAIAPK	XP_011552713.1	PREDICTED: staphylococcal nuclease domain-containing protein 1 isoform X1 [Plutella xylostella]
1816	YQSILQTVR	XP_011550133.1	PREDICTED: uncharacterized protein LOC105382015 [Plutella xylostella]
1817	NEQELYK	XP_011562526.1	PREDICTED: myosin heavy chain 95F-like [Plutella xylostella]
1818	TNSVVYDFGLECQEWLR	XP_011553790.1	PREDICTED: solute carrier family 22 member 7-like isoform X2 [Plutella xylostella]
1819	ELSNEANAVMDR	XP_011549989.1	PREDICTED: uncharacterized protein LOC105381882 [Plutella xylostella]
1820	GLTVDDLSK	AKC96182.1	ABC transporter subfamily C4 protein [Plutella xylostella]
1821	VNYDDTTWDLITAALKSNER	AAB70755.1	aminopeptidase N [Plutella xylostella] >NP_001292446.1 membrane alanyl aminopeptidase-like precursor [Plutella xylostella]
1822	IFQGTLR	XP_011565287.1	PREDICTED: uncharacterized protein LOC105395062 [Plutella xylostella]
1823	DFTEEQEQR	XP_011554229.1	PREDICTED: uncharacterized protein LOC105385535 isoform X2 [Plutella xylostella]
1824	YESLTDPSKLDSGK	XP_011557927.1	PREDICTED: heat shock protein 83 [Plutella xylostella]
1825	DSSHEIFIAAEHDGK	XP_011553662.1	PREDICTED: xaa-Pro aminopeptidase 1-like [Plutella xylostella]
1826	NLQNLLILTAIK	XP_011564384.1	PREDICTED: clathrin heavy chain isoform X2 [Plutella xylostella]
1827	LEQEQYEK	XP_011555130.1	PREDICTED: myosin-VIIa-like [Plutella xylostella]
1828	KHEALEAELAAR	XP_011569136.1	PREDICTED: spectrin alpha chain [Plutella xylostella]
1829	LLLAFK	XP_011551704.1	PREDICTED: LOW QUALITY PROTEIN: spectrin beta chain, non-erythrocytic 2 [Plutella xylostella]
1830	MVVIIDPHIK	XP_011563790.1	PREDICTED: neutral alpha-glucosidase AB-like [Plutella xylostella]
1831	TLAPEYSAVIDDVVK	XP_011549989.1	PREDICTED: uncharacterized protein LOC105381882 [Plutella xylostella]
1832	DVTDVTLTAVAHATEIEIVSPHK	XP_011560172.1	PREDICTED: nodal modulator 1, partial [Plutella xylostella]
1833	GQFSTDELVAEVEK	XP_011564384.1	PREDICTED: clathrin heavy chain isoform X2 [Plutella xylostella]
1834	VNQAATFVWSHLNNLGQSSLPSR	XP_011550133.1	PREDICTED: uncharacterized protein LOC105382015 [Plutella xylostella]
1835	TPAHEWTIFNVK	ADD39717.1	aminopeptidase N [Plutella xylostella]
1836	LVDFGFAK	XP_011550111.1	PREDICTED: cGMP-dependent protein kinase, isozyme 1-like [Plutella xylostella]
1837	KAFPCYDEPGFK	AAB70755.1	aminopeptidase N [Plutella xylostella] >NP_001292446.1 membrane alanyl aminopeptidase-like precursor [Plutella xylostella]
1838	GKLAAIIGPVGSGK	AEI27592.1	ABC transporter family C protein ABCC2, partial [Plutella xylostella]
1839	VVAPHVDPISADGSYTLDVEGAK	XP_011548395.1	PREDICTED: apolipophorins-like [Plutella xylostella]
1840	EIDIGIPDATGR	XP_011561178.1	PREDICTED: transitional endoplasmic reticulum ATPase TER94 [Plutella xylostella]
1841	TEIQYR	XP_011555824.1	PREDICTED: protein unc-45 homolog B [Plutella xylostella]
1842	TLLHVAVSDVNDDVRR	XP_011555798.1	PREDICTED: LOW QUALITY PROTEIN: 26S proteasome non-ATPase regulatory subunit 1-like [Plutella xylostella]
1843	VNYDDTTWDLITAALK	AAB70755.1	aminopeptidase N [Plutella xylostella] >NP_001292446.1 membrane alanyl aminopeptidase-like precursor [Plutella xylostella]
1844	YLCDLWASGAGPVEQK	XP_011562526.1	PREDICTED: myosin heavy chain 95F-like [Plutella xylostella]
1845	DAEAAPAIHK	XP_011569155.1	PREDICTED: sortilin-related receptor-like [Plutella xylostella]
1846	LSSAVTAR	AAB70755.1	aminopeptidase N [Plutella xylostella] >NP_001292446.1 membrane alanyl aminopeptidase-like precursor [Plutella xylostella]
1847	VQLEEESEAR	XP_011550897.1	PREDICTED: paramyosin, long form-like [Plutella xylostella]
1848	EQLKPALEWEK	XP_011554490.1	PREDICTED: Niemann-Pick C1 protein [Plutella xylostella]
1849	KIDHLYYK	XP_011565042.1	PREDICTED: eukaryotic translation initiation factor 3 subunit C [Plutella xylostella]
1850	AEPPAPQTETETELVPR	XP_011565296.1	PREDICTED: 2-oxoglutarate dehydrogenase, mitochondrial [Plutella xylostella]
1851	HELILSNSEDK	XP_011556259.1	PREDICTED: coatomer subunit alpha-like [Plutella xylostella]
1852	IEDVGEDEDEDAK	XP_011557927.1	PREDICTED: heat shock protein 83 [Plutella xylostella]
1853	FGATYYQGYHTVLK	XP_011554490.1	PREDICTED: Niemann-Pick C1 protein [Plutella xylostella]
1854	TFEHPEAPSYHR	XP_011550349.1	PREDICTED: uncharacterized protein LOC105382199 [Plutella xylostella]
1855	VVTNLHSSTGGHVIVK	XP_011548395.1	PREDICTED: apolipophorins-like [Plutella xylostella]
1856	GKENDEEGLIHLLR	XP_011551600.1	PREDICTED: leucine-rich PPR motif-containing protein, mitochondrial [Plutella xylostella]
1857	NTESGEFIHQGK	XP_011556488.1	PREDICTED: metal transporter CNNM4-like [Plutella xylostella]
1858	ITKPDDFQYLK	XP_011562526.1	PREDICTED: myosin heavy chain 95F-like [Plutella xylostella]
1859	LWGENFFNAK	XP_011557846.1	PREDICTED: translation elongation factor 2 [Plutella xylostella]
1860	WSDGSWHQWGALQGR	XP_011566506.1	PREDICTED: uncharacterized protein LOC105396219 [Plutella xylostella]
1861	AALLASSGQLSLAYLTALTHK	XP_011556259.1	PREDICTED: coatomer subunit alpha-like [Plutella xylostella]
1862	ALQHTVNTPTQVSGHFSGISYSK	ADD39717.1	aminopeptidase N [Plutella xylostella]
1863	LLIGYNR	XP_011548096.1	PREDICTED: lethal(2) giant larvae protein-like [Plutella xylostella]
1864	GDGAETSPLHSHR	XP_011554490.1	PREDICTED: Niemann-Pick C1 protein [Plutella xylostella]
1865	QFPYGDLSLVGER	AIS93186.1	ABC transporter family C protein ABCC2 [Plutella xylostella] >NP_001296082.1 probable multidrug resistance-associated protein lethal(2)03659 [Plutella xylostella]
1866	IRTDFGVQINLPK	XP_011554212.1	PREDICTED: vigilin [Plutella xylostella]
1867	ILLLGTLGCTKDEESLK	XP_011560704.1	PREDICTED: membrane alanyl aminopeptidase-like [Plutella xylostella]
1868	TAAYYNDDQFKPNFLR	XP_011551827.1	PREDICTED: protein mesh-like [Plutella xylostella]
1869	ALNKPDAPVVGHVR	XP_011561246.1	PREDICTED: coatomer subunit beta-like [Plutella xylostella]
1870	RGEIAQAWQTLVTK	XP_011569136.1	PREDICTED: spectrin alpha chain [Plutella xylostella]
1871	GGWQQLHQTLR	XP_011564760.1	PREDICTED: uncharacterized protein LOC105394551 [Plutella xylostella]
1872	ETEIERPR	XP_011556436.1	PREDICTED: epidermal growth factor receptor kinase substrate 8-like protein 1 isoform X3 [Plutella xylostella]
1873	GAEILEHEFER	XP_011562526.1	PREDICTED: myosin heavy chain 95F-like [Plutella xylostella]
1874	TPSPWDGVR	XP_011551768.1	PREDICTED: neuroligin-4, Y-linked-like [Plutella xylostella]
1875	YDIDSFK	XP_011548982.1	PREDICTED: uncharacterized family 31 glucosidase KIAA1161-like isoform X2 [Plutella xylostella]
1876	AHVPLLLPPVLAAVHDPFYK	XP_011561066.1	PREDICTED: LOW QUALITY PROTEIN: cullin-associated NEDD8-dissociated protein 1-like [Plutella xylostella]
1877	VNYDTHNWELIAEALQKDVNAIHYLNR	AIK67332.1	aminopeptidase N [Plutella xylostella]
1878	LSVVANLDPEK	XP_011548395.1	PREDICTED: apolipophorins-like [Plutella xylostella]
1879	ISAAGFPSR	XP_011556120.1	PREDICTED: unconventional myosin-Va-like [Plutella xylostella]
1880	EGDCINYNFITR	XP_011549989.1	PREDICTED: uncharacterized protein LOC105381882 [Plutella xylostella]
1881	QGSLAQWK	ADD39717.1	aminopeptidase N [Plutella xylostella]
1882	ELVASSHELGQDYDHVTLLWER	XP_011558167.1	PREDICTED: spectrin beta chain isoform X11 [Plutella xylostella]
1883	DPGETYLLGR	XP_011562526.1	PREDICTED: myosin heavy chain 95F-like [Plutella xylostella]
1884	YCQEGDVEGATK	XP_011551600.1	PREDICTED: leucine-rich PPR motif-containing protein, mitochondrial [Plutella xylostella]
1885	VHVDITHSEDK	XP_011554212.1	PREDICTED: vigilin [Plutella xylostella]
1886	DVEEQKKPYNPFENR	XP_011562167.1	PREDICTED: proton-coupled amino acid transporter 1-like [Plutella xylostella]
1887	LGFVAGVVQR	XP_011554692.1	PREDICTED: V-type proton ATPase 116 kDa subunit a isoform 1-like isoform X1 [Plutella xylostella] >XP_011554701.1 PREDICTED: V-type proton ATPase 116 kDa subunit a isoform 1-like isoform X1 [Plutella xylostella] >XP_011554706.1 PREDICTED: V-type proton ATPase 116 kDa subunit a isoform 1-like isoform X2 [Plutella xylostella] >XP_011557966.1 PREDICTED: V-type proton ATPase 116 kDa subunit a isoform…
1888	HLFSALDTVAAADSALATYGGVTIESYLK	XP_011563035.1	PREDICTED: membrane alanyl aminopeptidase-like [Plutella xylostella]
1889	LGIHEDSQNR	XP_011557927.1	PREDICTED: heat shock protein 83 [Plutella xylostella]
1890	WASVQVGDVIR	XP_011549273.1	PREDICTED: LOW QUALITY PROTEIN: probable phospholipid-transporting ATPase IM [Plutella xylostella]
1891	SNLILDQWR	XP_011548245.1	PREDICTED: alpha-mannosidase 2 isoform X2 [Plutella xylostella]
1892	GLVPLWGR	BAX57168.1	phosphate carrier 1 [Plutella xylostella]
1893	KEDDTGLAAELVER	AEI27592.1	ABC transporter family C protein ABCC2, partial [Plutella xylostella]
1894	VRETFDTTPEVSSYLVTFLVSR	ABU55719.1	aminopeptidase N, partial [Plutella xylostella]
1895	GAVAFHTISLAPHQTSSLDVTLLTDEEIK	XP_011553662.1	PREDICTED: xaa-Pro aminopeptidase 1-like [Plutella xylostella]
1896	VETGVLKPGTIVVFAPANITTEVK	XP_011561146.1	PREDICTED: elongation factor 1-alpha [Plutella xylostella]
1897	ELMQLVASVLHAGNIR	XP_011564224.1	PREDICTED: myosin-IB-like [Plutella xylostella]
1898	VPGFSVVNHLIHGDLPNPLAYLR	XP_011562290.1	PREDICTED: apolipophorins-like, partial [Plutella xylostella]
1899	YYYINTLTR	XP_011550349.1	PREDICTED: uncharacterized protein LOC105382199 [Plutella xylostella]
1900	EIIDLEAHLEK	XP_011554692.1	PREDICTED: V-type proton ATPase 116 kDa subunit a isoform 1-like isoform X1 [Plutella xylostella] >XP_011554701.1 PREDICTED: V-type proton ATPase 116 kDa subunit a isoform 1-like isoform X1 [Plutella xylostella] >XP_011554706.1 PREDICTED: V-type proton ATPase 116 kDa subunit a isoform 1-like isoform X2 [Plutella xylostella] >XP_011557966.1 PREDICTED: V-type proton ATPase 116 kDa subunit a isoform…
1901	DMFELVK	XP_011563344.1	PREDICTED: endoribonuclease Dicer [Plutella xylostella]
1902	VTLITPFPGYK	XP_011550133.1	PREDICTED: uncharacterized protein LOC105382015 [Plutella xylostella]
1903	EAVVGSVR	AIK67332.1	aminopeptidase N [Plutella xylostella]
1904	KGEHNLLVSGSYK	XP_011548395.1	PREDICTED: apolipophorins-like [Plutella xylostella]
1905	LVLAGGGAR	XP_011555546.1	PREDICTED: hypoxia up-regulated protein 1 [Plutella xylostella]
1906	TLTTQEHANKIDEFSNK	AAS75552.1	aminopeptidase N4 [Plutella xylostella] >NP_001296022.1 aminopeptidase N precursor [Plutella xylostella]
1907	LILSGIINK	XP_011560675.1	PREDICTED: toll-like receptor 3 [Plutella xylostella]
1908	LNHLWTSLVGGYK	XP_011562370.1	PREDICTED: sodium-dependent nutrient amino acid transporter 1-like [Plutella xylostella]
1909	YIIANATTDELK	XP_011549466.1	PREDICTED: importin-5 [Plutella xylostella]
1910	GIGAFILLHDKEPAIQK	XP_011549466.1	PREDICTED: importin-5 [Plutella xylostella]
1911	CTQLWNIQFHYLEYR	XP_011564013.1	PREDICTED: trypsin CFT-1-like [Plutella xylostella]
1912	KPQIANVIPLPK	XP_011555130.1	PREDICTED: myosin-VIIa-like [Plutella xylostella]
1913	TTAVTAVK	XP_011561066.1	PREDICTED: LOW QUALITY PROTEIN: cullin-associated NEDD8-dissociated protein 1-like [Plutella xylostella]
1914	DGLAFNAIIHK	XP_011558167.1	PREDICTED: spectrin beta chain isoform X11 [Plutella xylostella]
1915	LLQSELDELANTQGTADK	XP_011560011.1	PREDICTED: LOW QUALITY PROTEIN: myosin heavy chain, non-muscle-like [Plutella xylostella]
1916	IDGIDTIGIAK	AEI27592.1	ABC transporter family C protein ABCC2, partial [Plutella xylostella]
1917	THWYAATHLQPTHSR	ADD39717.1	aminopeptidase N [Plutella xylostella]
1918	EAEIYLLDDPLSAVDTHVGK	AKC96182.1	ABC transporter subfamily C4 protein [Plutella xylostella]
1919	EGLPDLQQYLDK	XP_011557846.1	PREDICTED: translation elongation factor 2 [Plutella xylostella]
1920	ALLWGLFR	XP_011557194.1	PREDICTED: dmX-like protein 1 [Plutella xylostella]
1921	VEVHFVDK	XP_011564869.1	PREDICTED: ubiquitin carboxyl-terminal hydrolase 7 [Plutella xylostella]
1922	LLPTIYNETK	XP_011561066.1	PREDICTED: LOW QUALITY PROTEIN: cullin-associated NEDD8-dissociated protein 1-like [Plutella xylostella]
1923	AQQLGSAHEVQR	XP_011569136.1	PREDICTED: spectrin alpha chain [Plutella xylostella]
1924	SANSEDGGEEEGGSLAQK	XP_011550117.1	PREDICTED: kinesin heavy chain [Plutella xylostella]
1925	KNPTVSLR	XP_011564760.1	PREDICTED: uncharacterized protein LOC105394551 [Plutella xylostella]
1926	TWSVITVR	XP_011550133.1	PREDICTED: uncharacterized protein LOC105382015 [Plutella xylostella]
1927	MYYVNTLTR	XP_011550323.1	PREDICTED: nose resistant to fluoxetine protein 6-like [Plutella xylostella]
1928	FAFPCYDEPSFK	XP_011555108.1	PREDICTED: membrane alanyl aminopeptidase-like [Plutella xylostella]
1929	IWVLTGDK	XP_011549273.1	PREDICTED: LOW QUALITY PROTEIN: probable phospholipid-transporting ATPase IM [Plutella xylostella]
1930	FWHNGYAR	XP_011551827.1	PREDICTED: protein mesh-like [Plutella xylostella]
1931	QALELGATPNQEK	XP_011550396.1	PREDICTED: brefeldin A-inhibited guanine nucleotide-exchange protein 1 [Plutella xylostella]
1932	AEGTLTIIDTGIGMTK	XP_011557927.1	PREDICTED: heat shock protein 83 [Plutella xylostella]
1933	THNLLTGETDKSEEEK	XP_011549477.1	PREDICTED: cleft lip and palate transmembrane protein 1 homolog [Plutella xylostella]
1934	DITTFANK	XP_011553279.1	PREDICTED: probable phospholipid-transporting ATPase IF [Plutella xylostella]
1935	LDTINGVAVTTDESGK	XP_011549989.1	PREDICTED: uncharacterized protein LOC105381882 [Plutella xylostella]
1936	FTIGDLVR	XP_011553123.1	PREDICTED: LOW QUALITY PROTEIN: glucose transporter type 1-like [Plutella xylostella]
1937	ETENVQSSEEIENAFR	XP_011569136.1	PREDICTED: spectrin alpha chain [Plutella xylostella]
1938	QFSEMYADK	XP_011557846.1	PREDICTED: translation elongation factor 2 [Plutella xylostella]
1939	YQLSGVRPSTLWK	XP_011555220.1	PREDICTED: membrane alanyl aminopeptidase-like [Plutella xylostella]
1940	DNFNYFVNALK	XP_011548395.1	PREDICTED: apolipophorins-like [Plutella xylostella]
1941	TDIDNFDK	XP_011548395.1	PREDICTED: apolipophorins-like [Plutella xylostella]
1942	LPASQPLDALESVR	XP_011552861.1	PREDICTED: ubiquitin-like modifier-activating enzyme 1 [Plutella xylostella]
1943	LDHIALPDFR	XP_011555515.1	PREDICTED: uncharacterized protein LOC105386610 [Plutella xylostella]
1944	VATEESDLPEVDQNTNK	XP_011558535.1	PREDICTED: translocating chain-associated membrane protein 1 isoform X1 [Plutella xylostella]
1945	FDYISNENNPTYDK	AAS75552.1	aminopeptidase N4 [Plutella xylostella] >NP_001296022.1 aminopeptidase N precursor [Plutella xylostella]
1946	IGTAATLLGR	XP_011554490.1	PREDICTED: Niemann-Pick C1 protein [Plutella xylostella]
1947	HAALVDQQTER	XP_011550166.1	PREDICTED: probable 2-oxoglutarate dehydrogenase E1 component DHKTD1 homolog, mitochondrial [Plutella xylostella]
1948	IVFDDESR	XP_011548395.1	PREDICTED: apolipophorins-like [Plutella xylostella]
1949	VKDITAEHDVQVK	XP_011554212.1	PREDICTED: vigilin [Plutella xylostella]
1950	YVYVPFLMR	XP_011554490.1	PREDICTED: Niemann-Pick C1 protein [Plutella xylostella]
1951	ERIPAFER	XP_011561283.1	PREDICTED: V-type proton ATPase 116 kDa subunit a isoform 1 isoform X3 [Plutella xylostella]
1952	DIESLNDEEKEHQK	XP_011555798.1	PREDICTED: LOW QUALITY PROTEIN: 26S proteasome non-ATPase regulatory subunit 1-like [Plutella xylostella]
1953	TTSQGIPAFDVRPLDPNVIPR	XP_011562907.1	PREDICTED: juvenile hormone-binding protein-like isoform X1 [Plutella xylostella] >XP_011562916.1 PREDICTED: juvenile hormone-binding protein-like isoform X2 [Plutella xylostella]
1954	LGDRLEAAWQR	AKC96182.1	ABC transporter subfamily C4 protein [Plutella xylostella]
1955	FKAPQPVEPWEGVR	JAV02096.1	Carboxyl/cholinesterase-014a [Plutella xylostella] >XP_011556950.1 PREDICTED: juvenile hormone esterase-like isoform X2 [Plutella xylostella]
1956	NLHIRYNQQLIYTYTGTMLIAINPYEILPIYTMDQINFYQQR	XP_011555130.1	PREDICTED: myosin-VIIa-like [Plutella xylostella]
1957	GFYSEHGWNYPLK	XP_011557537.1	PREDICTED: uncharacterized protein LOC105388347 isoform X1 [Plutella xylostella] >XP_011557538.1 PREDICTED: uncharacterized protein LOC105388347 isoform X2 [Plutella xylostella] >XP_011557540.1 PREDICTED: uncharacterized protein LOC105388347 isoform X3 [Plutella xylostella]
1958	LQTQVIGGELQER	XP_011549275.1	PREDICTED: plasma membrane calcium-transporting ATPase 3 [Plutella xylostella]
1959	GVLLNTISAAK	XP_011567950.1	PREDICTED: alpha-aminoadipic semialdehyde synthase, mitochondrial-like, partial [Plutella xylostella]
1960	QGSLAQWKVLQIQYLASNNQADEVVK	ADD39717.1	aminopeptidase N [Plutella xylostella]
1961	YIEAEVHKDR	XP_011554692.1	PREDICTED: V-type proton ATPase 116 kDa subunit a isoform 1-like isoform X1 [Plutella xylostella] >XP_011554701.1 PREDICTED: V-type proton ATPase 116 kDa subunit a isoform 1-like isoform X1 [Plutella xylostella] >XP_011554706.1 PREDICTED: V-type proton ATPase 116 kDa subunit a isoform 1-like isoform X2 [Plutella xylostella] >XP_011557966.1 PREDICTED: V-type proton ATPase 116 kDa subunit a isoform…
1962	AVYSWK	XP_011549989.1	PREDICTED: uncharacterized protein LOC105381882 [Plutella xylostella]
1963	EVQSDAGEAQTAK	XP_011561042.1	PREDICTED: cleft lip and palate transmembrane protein 1-like protein [Plutella xylostella]
1964	CGILKPTDDFLILEGK	XP_011549275.1	PREDICTED: plasma membrane calcium-transporting ATPase 3 [Plutella xylostella]
1965	IRDETQTVIDLPAEGDDSDVITVR	XP_011554212.1	PREDICTED: vigilin [Plutella xylostella]
1966	VTTLGAEADR	XP_011569136.1	PREDICTED: spectrin alpha chain [Plutella xylostella]
1967	NLHMYYLNR	XP_011549472.1	PREDICTED: LOW QUALITY PROTEIN: nose resistant to fluoxetine protein 6-like [Plutella xylostella]
1968	GDVLHVISR	XP_011557230.1	PREDICTED: LOW QUALITY PROTEIN: MAGUK p55 subfamily member 5-like [Plutella xylostella]
