# Supplementary material for: Resistance to Bacillus thuringiensis Cry1Ac toxin requires mutations in two Plutella xylostella ATP-binding cassette transporter paralogs
Source: PLoS Pathog. 2020 Aug 10;16(8):e1008697. doi: 10.1371/journal.ppat.1008697 (PMC7446926; doi:10.1371/journal.ppat.1008697)
Supplement: S10 Table — (XLS) [file ppat.1008697.s010.xls]

## Sheet: Sheet1
S10 Table. A total of 3,159 peptides identified from the G88-A2-A3--1 mutant strain.
Number	Peptide	Protein_ID	Description
1	GTGQASLQGVQFR	QDY92632.1	P-glycoprotein [Plutella xylostella]
2	LTGDPLDLK	XP_011559345.1	PREDICTED: probable cation-transporting ATPase 13A3 [Plutella xylostella]
3	TALLSNLEGGGR	XP_011558113.1	PREDICTED: myosin heavy chain, muscle isoform X22 [Plutella xylostella]
4	MTQAAIPDFSAGAMENWGLLTYR	ADA59493.1	midgut target receptor, partial [Plutella xylostella]
5	SLPVTPER	XP_011551600.1	PREDICTED: leucine-rich PPR motif-containing protein, mitochondrial [Plutella xylostella]
6	LASAGASLK	XP_011565696.1	PREDICTED: uncharacterized protein LOC105395442, partial [Plutella xylostella]
7	KEIGLLTWLR	XP_011551027.1	PREDICTED: very-long-chain (3R)-3-hydroxyacyl-CoA dehydratase isoform X1 [Plutella xylostella]
8	VLITSEEQFK	XP_011565371.1	PREDICTED: protein lethal(2) giant larvae-like [Plutella xylostella]
9	LKQDPSIAAHASR	XP_011563639.1	PREDICTED: vanin-like protein 1 isoform X2 [Plutella xylostella]
10	LANGTLPVTIVRPQR	XP_011562641.1	PREDICTED: solute carrier family 10 member 6-like [Plutella xylostella] >XP_011562642.1 PREDICTED: solute carrier family 10 member 6-like [Plutella xylostella] >XP_011562643.1 PREDICTED: solute carrier family 10 member 6-like [Plutella xylostella]
11	SSTEDLAPTEDIK	XP_011561519.1	PREDICTED: peptide transporter family 1 isoform X2 [Plutella xylostella]
12	HAAIVIQK	XP_011564224.1	PREDICTED: myosin-IB-like [Plutella xylostella]
13	MMEHLVTPATFR	XP_011555220.1	PREDICTED: membrane alanyl aminopeptidase-like [Plutella xylostella]
14	VVSADLWVHSR	XP_011555130.1	PREDICTED: myosin-VIIa-like [Plutella xylostella]
15	DALEVLLTR	XP_011557194.1	PREDICTED: dmX-like protein 1 [Plutella xylostella]
16	DRPLYFIHYGR	XP_011559707.1	PREDICTED: endoplasmic reticulum metallopeptidase 1-like [Plutella xylostella]
17	QNQAIVISGESGAGK	XP_011555194.1	PREDICTED: myosin-IIIb-like [Plutella xylostella]
18	ILNSSGDLIQVR	XP_011555130.1	PREDICTED: myosin-VIIa-like [Plutella xylostella]
19	TMAGDPQFDTK	XP_011553164.1	PREDICTED: endoplasmic reticulum metallopeptidase 1-like [Plutella xylostella]
20	QDPSIAAHASR	XP_011563639.1	PREDICTED: vanin-like protein 1 isoform X2 [Plutella xylostella]
21	FPVYTFR	XP_011558113.1	PREDICTED: myosin heavy chain, muscle isoform X22 [Plutella xylostella]
22	IETGTVTVPAGTDPK	XP_011565371.1	PREDICTED: protein lethal(2) giant larvae-like [Plutella xylostella]
23	CFQVQTQNK	XP_011564224.1	PREDICTED: myosin-IB-like [Plutella xylostella]
24	YEDPVLGPR	XP_011556636.1	PREDICTED: leucine--tRNA ligase, cytoplasmic [Plutella xylostella]
25	AIQYVPPIGWMWK	XP_011550885.1	PREDICTED: 1-acyl-sn-glycerol-3-phosphate acyltransferase gamma-like [Plutella xylostella] >XP_011550892.1 PREDICTED: 1-acyl-sn-glycerol-3-phosphate acyltransferase gamma-like [Plutella xylostella] >XP_011550899.1 PREDICTED: 1-acyl-sn-glycerol-3-phosphate acyltransferase gamma-like [Plutella xylostella] >XP_011550908.1 PREDICTED: 1-acyl-sn-glycerol-3-phosphate acyltransferase gamma-like [Plutella…
26	ETALNNLEAFAVDTLMK	XP_011555546.1	PREDICTED: hypoxia up-regulated protein 1 [Plutella xylostella]
27	KPSIIEIVDTR	XP_011564224.1	PREDICTED: myosin-IB-like [Plutella xylostella]
28	LAPLEGQVLIDDVDTGK	AKC96182.1	ABC transporter subfamily C4 protein [Plutella xylostella]
29	TVSVASQSSQK	XP_011556039.1	PREDICTED: synaptic vesicle glycoprotein 2C-like [Plutella xylostella]
30	LVQFLAK	XP_011566203.1	PREDICTED: dnaJ homolog subfamily C member 13-like, partial [Plutella xylostella]
31	VEVGTVESFQGK	XP_011548247.1	PREDICTED: putative helicase mov-10-B.1 [Plutella xylostella]
32	LPPLPNHDKPPV	XP_011562861.1	PREDICTED: sodium-independent sulfate anion transporter-like isoform X1 [Plutella xylostella]
33	SYFTISITRPEDFSQSYSNMAIEK	XP_011563035.1	PREDICTED: membrane alanyl aminopeptidase-like [Plutella xylostella]
34	TEYLSNPDER	XP_011554846.1	PREDICTED: dynein heavy chain, cytoplasmic [Plutella xylostella]
35	ASIVDATEEK	XP_011555639.1	PREDICTED: uncharacterized protein LOC105386719 [Plutella xylostella]
36	FDFGAIENNNLYSSHVK	XP_011562290.1	PREDICTED: apolipophorins-like, partial [Plutella xylostella]
37	LQQFFNHHMFVLEQEEYQR	XP_011558113.1	PREDICTED: myosin heavy chain, muscle isoform X22 [Plutella xylostella]
38	INEITAK	XP_011563456.1	PREDICTED: reticulon-1-A isoform X1 [Plutella xylostella]
39	LNPNIAGR	XP_011549989.1	PREDICTED: uncharacterized protein LOC105381882 [Plutella xylostella]
40	DLAVTDFQAGHTK	XP_011558758.1	PREDICTED: LOW QUALITY PROTEIN: myosin-IA [Plutella xylostella]
41	YDGFDAEMNANAGR	XP_011564475.1	PREDICTED: spectrin beta chain-like [Plutella xylostella]
42	LDELQALAK	XP_011561936.1	PREDICTED: laminin subunit gamma-1 isoform X4 [Plutella xylostella]
43	MDSTEPPYSESR	XP_011561146.1	PREDICTED: elongation factor 1-alpha [Plutella xylostella]
44	QAEQELGDAHEQLNELSAQAASLSAAK	XP_011558113.1	PREDICTED: myosin heavy chain, muscle isoform X22 [Plutella xylostella]
45	AMATVGYTPSNANEAFMTTYLR	XP_011555108.1	PREDICTED: membrane alanyl aminopeptidase-like [Plutella xylostella]
46	YAALDKPMAIR	XP_011569136.1	PREDICTED: spectrin alpha chain [Plutella xylostella]
47	TALTSAIYR	XP_011561543.1	PREDICTED: multidrug resistance-associated protein 1 isoform X3 [Plutella xylostella]
48	EAIDSYIK	XP_011564384.1	PREDICTED: clathrin heavy chain isoform X2 [Plutella xylostella]
49	YYVNLADELVK	XP_011560116.1	PREDICTED: pyruvate carboxylase, mitochondrial-like isoform X2 [Plutella xylostella]
50	EYLLGLK	XP_011567737.1	PREDICTED: coatomer subunit alpha-like, partial [Plutella xylostella]
51	LYPGGNVEQIK	XP_011551704.1	PREDICTED: LOW QUALITY PROTEIN: spectrin beta chain, non-erythrocytic 2 [Plutella xylostella]
52	HLDLSTIPHIK	XP_011561066.1	PREDICTED: LOW QUALITY PROTEIN: cullin-associated NEDD8-dissociated protein 1-like [Plutella xylostella]
53	VLNSYWVAQDSSYK	BAD26671.1	Ribosomal protein L15 [Plutella xylostella] >NP_001296009.1 60S ribosomal protein L15 [Plutella xylostella] >XP_011550628.1 PREDICTED: 60S ribosomal protein L15 [Plutella xylostella]
54	FMMECGDYDDALAVLK	XP_011556039.1	PREDICTED: synaptic vesicle glycoprotein 2C-like [Plutella xylostella]
55	LLSEAEIVEFETWLNANQNQIGAASYATGMSGAR	AAB70755.1	aminopeptidase N [Plutella xylostella] >NP_001292446.1 membrane alanyl aminopeptidase-like precursor [Plutella xylostella]
56	QTTSAVTTPR	XP_011564486.1	PREDICTED: plasmolipin [Plutella xylostella] >XP_011564487.1 PREDICTED: plasmolipin [Plutella xylostella]
57	GAEYDVDSELNELK	XP_011563335.1	PREDICTED: facilitated trehalose transporter Tret1-2 homolog [Plutella xylostella]
58	KHEILEQGVEDYAHTIR	XP_011564475.1	PREDICTED: spectrin beta chain-like [Plutella xylostella]
59	LLILALER	XP_011552142.1	PREDICTED: pre-mRNA-processing-splicing factor 8 [Plutella xylostella]
60	GVENMFAVHR	XP_011565853.1	PREDICTED: venom dipeptidyl peptidase 4-like, partial [Plutella xylostella]
61	ALGEYLER	XP_011554846.1	PREDICTED: dynein heavy chain, cytoplasmic [Plutella xylostella]
62	LFTEIWGQTK	XP_011556039.1	PREDICTED: synaptic vesicle glycoprotein 2C-like [Plutella xylostella]
63	GIISAIETYK	XP_011548571.1	PREDICTED: LOW QUALITY PROTEIN: ATP-citrate synthase [Plutella xylostella]
64	LEEFLMLEELPTAK	AKC96182.1	ABC transporter subfamily C4 protein [Plutella xylostella]
65	SWSEQAGHPLLTVVVNHETGLMQVTQAR	AAB70755.1	aminopeptidase N [Plutella xylostella] >NP_001292446.1 membrane alanyl aminopeptidase-like precursor [Plutella xylostella]
66	MGIFQESLYSK	XP_011563521.1	PREDICTED: UDP-xylose and UDP-N-acetylglucosamine transporter [Plutella xylostella]
67	GNEGNAFLPNAQNK	XP_011549963.1	PREDICTED: transmembrane protein 8A [Plutella xylostella]
68	EGSLLYVPEESSPNYK	XP_011555515.1	PREDICTED: uncharacterized protein LOC105386610 [Plutella xylostella]
69	AQIEQIYEDMVK	XP_011554212.1	PREDICTED: vigilin [Plutella xylostella]
70	FIDAGDNTYGGR	XP_011550701.1	PREDICTED: non-specific lipid-transfer protein [Plutella xylostella]
71	AMILPDGSIATVEDDPQTPR	XP_011552842.1	PREDICTED: uncharacterized protein LOC105384324 [Plutella xylostella]
72	DTADAADVPLR	XP_011554212.1	PREDICTED: vigilin [Plutella xylostella]
73	MSELQDQFENLQTTTK	XP_011564475.1	PREDICTED: spectrin beta chain-like [Plutella xylostella]
74	MYAWERPFEK	AKC96182.1	ABC transporter subfamily C4 protein [Plutella xylostella]
75	ILSVGDNPITCDILFR	XP_011560675.1	PREDICTED: toll-like receptor 3 [Plutella xylostella]
76	NIIHGALFLQDNLVK	XP_011548395.1	PREDICTED: apolipophorins-like [Plutella xylostella]
77	LQLDVFPTVHDAVVYHR	XP_011550410.1	PREDICTED: solute carrier family 26 member 10 [Plutella xylostella]
78	IVSDISESFK	AAS98023.1	cadherin-like protein, partial [Plutella xylostella]
79	FWDDVYSK	JAV02080.1	Carboxyl/cholinesterase-001c [Plutella xylostella] >XP_011568579.1 PREDICTED: esterase E4-like isoform X3 [Plutella xylostella]
80	VVGIAMEDER	XP_011564475.1	PREDICTED: spectrin beta chain-like [Plutella xylostella]
81	LVVDEVLVTDGER	XP_011552627.1	PREDICTED: LOW QUALITY PROTEIN: basement membrane-specific heparan sulfate proteoglycan core protein [Plutella xylostella]
82	VEDMADLTYLNDAAVLHNLR	XP_011558113.1	PREDICTED: myosin heavy chain, muscle isoform X22 [Plutella xylostella]
83	EEELAAAVAR	XP_011560011.1	PREDICTED: LOW QUALITY PROTEIN: myosin heavy chain, non-muscle-like [Plutella xylostella]
84	DHIYIPLVPR	JAV01979.1	Acetyltransferase-8 [Plutella xylostella]
85	QAAIPDFSAGAMENWGLLTYR	XP_011563035.1	PREDICTED: membrane alanyl aminopeptidase-like [Plutella xylostella]
86	NTEESFTR	XP_011549275.1	PREDICTED: plasma membrane calcium-transporting ATPase 3 [Plutella xylostella]
87	HLAVPTEQQR	XP_011553662.1	PREDICTED: xaa-Pro aminopeptidase 1-like [Plutella xylostella]
88	MREHLELFWSR	XP_011564384.1	PREDICTED: clathrin heavy chain isoform X2 [Plutella xylostella]
89	ATDGGDYNIFYGIPYAGNPANENR	JAV02082.1	Carboxyl/cholinesterase-002a [Plutella xylostella] >XP_011561892.1 PREDICTED: venom carboxylesterase-6-like [Plutella xylostella]
90	QISDASLNALCNPPALEK	XP_011553789.1	PREDICTED: solute carrier family 22 member 7-like isoform X1 [Plutella xylostella]
91	TFPTLVFFR	XP_011562538.1	PREDICTED: uncharacterized protein LOC105392584 [Plutella xylostella]
92	LPANHPLLTGQR	XP_011562234.1	PREDICTED: V-type proton ATPase catalytic subunit A isoform X1 [Plutella xylostella] >XP_011562235.1 PREDICTED: V-type proton ATPase catalytic subunit A isoform X1 [Plutella xylostella]
93	DVSVFNKPIDIVNK	XP_011552627.1	PREDICTED: LOW QUALITY PROTEIN: basement membrane-specific heparan sulfate proteoglycan core protein [Plutella xylostella]
94	IIVNRPANFADTHSNMYAESR	ADD39717.1	aminopeptidase N [Plutella xylostella]
95	LAAFMVR	XP_011562641.1	PREDICTED: solute carrier family 10 member 6-like [Plutella xylostella] >XP_011562642.1 PREDICTED: solute carrier family 10 member 6-like [Plutella xylostella] >XP_011562643.1 PREDICTED: solute carrier family 10 member 6-like [Plutella xylostella]
96	FDTESVVGAVVDINR	XP_011551827.1	PREDICTED: protein mesh-like [Plutella xylostella]
97	AALNQDFEYFDLHQTGDFASK	QDY92632.1	P-glycoprotein [Plutella xylostella]
98	ILVETAQER	XP_011550596.1	PREDICTED: presenilin-1 [Plutella xylostella]
99	AELDQPLEDPSTGNEIYK	XP_011554692.1	PREDICTED: V-type proton ATPase 116 kDa subunit a isoform 1-like isoform X1 [Plutella xylostella] >XP_011554701.1 PREDICTED: V-type proton ATPase 116 kDa subunit a isoform 1-like isoform X1 [Plutella xylostella] >XP_011554706.1 PREDICTED: V-type proton ATPase 116 kDa subunit a isoform 1-like isoform X2 [Plutella xylostella] >XP_011557966.1 PREDICTED: V-type proton ATPase 116 kDa subunit a isoform…
100	HELTEFR	XP_011564384.1	PREDICTED: clathrin heavy chain isoform X2 [Plutella xylostella]
101	QLDETANR	XP_011569136.1	PREDICTED: spectrin alpha chain [Plutella xylostella]
102	DALYADAMEYAAESR	XP_011564384.1	PREDICTED: clathrin heavy chain isoform X2 [Plutella xylostella]
103	YASFQETER	XP_011563344.1	PREDICTED: endoribonuclease Dicer [Plutella xylostella]
104	RLEFHATNDGK	XP_011566252.1	PREDICTED: apolipophorins-like [Plutella xylostella]
105	AEDTIEAAQK	XP_011561936.1	PREDICTED: laminin subunit gamma-1 isoform X4 [Plutella xylostella]
106	EVFNAANEFK	XP_011568395.1	PREDICTED: laminin subunit beta-1-like, partial [Plutella xylostella]
107	THPDPALFTPPLAR	XP_011563165.1	PREDICTED: putative sodium-dependent multivitamin transporter isoform X2 [Plutella xylostella]
108	TLTDNAVTSMNAVIDTVPVLENR	XP_011549989.1	PREDICTED: uncharacterized protein LOC105381882 [Plutella xylostella]
109	YNTIQR	XP_011555130.1	PREDICTED: myosin-VIIa-like [Plutella xylostella]
110	EDDFKPSISNMPIR	AAB70755.1	aminopeptidase N [Plutella xylostella] >NP_001292446.1 membrane alanyl aminopeptidase-like precursor [Plutella xylostella]
111	YNINNADSVK	XP_011555878.1	PREDICTED: transmembrane 9 superfamily member 2 [Plutella xylostella]
112	NLITGGSGSLR	XP_011560172.1	PREDICTED: nodal modulator 1, partial [Plutella xylostella]
113	NIAPVFITLK	XP_011562707.1	PREDICTED: uncharacterized protein LOC105392732 [Plutella xylostella]
114	IVPEWTQYDEEIK	XP_011556832.1	PREDICTED: UDP-glucose:glycoprotein glucosyltransferase [Plutella xylostella]
115	NFNEDSIKNGK	QDY92632.1	P-glycoprotein [Plutella xylostella]
116	SVETQAPPPTGK	XP_011568298.1	PREDICTED: otopetrin-2-like isoform X2 [Plutella xylostella]
117	TTLVFPTYPTPGPR	ALE60398.1	ATP-binding cassette sub-family A ABCA2 [Plutella xylostella]
118	EAGALAEYGPNFSLVEYYK	ADA59493.1	midgut target receptor, partial [Plutella xylostella]
119	SINNPDSR	XP_011548571.1	PREDICTED: LOW QUALITY PROTEIN: ATP-citrate synthase [Plutella xylostella]
120	SLHGYDDSLK	XP_011552352.1	PREDICTED: putative laccase-11, partial [Plutella xylostella]
121	FGSMDSGLNR	AAS98023.1	cadherin-like protein, partial [Plutella xylostella]
122	LALQVVQR	XP_011558113.1	PREDICTED: myosin heavy chain, muscle isoform X22 [Plutella xylostella]
123	TGTLTQNIMTFNK	XP_011549273.1	PREDICTED: LOW QUALITY PROTEIN: probable phospholipid-transporting ATPase IM [Plutella xylostella]
124	SFLLLDEQGFR	XP_011548691.1	PREDICTED: 5-oxoprolinase [Plutella xylostella] >XP_011548692.1 PREDICTED: 5-oxoprolinase [Plutella xylostella]
125	TPITSHESELTTNGNTRPGAGWQV	XP_011557059.1	PREDICTED: putative phosphatidate phosphatase [Plutella xylostella]
126	LMHAGLDQPTRDEVR	AYA73999.1	Niemann-Pick type C 1-b protein [Plutella xylostella]
127	IFLTAYDNFYSDGDGNR	AJR19335.1	Cadherin-like protein [Plutella xylostella] >NP_001292423.1 cadherin-87A-like precursor [Plutella xylostella]
128	GFWGTYDIHIR	AAS98023.1	cadherin-like protein, partial [Plutella xylostella]
129	LNDEDLTPASNNVGR	XP_011563522.1	PREDICTED: uncharacterized protein LOC105393455 [Plutella xylostella]
130	LLTLPNGER	XP_011554846.1	PREDICTED: dynein heavy chain, cytoplasmic [Plutella xylostella]
131	FISHYPLNGATK	XP_011548395.1	PREDICTED: apolipophorins-like [Plutella xylostella]
132	TVTESDDDSTLSK	XP_011555546.1	PREDICTED: hypoxia up-regulated protein 1 [Plutella xylostella]
133	AGVMSYTK	XP_011563035.1	PREDICTED: membrane alanyl aminopeptidase-like [Plutella xylostella]
134	VPTATNVPALPTITEAHPPSQQK	XP_011568569.1	PREDICTED: LOW QUALITY PROTEIN: monocarboxylate transporter 3 [Plutella xylostella]
135	DKEMMVGAHELGR	XP_011551704.1	PREDICTED: LOW QUALITY PROTEIN: spectrin beta chain, non-erythrocytic 2 [Plutella xylostella]
136	HYWFHTEIK	XP_011559706.1	PREDICTED: uncharacterized protein LOC105390157 [Plutella xylostella]
137	VTSLQPEESNK	XP_011566875.1	PREDICTED: synaptic vesicle glycoprotein 2B-like [Plutella xylostella]
138	HDAYTIEHAR	XP_011559706.1	PREDICTED: uncharacterized protein LOC105390157 [Plutella xylostella]
139	VYIVSDNNR	AAS98023.1	cadherin-like protein, partial [Plutella xylostella]
140	TYWWSTLLHVQNYVNPER	XP_011550349.1	PREDICTED: uncharacterized protein LOC105382199 [Plutella xylostella]
141	EGWAELQQMWENR	XP_011564475.1	PREDICTED: spectrin beta chain-like [Plutella xylostella]
142	VVLLGDDTWAR	XP_011558240.1	PREDICTED: GPI ethanolamine phosphate transferase 3 isoform X2 [Plutella xylostella]
143	LYIQDGIPK	XP_011557070.1	PREDICTED: vesicular glutamate transporter 1-like [Plutella xylostella]
144	RLEELGAALEEHLILDNR	XP_011569136.1	PREDICTED: spectrin alpha chain [Plutella xylostella]
145	GEETVPFFATVIR	XP_011557483.1	PREDICTED: facilitated trehalose transporter Tret1-like [Plutella xylostella]
146	NEYYLAR	XP_011549989.1	PREDICTED: uncharacterized protein LOC105381882 [Plutella xylostella]
147	KLFTFR	XP_011566628.1	PREDICTED: nose resistant to fluoxetine protein 6-like, partial [Plutella xylostella]
148	TPALLNLVAR	XP_011554612.1	PREDICTED: growth hormone-inducible transmembrane protein-like [Plutella xylostella] >XP_011554614.1 PREDICTED: growth hormone-inducible transmembrane protein-like [Plutella xylostella]
149	IEKPLSEDR	XP_011555926.1	PREDICTED: monocarboxylate transporter 10 [Plutella xylostella]
150	LSHTEIEVEK	XP_011555959.1	PREDICTED: golgin subfamily A member 4-like [Plutella xylostella]
151	VVVDEPPR	XP_011548245.1	PREDICTED: alpha-mannosidase 2 isoform X2 [Plutella xylostella]
152	GEHNLLVSGSYK	XP_011548395.1	PREDICTED: apolipophorins-like [Plutella xylostella]
153	IPAIYNIQLAFDK	XP_011550885.1	PREDICTED: 1-acyl-sn-glycerol-3-phosphate acyltransferase gamma-like [Plutella xylostella] >XP_011550892.1 PREDICTED: 1-acyl-sn-glycerol-3-phosphate acyltransferase gamma-like [Plutella xylostella] >XP_011550899.1 PREDICTED: 1-acyl-sn-glycerol-3-phosphate acyltransferase gamma-like [Plutella xylostella] >XP_011550908.1 PREDICTED: 1-acyl-sn-glycerol-3-phosphate acyltransferase gamma-like [Plutella…
154	DVLAALTVIK	XP_011563344.1	PREDICTED: endoribonuclease Dicer [Plutella xylostella]
155	YPIEHGIITNWDDMEK	AEP25396.1	actin [Plutella xylostella] >AOM81402.1 actin [Plutella xylostella] >BAF36825.1 muscle actin [Plutella xylostella] >NP_001296030.1 actin, muscle [Plutella xylostella] >NP_001296055.1 actin, muscle [Plutella xylostella]
156	GLALLGATAIEDK	XP_011549214.1	PREDICTED: probable phospholipid-transporting ATPase IA isoform X1 [Plutella xylostella] >XP_011549215.1 PREDICTED: probable phospholipid-transporting ATPase IA isoform X2 [Plutella xylostella]
157	NTGEPGIPSYHR	XP_011550323.1	PREDICTED: nose resistant to fluoxetine protein 6-like [Plutella xylostella]
158	SSLHLADR	XP_011552842.1	PREDICTED: uncharacterized protein LOC105384324 [Plutella xylostella]
159	TKPIWTR	BAE48742.1	heat shock protein 90 [Plutella xylostella]
160	EGITWTPVAYFNNR	XP_011558758.1	PREDICTED: LOW QUALITY PROTEIN: myosin-IA [Plutella xylostella]
161	ESGGGGGGPTWIIYR	XP_011566044.1	PREDICTED: cytochrome b5-like [Plutella xylostella]
162	LINNPQHEGSR	XP_011560351.1	PREDICTED: CD9 antigen [Plutella xylostella]
163	LKDLSQSPLPEK	XP_011556826.1	PREDICTED: facilitated trehalose transporter Tret1 [Plutella xylostella] >XP_011556827.1 PREDICTED: facilitated trehalose transporter Tret1 [Plutella xylostella] >XP_011556828.1 PREDICTED: facilitated trehalose transporter Tret1 [Plutella xylostella]
164	VNYDPENWR	AAS75552.1	aminopeptidase N4 [Plutella xylostella] >NP_001296022.1 aminopeptidase N precursor [Plutella xylostella]
165	EKEPIIASTNR	XP_011569136.1	PREDICTED: spectrin alpha chain [Plutella xylostella]
166	ELEVLNAK	XP_011558113.1	PREDICTED: myosin heavy chain, muscle isoform X22 [Plutella xylostella]
167	YQLSGIRPNTLWQIPLTYTR	XP_011563035.1	PREDICTED: membrane alanyl aminopeptidase-like [Plutella xylostella]
168	IAQVQTLAEQLIASEHYAAPAIDDKR	XP_011569136.1	PREDICTED: spectrin alpha chain [Plutella xylostella]
169	QVFLGGVDK	AFM52346.1	adenine nucleotide translocase [Plutella xylostella] >BAR13231.1 adenine nucleotide translocase insect1 [Plutella xylostella] >NP_001293047.1 ADP,ATP carrier protein 2 [Plutella xylostella]
170	YYQYFLTNAVETEMGFETR	ADA59493.1	midgut target receptor, partial [Plutella xylostella]
171	TIAHDLVNGK	XP_011564224.1	PREDICTED: myosin-IB-like [Plutella xylostella]
172	EKPPNFADTVGLVFATASPR	XP_011559132.1	PREDICTED: proton-coupled amino acid transporter 4-like [Plutella xylostella]
173	KLSVVANLDPEK	XP_011562290.1	PREDICTED: apolipophorins-like, partial [Plutella xylostella]
174	VLNIDPTEYR	XP_011567737.1	PREDICTED: coatomer subunit alpha-like, partial [Plutella xylostella]
175	YTEFPYAFPK	AAS75552.1	aminopeptidase N4 [Plutella xylostella] >NP_001296022.1 aminopeptidase N precursor [Plutella xylostella]
176	DFYIMHGNADDNVHYQNAAK	XP_011564760.1	PREDICTED: uncharacterized protein LOC105394551 [Plutella xylostella]
177	ESLLELLDGR	XP_011562529.1	PREDICTED: 2-acylglycerol O-acyltransferase 2-A-like isoform X1 [Plutella xylostella]
178	VFFRPGK	XP_011562526.1	PREDICTED: myosin heavy chain 95F-like [Plutella xylostella]
179	NNLKEFDDYNDK	AYA73999.1	Niemann-Pick type C 1-b protein [Plutella xylostella]
180	GDLVTVVLPGGETK	XP_011558100.1	PREDICTED: myosin heavy chain, muscle isoform X9 [Plutella xylostella]
181	SQAEEAYNNIPTETK	XP_011549466.1	PREDICTED: importin-5 [Plutella xylostella]
182	GPIPEEILQNNSQLLFVVVANKPGTDGGR	XP_011552676.1	PREDICTED: protocadherin-23-like [Plutella xylostella]
183	QLEESYVEEIKK	XP_011562290.1	PREDICTED: apolipophorins-like, partial [Plutella xylostella]
184	ADLISAQTPEIK	XP_011563915.1	PREDICTED: huntingtin-interacting protein 1-related protein-like [Plutella xylostella]
185	MININAHEFK	XP_011560675.1	PREDICTED: toll-like receptor 3 [Plutella xylostella]
186	ANYGTDFGFESETSEENR	XP_011566252.1	PREDICTED: apolipophorins-like [Plutella xylostella]
187	SYIFPISVSGEATSAR	AJR19335.1	Cadherin-like protein [Plutella xylostella] >NP_001292423.1 cadherin-87A-like precursor [Plutella xylostella]
188	LLYNNVSNFAR	XP_011564384.1	PREDICTED: clathrin heavy chain isoform X2 [Plutella xylostella]
189	QLTDQWTQLQEK	XP_011569136.1	PREDICTED: spectrin alpha chain [Plutella xylostella]
190	LHAAWAAR	XP_011551704.1	PREDICTED: LOW QUALITY PROTEIN: spectrin beta chain, non-erythrocytic 2 [Plutella xylostella]
191	YEKEEYR	XP_011564224.1	PREDICTED: myosin-IB-like [Plutella xylostella]
192	FNTLFTNSQYSEAAK	XP_011564384.1	PREDICTED: clathrin heavy chain isoform X2 [Plutella xylostella]
193	EGASDDDIEAAAR	QDY92632.1	P-glycoprotein [Plutella xylostella]
194	NGLPFPESK	XP_011553591.1	PREDICTED: ATP-binding cassette sub-family G member 1 [Plutella xylostella]
195	WDSAGFK	XP_011568284.1	PREDICTED: uncharacterized protein LOC105397951 [Plutella xylostella]
196	LTDSSVYLEWHK	XP_011562945.1	PREDICTED: sortilin-related receptor-like isoform X1 [Plutella xylostella]
197	SGGMSNELNNIIAK	XP_011548571.1	PREDICTED: LOW QUALITY PROTEIN: ATP-citrate synthase [Plutella xylostella]
198	KHEALVSDLEAFGNTIK	XP_011569136.1	PREDICTED: spectrin alpha chain [Plutella xylostella]
199	LPHAPLLSMELR	XP_011556832.1	PREDICTED: UDP-glucose:glycoprotein glucosyltransferase [Plutella xylostella]
200	QNTDNLVPPNLR	XP_011555220.1	PREDICTED: membrane alanyl aminopeptidase-like [Plutella xylostella]
201	SAQALLMGASSSAQAFAFAPNFQK	QDY92632.1	P-glycoprotein [Plutella xylostella]
202	TERPIPNALDYVDFTR	XP_011569136.1	PREDICTED: spectrin alpha chain [Plutella xylostella]
203	LDLSLPHSR	XP_011550133.1	PREDICTED: uncharacterized protein LOC105382015 [Plutella xylostella]
204	TSADYYTALR	XP_011554490.1	PREDICTED: Niemann-Pick C1 protein [Plutella xylostella]
205	SGNLLVVASP	XP_011564224.1	PREDICTED: myosin-IB-like [Plutella xylostella]
206	GGLASYYSYVNYVLDADGR	AYA73999.1	Niemann-Pick type C 1-b protein [Plutella xylostella]
207	WISLNTLALVTK	XP_011564384.1	PREDICTED: clathrin heavy chain isoform X2 [Plutella xylostella]
208	WLHDLFVVK	XP_011550885.1	PREDICTED: 1-acyl-sn-glycerol-3-phosphate acyltransferase gamma-like [Plutella xylostella] >XP_011550892.1 PREDICTED: 1-acyl-sn-glycerol-3-phosphate acyltransferase gamma-like [Plutella xylostella] >XP_011550899.1 PREDICTED: 1-acyl-sn-glycerol-3-phosphate acyltransferase gamma-like [Plutella xylostella] >XP_011550908.1 PREDICTED: 1-acyl-sn-glycerol-3-phosphate acyltransferase gamma-like [Plutella…
209	LFAVQNAAQDLMK	XP_011564475.1	PREDICTED: spectrin beta chain-like [Plutella xylostella]
210	AHWLDHADDR	XP_011561519.1	PREDICTED: peptide transporter family 1 isoform X2 [Plutella xylostella]
211	IWSVLTER	XP_011551600.1	PREDICTED: leucine-rich PPR motif-containing protein, mitochondrial [Plutella xylostella]
212	ADYDFLWQR	XP_011555220.1	PREDICTED: membrane alanyl aminopeptidase-like [Plutella xylostella]
213	LDDVVENTPR	XP_011567870.1	PREDICTED: uncharacterized protein LOC105397545, partial [Plutella xylostella]
214	DGVVEVDKDGK	XP_011562290.1	PREDICTED: apolipophorins-like, partial [Plutella xylostella]
215	FAATYFVGNINHQYSR	XP_011555130.1	PREDICTED: myosin-VIIa-like [Plutella xylostella]
216	DLSLDATSEGTITK	XP_011566252.1	PREDICTED: apolipophorins-like [Plutella xylostella]
217	LQDFDER	XP_011561133.1	PREDICTED: peroxisomal multifunctional enzyme type 2-like isoform X1 [Plutella xylostella]
218	AFSPATVNTGR	XP_011558585.1	PREDICTED: protein transport protein Sec61 subunit alpha isoform 2-like [Plutella xylostella]
219	EYFDSHFEPFYR	XP_011554490.1	PREDICTED: Niemann-Pick C1 protein [Plutella xylostella]
220	ETVYALLSK	XP_011550133.1	PREDICTED: uncharacterized protein LOC105382015 [Plutella xylostella]
221	LTSDPEK	XP_011561280.1	PREDICTED: uncharacterized protein LOC105391499 [Plutella xylostella]
222	VFKPTLEYLMPGGGEK	XP_011548395.1	PREDICTED: apolipophorins-like [Plutella xylostella]
223	GIINYVVR	XP_011556832.1	PREDICTED: UDP-glucose:glycoprotein glucosyltransferase [Plutella xylostella]
224	QQQPWER	XP_011563165.1	PREDICTED: putative sodium-dependent multivitamin transporter isoform X2 [Plutella xylostella]
225	AAQVFLQIEGLESFEK	AYA73999.1	Niemann-Pick type C 1-b protein [Plutella xylostella]
226	NDQIASPFWASGATENWGLVTYR	AAS75551.1	aminopeptidase N2 [Plutella xylostella]
227	KLEVVNTESK	XP_011562951.1	PREDICTED: DNA repair protein RAD50 isoform X1 [Plutella xylostella] >XP_011562952.1 PREDICTED: DNA repair protein RAD50 isoform X2 [Plutella xylostella]
228	SLDEPAAWDK	XP_011567737.1	PREDICTED: coatomer subunit alpha-like, partial [Plutella xylostella]
229	EDANSLEPR	XP_011555130.1	PREDICTED: myosin-VIIa-like [Plutella xylostella]
230	IAELAATK	XP_011551600.1	PREDICTED: leucine-rich PPR motif-containing protein, mitochondrial [Plutella xylostella]
231	LEADINELEIALDHANK	XP_011558113.1	PREDICTED: myosin heavy chain, muscle isoform X22 [Plutella xylostella]
232	VPPGYCITTLALDK	XP_011565696.1	PREDICTED: uncharacterized protein LOC105395442, partial [Plutella xylostella]
233	DAEMDVVFQAPR	XP_011563287.1	PREDICTED: epididymal secretory protein E1-like [Plutella xylostella]
234	YLGLMENLR	XP_011564224.1	PREDICTED: myosin-IB-like [Plutella xylostella]
235	GRFEESEEVLK	XP_011553793.1	PREDICTED: organic cation transporter protein-like [Plutella xylostella]
236	SPYLVSQTSLR	XP_011548404.1	PREDICTED: phosphatidylinositol 4-kinase alpha-like [Plutella xylostella]
237	DSAVTWVNDLETDER	XP_011556832.1	PREDICTED: UDP-glucose:glycoprotein glucosyltransferase [Plutella xylostella]
238	TNVLNER	XP_011549989.1	PREDICTED: uncharacterized protein LOC105381882 [Plutella xylostella]
239	GAEVASPEIALK	XP_011553587.1	PREDICTED: nidogen-1 [Plutella xylostella]
240	IMVLLNR	QDY92632.1	P-glycoprotein [Plutella xylostella]
241	EIGAITVTEENGR	AAS75551.1	aminopeptidase N2 [Plutella xylostella]
242	ETLAPADLDVER	XP_011549275.1	PREDICTED: plasma membrane calcium-transporting ATPase 3 [Plutella xylostella]
243	AAPHLVDVAFSDSGPVR	XP_011552277.1	PREDICTED: putative serine protease K12H4.7 isoform X2 [Plutella xylostella]
244	IYAPYMVEVEAIQHR	XP_011555130.1	PREDICTED: myosin-VIIa-like [Plutella xylostella]
245	HTGLWISPVQLEEVIK	XP_011563435.1	PREDICTED: luciferin 4-monooxygenase-like [Plutella xylostella]
246	VNDVDAEK	XP_011551182.1	PREDICTED: solute carrier family 41 member 1-like [Plutella xylostella]
247	MGVTQEELWGAPR	XP_011565696.1	PREDICTED: uncharacterized protein LOC105395442, partial [Plutella xylostella]
248	FPAADSDSDK	XP_011554212.1	PREDICTED: vigilin [Plutella xylostella]
249	VAAQGSGVTTEDVPESER	XP_011565696.1	PREDICTED: uncharacterized protein LOC105395442, partial [Plutella xylostella]
250	DLATVQTLQR	XP_011569136.1	PREDICTED: spectrin alpha chain [Plutella xylostella]
251	GTTEIDDEINDMHAEER	XP_011553123.1	PREDICTED: LOW QUALITY PROTEIN: glucose transporter type 1-like [Plutella xylostella]
252	DGDYGIIR	XP_011567737.1	PREDICTED: coatomer subunit alpha-like, partial [Plutella xylostella]
253	LLDVDNR	AEH05033.1	cytochrome c oxidase subunit II (mitochondrion) [Plutella xylostella] >AIS35853.1 cytochrome c oxidase subunit II (mitochondrion) [Plutella xylostella] >YP_009093641.1 cytochrome c oxidase subunit II (mitochondrion) [Plutella xylostella]
254	SQEDKIQEGLK	XP_011563435.1	PREDICTED: luciferin 4-monooxygenase-like [Plutella xylostella]
255	VGSSLHTQVFHVPFEER	XP_011554212.1	PREDICTED: vigilin [Plutella xylostella]
256	IAALEEDLDEEQSNNEILNDR	XP_011560011.1	PREDICTED: LOW QUALITY PROTEIN: myosin heavy chain, non-muscle-like [Plutella xylostella]
257	TLQIFNIEMK	XP_011564384.1	PREDICTED: clathrin heavy chain isoform X2 [Plutella xylostella]
258	YFDMAEAK	XP_011554781.1	PREDICTED: receptor expression-enhancing protein 6-like isoform X3 [Plutella xylostella]
259	GNLEVLLFTLQSR	XP_011558164.1	PREDICTED: spectrin beta chain isoform X8 [Plutella xylostella]
260	NTNPNFVR	XP_011560011.1	PREDICTED: LOW QUALITY PROTEIN: myosin heavy chain, non-muscle-like [Plutella xylostella]
261	SAAEMVLADDNFSSIVSAVEEGR	XP_011548276.1	PREDICTED: calcium-transporting ATPase sarcoplasmic/endoplasmic reticulum type isoform X2 [Plutella xylostella]
262	VIHDLNR	XP_011563035.1	PREDICTED: membrane alanyl aminopeptidase-like [Plutella xylostella]
263	WAFSESENR	XP_011560326.1	PREDICTED: papilin [Plutella xylostella]
264	VSSYSNWIR	AEP25403.1	trypsin-like serine proteinase 1, partial [Plutella xylostella]
265	DGFFQHIGLSLSGGYR	XP_011562371.1	PREDICTED: sodium-dependent nutrient amino acid transporter 1-like [Plutella xylostella]
266	LSNPQIAGPAVPYSR	XP_011552495.1	PREDICTED: E3 ubiquitin-protein ligase Nedd-4 isoform X3 [Plutella xylostella]
267	RGQSVALVGHSGSGK	QDY92632.1	P-glycoprotein [Plutella xylostella]
268	YTGVLETIR	XP_011555194.1	PREDICTED: myosin-IIIb-like [Plutella xylostella]
269	YYEVADQTIK	XP_011549989.1	PREDICTED: uncharacterized protein LOC105381882 [Plutella xylostella]
270	ALPLYSTISESR	XP_011552627.1	PREDICTED: LOW QUALITY PROTEIN: basement membrane-specific heparan sulfate proteoglycan core protein [Plutella xylostella]
271	ALDGAHPEKLDDEPDFYQEAPLPG	XP_011547991.1	PREDICTED: anion exchange protein 2-like [Plutella xylostella]
272	LESLVEPLR	XP_011561066.1	PREDICTED: LOW QUALITY PROTEIN: cullin-associated NEDD8-dissociated protein 1-like [Plutella xylostella]
273	KLWNVAWDK	XP_011550133.1	PREDICTED: uncharacterized protein LOC105382015 [Plutella xylostella]
274	YGEESQQVSLEK	XP_011558240.1	PREDICTED: GPI ethanolamine phosphate transferase 3 isoform X2 [Plutella xylostella]
275	ELLEHPLLLAVDHFEDK	XP_011555194.1	PREDICTED: myosin-IIIb-like [Plutella xylostella]
276	VIAASLDNGSPLTR	XP_011563564.1	PREDICTED: cytochrome b-c1 complex subunit 2, mitochondrial-like [Plutella xylostella]
277	VLATDYENYAITYTCVDLENNER	XP_011549989.1	PREDICTED: uncharacterized protein LOC105381882 [Plutella xylostella]
278	VMSELVNGVQVIK	AKC96182.1	ABC transporter subfamily C4 protein [Plutella xylostella]
279	TLNDLDAAK	XP_011558113.1	PREDICTED: myosin heavy chain, muscle isoform X22 [Plutella xylostella]
280	QSNPDNDVNSASNPHAEK	XP_011567870.1	PREDICTED: uncharacterized protein LOC105397545, partial [Plutella xylostella]
281	EPSYIR	XP_011564224.1	PREDICTED: myosin-IB-like [Plutella xylostella]
282	AKMDAEEYFAR	XP_011548395.1	PREDICTED: apolipophorins-like [Plutella xylostella]
283	KQISDASLNALCNPPALEK	XP_011553789.1	PREDICTED: solute carrier family 22 member 7-like isoform X1 [Plutella xylostella]
284	GPAEETPLTNGDAK	XP_011565371.1	PREDICTED: protein lethal(2) giant larvae-like [Plutella xylostella]
285	TRPIIDIK	XP_011558846.1	PREDICTED: integrin alpha-PS1 isoform X1 [Plutella xylostella]
286	TGTLTTNQMSVSR	XP_011548276.1	PREDICTED: calcium-transporting ATPase sarcoplasmic/endoplasmic reticulum type isoform X2 [Plutella xylostella]
287	SALQVSSNGR	XP_011549989.1	PREDICTED: uncharacterized protein LOC105381882 [Plutella xylostella]
288	GVTPPSMEGNIDFNNVVFHYPSRPDVPVLK	QDY92632.1	P-glycoprotein [Plutella xylostella]
289	QANAHHFIMK	QDY92632.1	P-glycoprotein [Plutella xylostella]
290	VNAFTYLYMGDR	ADD39717.1	aminopeptidase N [Plutella xylostella]
291	SDVALVYSK	XP_011566252.1	PREDICTED: apolipophorins-like [Plutella xylostella]
292	APACSETAAGDAPCGCVDCR	AYA73999.1	Niemann-Pick type C 1-b protein [Plutella xylostella]
293	FTLNNMR	XP_011553699.1	PREDICTED: uncharacterized protein LOC105385083 [Plutella xylostella]
294	IMSWMQAYIR	XP_011558113.1	PREDICTED: myosin heavy chain, muscle isoform X22 [Plutella xylostella]
295	VTLALNAFNTCWLGVVR	XP_011553793.1	PREDICTED: organic cation transporter protein-like [Plutella xylostella]
296	NYVATIIQAR	XP_011564224.1	PREDICTED: myosin-IB-like [Plutella xylostella]
297	NHQDIHLILT	XP_011562529.1	PREDICTED: 2-acylglycerol O-acyltransferase 2-A-like isoform X1 [Plutella xylostella]
298	STHWTTLHGK	XP_011557421.1	PREDICTED: uncharacterized protein LOC105388242 [Plutella xylostella]
299	SLEDNNNPQQLK	ADA59493.1	midgut target receptor, partial [Plutella xylostella]
300	TAEDIIVWLK	XP_011553351.1	PREDICTED: protein disulfide-isomerase-like [Plutella xylostella]
301	SSLLAAFLGEMHK	XP_011561543.1	PREDICTED: multidrug resistance-associated protein 1 isoform X3 [Plutella xylostella]
302	GGNPTPEENHFITVNWQPVTK	JAV02096.1	Carboxyl/cholinesterase-014a [Plutella xylostella] >XP_011556950.1 PREDICTED: juvenile hormone esterase-like isoform X2 [Plutella xylostella]
303	EQLGISER	XP_011558113.1	PREDICTED: myosin heavy chain, muscle isoform X22 [Plutella xylostella]
304	MVYPDFK	XP_011558113.1	PREDICTED: myosin heavy chain, muscle isoform X22 [Plutella xylostella]
305	QRLPDTILEAENINK	XP_011557580.1	PREDICTED: organic cation transporter protein-like isoform X1 [Plutella xylostella]
306	AAHAEIHFEQIGPK	XP_011550133.1	PREDICTED: uncharacterized protein LOC105382015 [Plutella xylostella]
307	QKLEQTLDELEDSLER	XP_011558113.1	PREDICTED: myosin heavy chain, muscle isoform X22 [Plutella xylostella]
308	TLNEYTHIILDEVHERGQEMDFLLLVVK	XP_011550581.1	PREDICTED: probable ATP-dependent RNA helicase spindle-E [Plutella xylostella]
309	ALRPIFLVDTR	XP_011550376.1	PREDICTED: LOW QUALITY PROTEIN: two pore calcium channel protein 1-like [Plutella xylostella]
310	NDMYGIYK	XP_011555108.1	PREDICTED: membrane alanyl aminopeptidase-like [Plutella xylostella]
311	LAGADIETYLLEK	XP_011558113.1	PREDICTED: myosin heavy chain, muscle isoform X22 [Plutella xylostella]
312	IGNTAGMIDNIIDSK	XP_011548571.1	PREDICTED: LOW QUALITY PROTEIN: ATP-citrate synthase [Plutella xylostella]
313	ADQVIAAESLPR	XP_011558846.1	PREDICTED: integrin alpha-PS1 isoform X1 [Plutella xylostella]
314	IVLDNSVFSDHR	XP_011564384.1	PREDICTED: clathrin heavy chain isoform X2 [Plutella xylostella]
315	SKPSDPVTIESVK	XP_011561133.1	PREDICTED: peroxisomal multifunctional enzyme type 2-like isoform X1 [Plutella xylostella]
316	LTGKPESQFGISIANAGDLNK	XP_011558846.1	PREDICTED: integrin alpha-PS1 isoform X1 [Plutella xylostella]
317	ALENNLGQMEQVTGQLK	XP_011562526.1	PREDICTED: myosin heavy chain 95F-like [Plutella xylostella]
318	TYSYDPVGAATALNQQTHR	XP_011556826.1	PREDICTED: facilitated trehalose transporter Tret1 [Plutella xylostella] >XP_011556827.1 PREDICTED: facilitated trehalose transporter Tret1 [Plutella xylostella] >XP_011556828.1 PREDICTED: facilitated trehalose transporter Tret1 [Plutella xylostella]
319	ITELNSIDK	XP_011555546.1	PREDICTED: hypoxia up-regulated protein 1 [Plutella xylostella]
320	NVACITDEQILQLAK	XP_011565696.1	PREDICTED: uncharacterized protein LOC105395442, partial [Plutella xylostella]
321	AVTLEGASK	XP_011562371.1	PREDICTED: sodium-dependent nutrient amino acid transporter 1-like [Plutella xylostella]
322	TEMLIISSK	XP_011554490.1	PREDICTED: Niemann-Pick C1 protein [Plutella xylostella]
323	TVQHGFPNR	XP_011548096.1	PREDICTED: lethal(2) giant larvae protein-like [Plutella xylostella]
324	VEVNQMGPYVYR	XP_011564141.1	PREDICTED: protein croquemort-like [Plutella xylostella]
325	LFEVVDEHK	XP_011556043.1	PREDICTED: 40S ribosomal protein S6 [Plutella xylostella]
326	EVKPIAPPSYEER	XP_011563344.1	PREDICTED: endoribonuclease Dicer [Plutella xylostella]
327	GVLNFIYNNYESIR	XP_011563035.1	PREDICTED: membrane alanyl aminopeptidase-like [Plutella xylostella]
328	AQIVDDVFALAR	XP_011563035.1	PREDICTED: membrane alanyl aminopeptidase-like [Plutella xylostella]
329	YGDLLPADGILLQSNDLK	XP_011549275.1	PREDICTED: plasma membrane calcium-transporting ATPase 3 [Plutella xylostella]
330	LKGDTSFEFGPK	XP_011550133.1	PREDICTED: uncharacterized protein LOC105382015 [Plutella xylostella]
331	GSYLDLFR	XP_011555632.1	PREDICTED: organic cation transporter protein-like [Plutella xylostella]
332	EFDDYNDK	AYA73999.1	Niemann-Pick type C 1-b protein [Plutella xylostella]
333	TLEAALQR	XP_011550917.1	PREDICTED: disco-interacting protein 2 [Plutella xylostella]
334	MAVEVTASMQK	XP_011556826.1	PREDICTED: facilitated trehalose transporter Tret1 [Plutella xylostella] >XP_011556827.1 PREDICTED: facilitated trehalose transporter Tret1 [Plutella xylostella] >XP_011556828.1 PREDICTED: facilitated trehalose transporter Tret1 [Plutella xylostella]
335	GIAVHPK	XP_011562945.1	PREDICTED: sortilin-related receptor-like isoform X1 [Plutella xylostella]
336	IGTPIVMNTDIPK	XP_011563344.1	PREDICTED: endoribonuclease Dicer [Plutella xylostella]
337	ALIELFESFK	XP_011564384.1	PREDICTED: clathrin heavy chain isoform X2 [Plutella xylostella]
338	SSLISALFR	AKC96182.1	ABC transporter subfamily C4 protein [Plutella xylostella]
339	YEPETVIVDTTK	XP_011566690.1	PREDICTED: nodal modulator 1-like [Plutella xylostella]
340	FDYYAMGEGVAMK	XP_011563035.1	PREDICTED: membrane alanyl aminopeptidase-like [Plutella xylostella]
341	SMQVSVLTER	XP_011548691.1	PREDICTED: 5-oxoprolinase [Plutella xylostella] >XP_011548692.1 PREDICTED: 5-oxoprolinase [Plutella xylostella]
342	IPFVRPSTTEPAGR	XP_011562526.1	PREDICTED: myosin heavy chain 95F-like [Plutella xylostella]
343	LHTLLR	XP_011563465.1	PREDICTED: seipin [Plutella xylostella]
344	FLDLLDDYVK	AYA73999.1	Niemann-Pick type C 1-b protein [Plutella xylostella]
345	HHPPVVYVR	XP_011547991.1	PREDICTED: anion exchange protein 2-like [Plutella xylostella]
346	LGASYAGDK	XP_011564475.1	PREDICTED: spectrin beta chain-like [Plutella xylostella]
347	EGVIGSENFFPK	XP_011551827.1	PREDICTED: protein mesh-like [Plutella xylostella]
348	FYDTIYTER	XP_011565853.1	PREDICTED: venom dipeptidyl peptidase 4-like, partial [Plutella xylostella]
349	RGDASDFEFLWQR	XP_011555108.1	PREDICTED: membrane alanyl aminopeptidase-like [Plutella xylostella]
350	WEHLVTK	XP_011555130.1	PREDICTED: myosin-VIIa-like [Plutella xylostella]
351	TYVLTVESSLSK	XP_011569133.1	PREDICTED: nodal modulator 1-like [Plutella xylostella]
352	KPSNSGYQFAGPR	XP_011559302.1	PREDICTED: transmembrane channel-like protein 5 [Plutella xylostella]
353	TEAFFLAQEENAEIQK	XP_011554692.1	PREDICTED: V-type proton ATPase 116 kDa subunit a isoform 1-like isoform X1 [Plutella xylostella] >XP_011554701.1 PREDICTED: V-type proton ATPase 116 kDa subunit a isoform 1-like isoform X1 [Plutella xylostella] >XP_011554706.1 PREDICTED: V-type proton ATPase 116 kDa subunit a isoform 1-like isoform X2 [Plutella xylostella] >XP_011557966.1 PREDICTED: V-type proton ATPase 116 kDa subunit a isoform…
354	FLADYR	XP_011569136.1	PREDICTED: spectrin alpha chain [Plutella xylostella]
355	QNFLELTELK	XP_011554692.1	PREDICTED: V-type proton ATPase 116 kDa subunit a isoform 1-like isoform X1 [Plutella xylostella] >XP_011554701.1 PREDICTED: V-type proton ATPase 116 kDa subunit a isoform 1-like isoform X1 [Plutella xylostella] >XP_011554706.1 PREDICTED: V-type proton ATPase 116 kDa subunit a isoform 1-like isoform X2 [Plutella xylostella] >XP_011557966.1 PREDICTED: V-type proton ATPase 116 kDa subunit a isoform…
356	LSFAEAIVK	XP_011551342.1	PREDICTED: proteasome-associated protein ECM29 homolog isoform X1 [Plutella xylostella]
357	AEILDADSDITTVR	XP_011550769.1	PREDICTED: maternal protein tudor isoform X2 [Plutella xylostella]
358	VAPGDTEAEAR	XP_011557908.1	PREDICTED: ATP-binding cassette sub-family D member 2 [Plutella xylostella] >XP_011557909.1 PREDICTED: ATP-binding cassette sub-family D member 2 [Plutella xylostella] >XP_011557911.1 PREDICTED: ATP-binding cassette sub-family D member 2 [Plutella xylostella]
359	YHDTLQQR	XP_011559219.1	PREDICTED: equilibrative nucleoside transporter 1 [Plutella xylostella]
360	VVVNYIPNQFIK	XP_011555130.1	PREDICTED: myosin-VIIa-like [Plutella xylostella]
361	LTEYQFLK	AAS75551.1	aminopeptidase N2 [Plutella xylostella]
362	SLTAEAEAAIDAK	XP_011549989.1	PREDICTED: uncharacterized protein LOC105381882 [Plutella xylostella]
363	LLAADDR	XP_011562861.1	PREDICTED: sodium-independent sulfate anion transporter-like isoform X1 [Plutella xylostella]
364	NLHMYYLNR	XP_011549472.1	PREDICTED: LOW QUALITY PROTEIN: nose resistant to fluoxetine protein 6-like [Plutella xylostella]
365	TVHQLETAR	XP_011558758.1	PREDICTED: LOW QUALITY PROTEIN: myosin-IA [Plutella xylostella]
366	AGGSHLPDLTVITPVFHK	XP_011548691.1	PREDICTED: 5-oxoprolinase [Plutella xylostella] >XP_011548692.1 PREDICTED: 5-oxoprolinase [Plutella xylostella]
367	HLTAGNHPLSEQISVK	XP_011564475.1	PREDICTED: spectrin beta chain-like [Plutella xylostella]
368	EIEAQPELVFNGLGNNK	XP_011568503.1	PREDICTED: sodium/potassium/calcium exchanger 3-like [Plutella xylostella]
369	QELYLR	XP_011549989.1	PREDICTED: uncharacterized protein LOC105381882 [Plutella xylostella]
370	IFVFSK	AYA73999.1	Niemann-Pick type C 1-b protein [Plutella xylostella]
371	IQEKEEEFENTR	XP_011558113.1	PREDICTED: myosin heavy chain, muscle isoform X22 [Plutella xylostella]
372	YGYEISENITK	AYA73999.1	Niemann-Pick type C 1-b protein [Plutella xylostella]
373	NADPTDEEVNAVHAEFTK	XP_011562529.1	PREDICTED: 2-acylglycerol O-acyltransferase 2-A-like isoform X1 [Plutella xylostella]
374	EVSVPAER	XP_011563456.1	PREDICTED: reticulon-1-A isoform X1 [Plutella xylostella]
375	EIGLLTWLR	XP_011551027.1	PREDICTED: very-long-chain (3R)-3-hydroxyacyl-CoA dehydratase isoform X1 [Plutella xylostella]
376	GWLSVSVTR	XP_011563624.1	PREDICTED: putative inorganic phosphate cotransporter [Plutella xylostella]
377	TGVNVINSAISNLDWASK	XP_011563035.1	PREDICTED: membrane alanyl aminopeptidase-like [Plutella xylostella]
378	VLSIAYVPDR	XP_011568194.1	PREDICTED: transcription elongation factor SPT6 [Plutella xylostella]
379	QHYSLSPVK	XP_011563767.1	PREDICTED: transferrin-like [Plutella xylostella]
380	YDGQVAVFGADFQK	XP_011552861.1	PREDICTED: ubiquitin-like modifier-activating enzyme 1 [Plutella xylostella]
381	IAGVEESDAGVYR	XP_011552627.1	PREDICTED: LOW QUALITY PROTEIN: basement membrane-specific heparan sulfate proteoglycan core protein [Plutella xylostella]
382	LQASVQDLSSFDQYATEIK	XP_011547907.1	PREDICTED: V-type proton ATPase subunit H isoform X1 [Plutella xylostella]
383	LQAASDESYRDPTNLQAK	XP_011569136.1	PREDICTED: spectrin alpha chain [Plutella xylostella]
384	KVGYTPDYIYLLR	XP_011564384.1	PREDICTED: clathrin heavy chain isoform X2 [Plutella xylostella]
385	LFSALGLSPR	XP_011550917.1	PREDICTED: disco-interacting protein 2 [Plutella xylostella]
386	EGIPPDQQR	AGC11974.1	ubiquitin ribosomal protein RpS27a [Plutella xylostella] >BAD26699.1 Ribosomal protein S27A [Plutella xylostella] >XP_011549597.1 PREDICTED: ubiquitin-40S ribosomal protein S27a isoform X2 [Plutella xylostella] >sp|P68202.2|RS27A_PLUXY RecName: Full=Ubiquitin-40S ribosomal protein S27a; Contains: RecName: Full=Ubiquitin; Contains: RecName: Full=40S ribosomal protein S27a; Flags: Precursor
387	AQQELEEAEER	XP_011558113.1	PREDICTED: myosin heavy chain, muscle isoform X22 [Plutella xylostella]
388	TLFETEDAFQEK	XP_011564224.1	PREDICTED: myosin-IB-like [Plutella xylostella]
389	ENDVDAVHPGYGLLSER	XP_011560116.1	PREDICTED: pyruvate carboxylase, mitochondrial-like isoform X2 [Plutella xylostella]
390	QGLDWLKENIPQLHK	XP_011565696.1	PREDICTED: uncharacterized protein LOC105395442, partial [Plutella xylostella]
391	IITTVPLDNGHPAPVR	XP_011564760.1	PREDICTED: uncharacterized protein LOC105394551 [Plutella xylostella]
392	ALVDGLQMAR	XP_011561716.1	PREDICTED: innexin inx7 [Plutella xylostella]
393	TVSQIQAILGGR	XP_011552657.1	PREDICTED: facilitated trehalose transporter Tret1-like isoform X1 [Plutella xylostella] >XP_011552658.1 PREDICTED: facilitated trehalose transporter Tret1-like isoform X2 [Plutella xylostella]
394	NSKPDFIDVSYGTER	AYA73999.1	Niemann-Pick type C 1-b protein [Plutella xylostella]
395	TVGAHTTVSITLPR	XP_011565287.1	PREDICTED: uncharacterized protein LOC105395062 [Plutella xylostella]
396	ALWHLLQQEK	ALE60398.1	ATP-binding cassette sub-family A ABCA2 [Plutella xylostella]
397	LCITLIK	XP_011566607.1	PREDICTED: cystinosin homolog isoform X3 [Plutella xylostella]
398	FENAVFER	XP_011553595.1	PREDICTED: uncharacterized protein LOC105384991 isoform X2 [Plutella xylostella]
399	VWSLSPAMK	XP_011562370.1	PREDICTED: sodium-dependent nutrient amino acid transporter 1-like [Plutella xylostella]
400	LLLPPIFDR	XP_011568344.1	PREDICTED: uncharacterized protein LOC105397999 [Plutella xylostella] >XP_011568345.1 PREDICTED: uncharacterized protein LOC105397999 [Plutella xylostella]
401	DVEVTATENEKPSVTSR	XP_011557322.1	PREDICTED: sialin-like [Plutella xylostella]
402	QIDELQQANDK	XP_011560011.1	PREDICTED: LOW QUALITY PROTEIN: myosin heavy chain, non-muscle-like [Plutella xylostella]
403	SAGANPDLWYAR	XP_011565205.1	PREDICTED: LOW QUALITY PROTEIN: transport and Golgi organization protein 1 [Plutella xylostella]
404	HLLPFLK	XP_011551342.1	PREDICTED: proteasome-associated protein ECM29 homolog isoform X1 [Plutella xylostella]
405	WTQQGGFPVVTVR	AAS75552.1	aminopeptidase N4 [Plutella xylostella] >NP_001296022.1 aminopeptidase N precursor [Plutella xylostella]
406	SEELEEAKR	XP_011558113.1	PREDICTED: myosin heavy chain, muscle isoform X22 [Plutella xylostella]
407	GAISYCAFFDTDPAK	XP_011565696.1	PREDICTED: uncharacterized protein LOC105395442, partial [Plutella xylostella]
408	SASNFANTKPAFIMNDGVHVFNEPAVK	XP_011555515.1	PREDICTED: uncharacterized protein LOC105386610 [Plutella xylostella]
409	NSEESLAVADK	JAV02096.1	Carboxyl/cholinesterase-014a [Plutella xylostella] >XP_011556950.1 PREDICTED: juvenile hormone esterase-like isoform X2 [Plutella xylostella]
410	ADLAEQAISK	XP_011558113.1	PREDICTED: myosin heavy chain, muscle isoform X22 [Plutella xylostella]
411	HNASSGSLAPPDDK	XP_011562861.1	PREDICTED: sodium-independent sulfate anion transporter-like isoform X1 [Plutella xylostella]
412	RQEWDNPSEDEAIAK	XP_011559660.1	PREDICTED: putative inorganic phosphate cotransporter isoform X1 [Plutella xylostella]
413	LASAMQNFGLR	XP_011563435.1	PREDICTED: luciferin 4-monooxygenase-like [Plutella xylostella]
414	YSSVQLLGDLLYR	XP_011557857.1	PREDICTED: translational activator GCN1-like [Plutella xylostella]
415	LSAFIR	XP_011561101.1	PREDICTED: transmembrane channel-like protein 7 [Plutella xylostella] >XP_011561102.1 PREDICTED: transmembrane channel-like protein 7 [Plutella xylostella]
416	VTTTAEGPSR	XP_011562915.1	PREDICTED: mitochondrial sodium/hydrogen exchanger 9B2-like isoform X2 [Plutella xylostella] >XP_011562917.1 PREDICTED: mitochondrial sodium/hydrogen exchanger 9B2-like isoform X2 [Plutella xylostella] >XP_011562918.1 PREDICTED: mitochondrial sodium/hydrogen exchanger 9B2-like isoform X2 [Plutella xylostella]
417	SLLPLLVAR	XP_011567957.1	PREDICTED: protein rolling stone-like, partial [Plutella xylostella]
418	AEKPLTGMIEGGIHSR	XP_011554896.1	PREDICTED: zinc carboxypeptidase-like [Plutella xylostella]
419	LNQAWAELR	XP_011564475.1	PREDICTED: spectrin beta chain-like [Plutella xylostella]
420	TSVYWR	XP_011562370.1	PREDICTED: sodium-dependent nutrient amino acid transporter 1-like [Plutella xylostella]
421	SLHIFYLNR	XP_011550323.1	PREDICTED: nose resistant to fluoxetine protein 6-like [Plutella xylostella]
422	EIAFLANR	XP_011563435.1	PREDICTED: luciferin 4-monooxygenase-like [Plutella xylostella]
423	TLQEIEDIFR	XP_011565451.1	PREDICTED: facilitated trehalose transporter Tret1-like [Plutella xylostella]
424	ITELYEK	XP_011562290.1	PREDICTED: apolipophorins-like, partial [Plutella xylostella]
425	SFQEIQDMLR	XP_011556826.1	PREDICTED: facilitated trehalose transporter Tret1 [Plutella xylostella] >XP_011556827.1 PREDICTED: facilitated trehalose transporter Tret1 [Plutella xylostella] >XP_011556828.1 PREDICTED: facilitated trehalose transporter Tret1 [Plutella xylostella]
426	HASNDYILADSGGAPEGWCAALR	XP_011562861.1	PREDICTED: sodium-independent sulfate anion transporter-like isoform X1 [Plutella xylostella]
427	VESLIYWR	XP_011563456.1	PREDICTED: reticulon-1-A isoform X1 [Plutella xylostella]
428	TVLQEVTQLDIPTELSER	XP_011564869.1	PREDICTED: ubiquitin carboxyl-terminal hydrolase 7 [Plutella xylostella]
429	LPSTTFIGEK	XP_011565296.1	PREDICTED: 2-oxoglutarate dehydrogenase, mitochondrial [Plutella xylostella]
430	KIPVPDSNPLTK	XP_011553847.1	PREDICTED: very-long-chain enoyl-CoA reductase [Plutella xylostella]
431	GKEMGVAETSLTR	XP_011554490.1	PREDICTED: Niemann-Pick C1 protein [Plutella xylostella]
432	KADVGFAMGIAGTDVAK	XP_011549275.1	PREDICTED: plasma membrane calcium-transporting ATPase 3 [Plutella xylostella]
433	TPSQILGTFNSVAYQK	AAS75552.1	aminopeptidase N4 [Plutella xylostella] >NP_001296022.1 aminopeptidase N precursor [Plutella xylostella]
434	AVGAALGVLGPLGR	XP_011562664.1	PREDICTED: uncharacterized protein LOC105392695 [Plutella xylostella]
435	VLLPGILR	XP_011561809.1	PREDICTED: H/ACA ribonucleoprotein complex subunit 4-like [Plutella xylostella] >XP_011564949.1 PREDICTED: H/ACA ribonucleoprotein complex subunit 4-like [Plutella xylostella]
436	ISFVVFR	XP_011568059.1	PREDICTED: uncharacterized protein LOC105397740, partial [Plutella xylostella]
437	LLTVSTLSR	XP_011563165.1	PREDICTED: putative sodium-dependent multivitamin transporter isoform X2 [Plutella xylostella]
438	GSIVITDASGQK	XP_011551586.1	PREDICTED: protein 4.1 homolog [Plutella xylostella]
439	SGAFDDSTPQPVFIYTTANHIK	XP_011567737.1	PREDICTED: coatomer subunit alpha-like, partial [Plutella xylostella]
440	EWISPATVTWIIK	XP_011554896.1	PREDICTED: zinc carboxypeptidase-like [Plutella xylostella]
441	IHCLENVDK	XP_011564475.1	PREDICTED: spectrin beta chain-like [Plutella xylostella]
442	HSLLAFSSMIGR	XP_011553789.1	PREDICTED: solute carrier family 22 member 7-like isoform X1 [Plutella xylostella]
443	YTTDSNTHVTR	XP_011560705.1	PREDICTED: myosin-IB-like [Plutella xylostella]
444	YPVMFYVYSGPNTNR	XP_011564760.1	PREDICTED: uncharacterized protein LOC105394551 [Plutella xylostella]
445	GTGFGVTTGAAK	XP_011555130.1	PREDICTED: myosin-VIIa-like [Plutella xylostella]
446	VEALQAANR	XP_011563409.1	PREDICTED: tripeptidyl-peptidase 2 [Plutella xylostella]
447	SSEQLFQIVK	XP_011564806.1	PREDICTED: nucleoprotein TPR [Plutella xylostella]
448	LTTELSDDKVLK	XP_011562290.1	PREDICTED: apolipophorins-like, partial [Plutella xylostella]
449	IPTEPFANQPSYTDVR	XP_011551179.1	PREDICTED: lysosomal alpha-glucosidase-like, partial [Plutella xylostella]
450	MQHNLEQQIQAR	XP_011569136.1	PREDICTED: spectrin alpha chain [Plutella xylostella]
451	YTEHSTVGLAQQWDQLDQLSMR	XP_011569136.1	PREDICTED: spectrin alpha chain [Plutella xylostella]
452	DGVAVVR	XP_011553662.1	PREDICTED: xaa-Pro aminopeptidase 1-like [Plutella xylostella]
453	LTQPAAVAR	XP_011552068.1	PREDICTED: delta(24)-sterol reductase-like [Plutella xylostella]
454	LYDGLFK	XP_011562066.1	PREDICTED: DNA damage-binding protein 1 [Plutella xylostella]
455	DEASVHALATQLDAR	XP_011551704.1	PREDICTED: LOW QUALITY PROTEIN: spectrin beta chain, non-erythrocytic 2 [Plutella xylostella]
456	FPALTYFR	XP_011562538.1	PREDICTED: uncharacterized protein LOC105392584 [Plutella xylostella]
457	DDVPWWMR	XP_011549901.1	PREDICTED: calcium channel flower-like [Plutella xylostella]
458	DCATAEGWMAAR	XP_011569136.1	PREDICTED: spectrin alpha chain [Plutella xylostella]
459	GSELYFR	XP_011557841.1	PREDICTED: minor histocompatibility antigen H13 [Plutella xylostella]
460	LLAYMEGHTDYEYYSMAPFLNMK	XP_011563035.1	PREDICTED: membrane alanyl aminopeptidase-like [Plutella xylostella]
461	EEVLALANR	XP_011561120.1	PREDICTED: uncharacterized protein LOC105391353 [Plutella xylostella]
462	ELTFQAEEDRK	XP_011558113.1	PREDICTED: myosin heavy chain, muscle isoform X22 [Plutella xylostella]
463	NADDITQEEYGDFYK	BAE48742.1	heat shock protein 90 [Plutella xylostella]
464	LDASALGHSVVQLEGSQTLK	XP_011566252.1	PREDICTED: apolipophorins-like [Plutella xylostella]
465	EYDALLQQLSR	XP_011552461.1	PREDICTED: serine/threonine-protein kinase TAO3 [Plutella xylostella]
466	ITQVSGTVTSPR	XP_011552627.1	PREDICTED: LOW QUALITY PROTEIN: basement membrane-specific heparan sulfate proteoglycan core protein [Plutella xylostella]
467	NEDDKEASPSLFQK	XP_011568348.1	PREDICTED: monocarboxylate transporter 9-like [Plutella xylostella] >XP_011568349.1 PREDICTED: monocarboxylate transporter 9-like [Plutella xylostella] >XP_011568350.1 PREDICTED: monocarboxylate transporter 9-like [Plutella xylostella]
468	ANTLNGHAEVVLSDAVK	XP_011562290.1	PREDICTED: apolipophorins-like, partial [Plutella xylostella]
469	ALEDLATMGMAHGR	XP_011562015.1	PREDICTED: creatine transporter-like [Plutella xylostella]
470	ALALEVLHK	XP_011564218.1	PREDICTED: protein MON2 homolog [Plutella xylostella]
471	DLTDYLMK	AEP25396.1	actin [Plutella xylostella] >AOM81402.1 actin [Plutella xylostella] >BAF36825.1 muscle actin [Plutella xylostella] >NP_001296030.1 actin, muscle [Plutella xylostella] >NP_001296055.1 actin, muscle [Plutella xylostella]
472	YTIMTHYR	XP_011565696.1	PREDICTED: uncharacterized protein LOC105395442, partial [Plutella xylostella]
473	HNLEPPVSIEWR	XP_011552627.1	PREDICTED: LOW QUALITY PROTEIN: basement membrane-specific heparan sulfate proteoglycan core protein [Plutella xylostella]
474	QLTNNPNSGSHAR	XP_011555130.1	PREDICTED: myosin-VIIa-like [Plutella xylostella]
475	HQAVTGEMAQHEAR	XP_011569136.1	PREDICTED: spectrin alpha chain [Plutella xylostella]
476	QGVLEHSVNVGLDLR	XP_011566252.1	PREDICTED: apolipophorins-like [Plutella xylostella]
477	SINPLDEIPNKLR	XP_011566252.1	PREDICTED: apolipophorins-like [Plutella xylostella]
478	FSWSPR	XP_011553278.1	PREDICTED: alpha-aminoadipic semialdehyde synthase, mitochondrial [Plutella xylostella]
479	MYAWEPSFEEQVLK	XP_011561543.1	PREDICTED: multidrug resistance-associated protein 1 isoform X3 [Plutella xylostella]
480	ALQPLQHQATALAQK	XP_011551704.1	PREDICTED: LOW QUALITY PROTEIN: spectrin beta chain, non-erythrocytic 2 [Plutella xylostella]
481	GFQTLIDSYGVASYR	XP_011554692.1	PREDICTED: V-type proton ATPase 116 kDa subunit a isoform 1-like isoform X1 [Plutella xylostella] >XP_011554701.1 PREDICTED: V-type proton ATPase 116 kDa subunit a isoform 1-like isoform X1 [Plutella xylostella] >XP_011554706.1 PREDICTED: V-type proton ATPase 116 kDa subunit a isoform 1-like isoform X2 [Plutella xylostella] >XP_011557966.1 PREDICTED: V-type proton ATPase 116 kDa subunit a isoform…
482	VVSVAGTGDPWSPAGPSAR	XP_011552277.1	PREDICTED: putative serine protease K12H4.7 isoform X2 [Plutella xylostella]
483	VEENVPSGFEITR	AAS98023.1	cadherin-like protein, partial [Plutella xylostella]
484	YNIGSTGILSSLSYLAR	XP_011557322.1	PREDICTED: sialin-like [Plutella xylostella]
485	VVYAWLR	JAV01979.1	Acetyltransferase-8 [Plutella xylostella]
486	DVPFFTLTK	XP_011563045.1	PREDICTED: CTL-like protein 2 isoform X3 [Plutella xylostella]
487	MNPFNVGK	XP_011548276.1	PREDICTED: calcium-transporting ATPase sarcoplasmic/endoplasmic reticulum type isoform X2 [Plutella xylostella]
488	EAAASCLMK	XP_011556826.1	PREDICTED: facilitated trehalose transporter Tret1 [Plutella xylostella] >XP_011556827.1 PREDICTED: facilitated trehalose transporter Tret1 [Plutella xylostella] >XP_011556828.1 PREDICTED: facilitated trehalose transporter Tret1 [Plutella xylostella]
489	EYPFDLSDLK	XP_011562915.1	PREDICTED: mitochondrial sodium/hydrogen exchanger 9B2-like isoform X2 [Plutella xylostella] >XP_011562917.1 PREDICTED: mitochondrial sodium/hydrogen exchanger 9B2-like isoform X2 [Plutella xylostella] >XP_011562918.1 PREDICTED: mitochondrial sodium/hydrogen exchanger 9B2-like isoform X2 [Plutella xylostella]
490	ALDEFATK	XP_011569136.1	PREDICTED: spectrin alpha chain [Plutella xylostella]
491	LMHAGLDQPTR	AYA73999.1	Niemann-Pick type C 1-b protein [Plutella xylostella]
492	AGNVVHLYER	XP_011560116.1	PREDICTED: pyruvate carboxylase, mitochondrial-like isoform X2 [Plutella xylostella]
493	LEFHATNDGK	XP_011566252.1	PREDICTED: apolipophorins-like [Plutella xylostella]
494	QGLDWLK	XP_011565696.1	PREDICTED: uncharacterized protein LOC105395442, partial [Plutella xylostella]
495	HMIFWNLILNK	AGI98247.1	ATP synthase F0 subunit 6, partial (mitochondrion) [Plutella xylostella]
496	AQIVNDVLYFLR	XP_011563035.1	PREDICTED: membrane alanyl aminopeptidase-like [Plutella xylostella]
497	QCECDEELAVYDER	XP_011548504.1	PREDICTED: tenascin-X-like [Plutella xylostella]
498	ITDPDKPAVEDFK	QDY92632.1	P-glycoprotein [Plutella xylostella]
499	FYHVLLPR	XP_011553265.1	PREDICTED: protein YIPF6-like [Plutella xylostella] >XP_011557474.1 PREDICTED: protein YIPF6-like [Plutella xylostella]
500	LQNGITITLPQR	XP_011566252.1	PREDICTED: apolipophorins-like [Plutella xylostella]
501	IFSPDPIVAK	BAD26689.1	Ribosomal protein L18A [Plutella xylostella] >NP_001292407.1 60S ribosomal protein L18a [Plutella xylostella]
502	LEGQLHATK	XP_011563915.1	PREDICTED: huntingtin-interacting protein 1-related protein-like [Plutella xylostella]
503	HANAFHTWLTETR	XP_011569136.1	PREDICTED: spectrin alpha chain [Plutella xylostella]
504	LVLFLIGK	XP_011553789.1	PREDICTED: solute carrier family 22 member 7-like isoform X1 [Plutella xylostella]
505	AGTVTSVAITNGQK	XP_011560116.1	PREDICTED: pyruvate carboxylase, mitochondrial-like isoform X2 [Plutella xylostella]
506	HAVTVTWK	XP_011551827.1	PREDICTED: protein mesh-like [Plutella xylostella]
507	GGIPEPYITWDR	XP_011552627.1	PREDICTED: LOW QUALITY PROTEIN: basement membrane-specific heparan sulfate proteoglycan core protein [Plutella xylostella]
508	LTAEEILER	XP_011552866.1	PREDICTED: pyruvate carboxylase, mitochondrial-like [Plutella xylostella]
509	IVLFDTLIEK	XP_011555622.1	PREDICTED: CAAX prenyl protease 1 homolog [Plutella xylostella]
510	LLINAFQFLK	XP_011552842.1	PREDICTED: uncharacterized protein LOC105384324 [Plutella xylostella]
511	YTVDLHVFK	XP_011566252.1	PREDICTED: apolipophorins-like [Plutella xylostella]
512	SELNEDPK	XP_011568793.1	PREDICTED: alpha-tocopherol transfer protein-like [Plutella xylostella] >XP_011568798.1 PREDICTED: alpha-tocopherol transfer protein-like [Plutella xylostella]
513	NLQGQIALLTKPTEYVCVIK	XP_011548395.1	PREDICTED: apolipophorins-like [Plutella xylostella]
514	TNEEYLLADR	XP_011563165.1	PREDICTED: putative sodium-dependent multivitamin transporter isoform X2 [Plutella xylostella]
515	GQYSSYPIK	XP_011558585.1	PREDICTED: protein transport protein Sec61 subunit alpha isoform 2-like [Plutella xylostella]
516	VLVFEPPPGIR	XP_011554846.1	PREDICTED: dynein heavy chain, cytoplasmic [Plutella xylostella]
517	DAFEVTGYTLTGSVATGAGQPLAGAR	XP_011566690.1	PREDICTED: nodal modulator 1-like [Plutella xylostella]
518	RAQLDELQTVLTK	XP_011560011.1	PREDICTED: LOW QUALITY PROTEIN: myosin heavy chain, non-muscle-like [Plutella xylostella]
519	QVLSWK	XP_011549989.1	PREDICTED: uncharacterized protein LOC105381882 [Plutella xylostella]
520	FTYAEFVHR	XP_011555130.1	PREDICTED: myosin-VIIa-like [Plutella xylostella]
521	TDGLSDQVER	XP_011555973.1	PREDICTED: serine/threonine-protein kinase mig-15 [Plutella xylostella]
522	GSTGYEWVIFNK	ADA59492.1	midgut target receptor, partial [Plutella xylostella]
523	TVSVLSEKDEDELPIPEASPEK	QDY92632.1	P-glycoprotein [Plutella xylostella]
524	EANGDISAR	XP_011566690.1	PREDICTED: nodal modulator 1-like [Plutella xylostella]
525	TGAIGFVSR	JAV02010.1	Fatty Acid Transport Protein-1 [Plutella xylostella] >XP_011558258.1 PREDICTED: long-chain fatty acid transport protein 4-like [Plutella xylostella]
526	DTQLTSEDTR	XP_011551163.1	PREDICTED: uncharacterized family 31 glucosidase C30D11.01c-like [Plutella xylostella]
527	SPIYSHFGESITGASTIR	XP_011561543.1	PREDICTED: multidrug resistance-associated protein 1 isoform X3 [Plutella xylostella]
528	TDYTNYALAYSCVDLEDDRR	XP_011549989.1	PREDICTED: uncharacterized protein LOC105381882 [Plutella xylostella]
529	EGVQQHSGDMVLALAR	XP_011559707.1	PREDICTED: endoplasmic reticulum metallopeptidase 1-like [Plutella xylostella]
530	ELGLDYYR	XP_011548743.1	PREDICTED: myrosinase 1-like [Plutella xylostella]
531	WTSYGATVGHFGSQDPEIVK	XP_011561283.1	PREDICTED: V-type proton ATPase 116 kDa subunit a isoform 1 isoform X3 [Plutella xylostella]
532	QQLLTQSLELQLLQR	XP_011564475.1	PREDICTED: spectrin beta chain-like [Plutella xylostella]
533	TSAANLEAGLPPTTAPR	XP_011549901.1	PREDICTED: calcium channel flower-like [Plutella xylostella]
534	SQDKPSTLVK	XP_011561363.1	PREDICTED: ceramide synthase 5 isoform X3 [Plutella xylostella] >XP_011561364.1 PREDICTED: ceramide synthase 5 isoform X4 [Plutella xylostella]
535	AFENLLK	XP_011548245.1	PREDICTED: alpha-mannosidase 2 isoform X2 [Plutella xylostella]
536	VLLEQR	XP_011566203.1	PREDICTED: dnaJ homolog subfamily C member 13-like, partial [Plutella xylostella]
537	LNPFSAVLR	XP_011553667.1	PREDICTED: 60S ribosomal protein L4-like [Plutella xylostella]
538	AIGFVQQEPILFDR	QDY92632.1	P-glycoprotein [Plutella xylostella]
539	GGAPNFINLKPSQVLTQTTTTINR	AAB70755.1	aminopeptidase N [Plutella xylostella] >NP_001292446.1 membrane alanyl aminopeptidase-like precursor [Plutella xylostella]
540	VLMILAADELR	XP_011563344.1	PREDICTED: endoribonuclease Dicer [Plutella xylostella]
541	DLNKSEAPEVVK	XP_011562370.1	PREDICTED: sodium-dependent nutrient amino acid transporter 1-like [Plutella xylostella]
542	SLVYEHR	XP_011560705.1	PREDICTED: myosin-IB-like [Plutella xylostella]
543	VGEATETALIVLAEK	XP_011548276.1	PREDICTED: calcium-transporting ATPase sarcoplasmic/endoplasmic reticulum type isoform X2 [Plutella xylostella]
544	SLQQIR	XP_011559212.1	PREDICTED: amine sulfotransferase [Plutella xylostella]
545	KLEVENFNK	XP_011551131.1	PREDICTED: xanthine dehydrogenase-like [Plutella xylostella]
546	IISLTIGDSR	XP_011563409.1	PREDICTED: tripeptidyl-peptidase 2 [Plutella xylostella]
547	NGSAIALGGWNGK	XP_011549989.1	PREDICTED: uncharacterized protein LOC105381882 [Plutella xylostella]
548	QIVEENLATIK	XP_011562081.1	PREDICTED: transmembrane protein 208 [Plutella xylostella]
549	VPAFER	XP_011554692.1	PREDICTED: V-type proton ATPase 116 kDa subunit a isoform 1-like isoform X1 [Plutella xylostella] >XP_011554701.1 PREDICTED: V-type proton ATPase 116 kDa subunit a isoform 1-like isoform X1 [Plutella xylostella] >XP_011554706.1 PREDICTED: V-type proton ATPase 116 kDa subunit a isoform 1-like isoform X2 [Plutella xylostella] >XP_011557966.1 PREDICTED: V-type proton ATPase 116 kDa subunit a isoform…
550	STNMTVDPIEK	XP_011555632.1	PREDICTED: organic cation transporter protein-like [Plutella xylostella]
551	LLQQEVGFYDDR	QDY92632.1	P-glycoprotein [Plutella xylostella]
552	SLIGTIR	XP_011553793.1	PREDICTED: organic cation transporter protein-like [Plutella xylostella]
553	ALAQAAGAAGR	XP_011552075.1	PREDICTED: nuclear pore complex protein Nup205-like [Plutella xylostella]
554	SDLAPIALETDQAQK	XP_011568395.1	PREDICTED: laminin subunit beta-1-like, partial [Plutella xylostella]
555	NWQWWR	XP_011560011.1	PREDICTED: LOW QUALITY PROTEIN: myosin heavy chain, non-muscle-like [Plutella xylostella]
556	YAGILSAYGMALADVVHEAQTPSAAK	XP_011548691.1	PREDICTED: 5-oxoprolinase [Plutella xylostella] >XP_011548692.1 PREDICTED: 5-oxoprolinase [Plutella xylostella]
557	DEQDYYYYVER	XP_011563435.1	PREDICTED: luciferin 4-monooxygenase-like [Plutella xylostella]
558	TPDMDEIIEAAK	QDY92632.1	P-glycoprotein [Plutella xylostella]
559	AQILQTTPK	XP_011552461.1	PREDICTED: serine/threonine-protein kinase TAO3 [Plutella xylostella]
560	LAEAEETIESLNQK	XP_011558113.1	PREDICTED: myosin heavy chain, muscle isoform X22 [Plutella xylostella]
561	SGEVVESGNHEELMK	QDY92632.1	P-glycoprotein [Plutella xylostella]
562	RGDVLTLLNSNNK	XP_011569136.1	PREDICTED: spectrin alpha chain [Plutella xylostella]
563	WYYVNTLTR	XP_011566628.1	PREDICTED: nose resistant to fluoxetine protein 6-like, partial [Plutella xylostella]
564	DGQWIHMIDR	XP_011566506.1	PREDICTED: uncharacterized protein LOC105396219 [Plutella xylostella]
565	ATAIANAAEK	XP_011558113.1	PREDICTED: myosin heavy chain, muscle isoform X22 [Plutella xylostella]
566	EIAEWLLTDER	XP_011550396.1	PREDICTED: brefeldin A-inhibited guanine nucleotide-exchange protein 1 [Plutella xylostella]
567	FVGVWNEIEAYPK	XP_011549989.1	PREDICTED: uncharacterized protein LOC105381882 [Plutella xylostella]
568	DPEAADTFDPFAER	XP_011557450.1	PREDICTED: proton-coupled amino acid transporter 4 isoform X1 [Plutella xylostella]
569	TLLEQADR	XP_011558113.1	PREDICTED: myosin heavy chain, muscle isoform X22 [Plutella xylostella]
570	GLDDGITTEGR	XP_011557134.1	PREDICTED: copper-transporting ATPase 1 [Plutella xylostella]
571	YDVIAQVHR	XP_011567870.1	PREDICTED: uncharacterized protein LOC105397545, partial [Plutella xylostella]
572	YFEVILVDPSHK	BAD26671.1	Ribosomal protein L15 [Plutella xylostella] >NP_001296009.1 60S ribosomal protein L15 [Plutella xylostella] >XP_011550628.1 PREDICTED: 60S ribosomal protein L15 [Plutella xylostella]
573	QFLHAAAAAAADAMLR	XP_011562290.1	PREDICTED: apolipophorins-like, partial [Plutella xylostella]
574	AVGTAWVTVPVDHFNPLDDR	XP_011555773.1	PREDICTED: thymus-specific serine protease-like, partial [Plutella xylostella]
575	ENGYELNSR	XP_011562353.1	PREDICTED: scavenger receptor class B member 1 isoform X1 [Plutella xylostella]
576	DPLYWISYR	XP_011548758.1	PREDICTED: plexin A3 [Plutella xylostella]
577	LLVASDDYGR	XP_011569136.1	PREDICTED: spectrin alpha chain [Plutella xylostella]
578	HPLLDLPSPMDK	XP_011555130.1	PREDICTED: myosin-VIIa-like [Plutella xylostella]
579	DLAAIQAR	XP_011564475.1	PREDICTED: spectrin beta chain-like [Plutella xylostella]
580	ENIDFVR	XP_011569129.1	PREDICTED: HEAT repeat-containing protein 1 [Plutella xylostella]
581	TVNIGVSTEQRPIK	XP_011554896.1	PREDICTED: zinc carboxypeptidase-like [Plutella xylostella]
582	TANSVFVR	XP_011561519.1	PREDICTED: peptide transporter family 1 isoform X2 [Plutella xylostella]
583	ALLANAAISALR	XP_011549404.1	PREDICTED: Krueppel homolog 2 [Plutella xylostella]
584	LWLVWSR	ALE60398.1	ATP-binding cassette sub-family A ABCA2 [Plutella xylostella]
585	EEEEEEPER	XP_011562370.1	PREDICTED: sodium-dependent nutrient amino acid transporter 1-like [Plutella xylostella]
586	DANGEIQQSLLDK	XP_011549275.1	PREDICTED: plasma membrane calcium-transporting ATPase 3 [Plutella xylostella]
587	LGDSALVR	XP_011562066.1	PREDICTED: DNA damage-binding protein 1 [Plutella xylostella]
588	DRAFDVSEPR	XP_011563035.1	PREDICTED: membrane alanyl aminopeptidase-like [Plutella xylostella]
589	GFSTALSVFTER	AKC96182.1	ABC transporter subfamily C4 protein [Plutella xylostella]
590	ELSNEANAVMDR	XP_011549989.1	PREDICTED: uncharacterized protein LOC105381882 [Plutella xylostella]
591	SLIHVNVPR	XP_011556832.1	PREDICTED: UDP-glucose:glycoprotein glucosyltransferase [Plutella xylostella]
592	YHTEIVFAR	XP_011548237.1	PREDICTED: sodium/potassium-transporting ATPase subunit alpha isoform X5 [Plutella xylostella]
593	SEFVQLNR	XP_011555959.1	PREDICTED: golgin subfamily A member 4-like [Plutella xylostella]
594	LFNLTK	XP_011556043.1	PREDICTED: 40S ribosomal protein S6 [Plutella xylostella]
595	AAAITIQK	XP_011555130.1	PREDICTED: myosin-VIIa-like [Plutella xylostella]
596	ALVASDK	XP_011564224.1	PREDICTED: myosin-IB-like [Plutella xylostella]
597	NANIVVPYTR	XP_011562641.1	PREDICTED: solute carrier family 10 member 6-like [Plutella xylostella] >XP_011562642.1 PREDICTED: solute carrier family 10 member 6-like [Plutella xylostella] >XP_011562643.1 PREDICTED: solute carrier family 10 member 6-like [Plutella xylostella]
598	KDFLVPGFLAPK	XP_011563344.1	PREDICTED: endoribonuclease Dicer [Plutella xylostella]
599	GLLGDGNNEPFDDFRLPNGK	XP_011566252.1	PREDICTED: apolipophorins-like [Plutella xylostella]
600	STALEMEEAARPK	XP_011555811.1	PREDICTED: uncharacterized protein LOC105386862 [Plutella xylostella]
601	VLGPYTFSIGDTSAFSK	XP_011554569.1	PREDICTED: uncharacterized protein LOC105385824 [Plutella xylostella]
602	TLFSDPSIANPR	XP_011553587.1	PREDICTED: nidogen-1 [Plutella xylostella]
603	EDLAALEK	XP_011549667.1	PREDICTED: tubulin alpha chain-like [Plutella xylostella]
604	ELASWSIMVR	XP_011554692.1	PREDICTED: V-type proton ATPase 116 kDa subunit a isoform 1-like isoform X1 [Plutella xylostella] >XP_011554701.1 PREDICTED: V-type proton ATPase 116 kDa subunit a isoform 1-like isoform X1 [Plutella xylostella] >XP_011554706.1 PREDICTED: V-type proton ATPase 116 kDa subunit a isoform 1-like isoform X2 [Plutella xylostella] >XP_011557966.1 PREDICTED: V-type proton ATPase 116 kDa subunit a isoform…
605	LLELGPRPEVAQQAR	XP_011567737.1	PREDICTED: coatomer subunit alpha-like, partial [Plutella xylostella]
606	SVYDLDNIR	XP_011556832.1	PREDICTED: UDP-glucose:glycoprotein glucosyltransferase [Plutella xylostella]
607	AVFSWK	XP_011549989.1	PREDICTED: uncharacterized protein LOC105381882 [Plutella xylostella]
608	FGLYEVFK	BAX57168.1	phosphate carrier 1 [Plutella xylostella]
609	LDALFGSWK	XP_011553667.1	PREDICTED: 60S ribosomal protein L4-like [Plutella xylostella]
610	YSSPSSNKPMR	XP_011566252.1	PREDICTED: apolipophorins-like [Plutella xylostella]
611	NILFSGTNVAAGK	XP_011548276.1	PREDICTED: calcium-transporting ATPase sarcoplasmic/endoplasmic reticulum type isoform X2 [Plutella xylostella]
612	SGSSVPPILNR	XP_011561283.1	PREDICTED: V-type proton ATPase 116 kDa subunit a isoform 1 isoform X3 [Plutella xylostella]
613	HSIITPWYR	XP_011563344.1	PREDICTED: endoribonuclease Dicer [Plutella xylostella]
614	LEDADDLYK	XP_011564475.1	PREDICTED: spectrin beta chain-like [Plutella xylostella]
615	SLFAGVPSLGENKPK	XP_011569081.1	PREDICTED: surfeit locus protein 4 homolog [Plutella xylostella]
616	SAYLSVDEQQR	XP_011552627.1	PREDICTED: LOW QUALITY PROTEIN: basement membrane-specific heparan sulfate proteoglycan core protein [Plutella xylostella]
617	MSIGTITAHELGHK	AAS75551.1	aminopeptidase N2 [Plutella xylostella]
618	FYWLK	XP_011561280.1	PREDICTED: uncharacterized protein LOC105391499 [Plutella xylostella]
619	TVENIASSVSPSLR	XP_011562821.1	PREDICTED: trypsin CFT-1-like [Plutella xylostella]
620	HAVEGSNPIWNEQIR	AAS98023.1	cadherin-like protein, partial [Plutella xylostella]
621	VENHSDGTIFLY	XP_011561120.1	PREDICTED: uncharacterized protein LOC105391353 [Plutella xylostella]
622	LEEAGGATSAQIELNK	XP_011558113.1	PREDICTED: myosin heavy chain, muscle isoform X22 [Plutella xylostella]
623	SKDVTSLYYALK	XP_011550800.1	PREDICTED: dolichyl-diphosphooligosaccharide--protein glycosyltransferase subunit 2 [Plutella xylostella]
624	GQPDPETIQSGPEYDNDLDK	XP_011549275.1	PREDICTED: plasma membrane calcium-transporting ATPase 3 [Plutella xylostella]
625	ADIAPHVK	XP_011557857.1	PREDICTED: translational activator GCN1-like [Plutella xylostella]
626	LIEWPWK	XP_011551182.1	PREDICTED: solute carrier family 41 member 1-like [Plutella xylostella]
627	QVNSWIAGR	XP_011549989.1	PREDICTED: uncharacterized protein LOC105381882 [Plutella xylostella]
628	ITAEPSTQDDPQYMFLR	XP_011564475.1	PREDICTED: spectrin beta chain-like [Plutella xylostella]
629	TQELPIFVR	XP_011548982.1	PREDICTED: uncharacterized family 31 glucosidase KIAA1161-like isoform X2 [Plutella xylostella]
630	APVIGITVLDPDPSDMER	XP_011565371.1	PREDICTED: protein lethal(2) giant larvae-like [Plutella xylostella]
631	NSFEQFCINFCNEK	XP_011560705.1	PREDICTED: myosin-IB-like [Plutella xylostella]
632	SIYETNTGYPR	XP_011552575.1	PREDICTED: putative transporter ZK637.1 [Plutella xylostella]
633	SPVTVPIYGALK	XP_011563639.1	PREDICTED: vanin-like protein 1 isoform X2 [Plutella xylostella]
634	MTVVQSYICEK	XP_011549275.1	PREDICTED: plasma membrane calcium-transporting ATPase 3 [Plutella xylostella]
635	HAWFHSEIFTYNR	XP_011559707.1	PREDICTED: endoplasmic reticulum metallopeptidase 1-like [Plutella xylostella]
636	ANDLSQALAEEEEK	XP_011560011.1	PREDICTED: LOW QUALITY PROTEIN: myosin heavy chain, non-muscle-like [Plutella xylostella]
637	VNSTENAISAVTK	XP_011549466.1	PREDICTED: importin-5 [Plutella xylostella]
638	NALTQADFSNLK	XP_011560675.1	PREDICTED: toll-like receptor 3 [Plutella xylostella]
639	QNAISATVITATPDIK	XP_011566252.1	PREDICTED: apolipophorins-like [Plutella xylostella]
640	EISENHDIGSNK	XP_011550314.1	PREDICTED: gamma-secretase subunit Aph-1-like [Plutella xylostella] >XP_011560801.1 PREDICTED: gamma-secretase subunit Aph-1-like [Plutella xylostella]
641	QILTHFQQQASK	XP_011554212.1	PREDICTED: vigilin [Plutella xylostella]
642	TFVEYLSK	XP_011563708.1	PREDICTED: proteasome activator complex subunit 4-like [Plutella xylostella]
643	TTIYAPPAYNVVETNMPLR	AAS75552.1	aminopeptidase N4 [Plutella xylostella] >NP_001296022.1 aminopeptidase N precursor [Plutella xylostella]
644	SHGVNQLKPTR	BAD26671.1	Ribosomal protein L15 [Plutella xylostella] >NP_001296009.1 60S ribosomal protein L15 [Plutella xylostella] >XP_011550628.1 PREDICTED: 60S ribosomal protein L15 [Plutella xylostella]
645	EFISQVNPPK	XP_011558113.1	PREDICTED: myosin heavy chain, muscle isoform X22 [Plutella xylostella]
646	KFDEFQK	XP_011569136.1	PREDICTED: spectrin alpha chain [Plutella xylostella]
647	EIPQEEYDIVTDGLK	XP_011553279.1	PREDICTED: probable phospholipid-transporting ATPase IF [Plutella xylostella]
648	LLAEMSDHTGLDFYEVDANLK	ADA59493.1	midgut target receptor, partial [Plutella xylostella]
649	DKEISSLTAK	XP_011558113.1	PREDICTED: myosin heavy chain, muscle isoform X22 [Plutella xylostella]
650	ELTDEINQFMK	XP_011548691.1	PREDICTED: 5-oxoprolinase [Plutella xylostella] >XP_011548692.1 PREDICTED: 5-oxoprolinase [Plutella xylostella]
651	RPTETVAEHIGR	XP_011554490.1	PREDICTED: Niemann-Pick C1 protein [Plutella xylostella]
652	WEAPWESK	XP_011550590.1	PREDICTED: E3 ubiquitin-protein ligase synoviolin [Plutella xylostella]
653	DVAYVEAHGTGTK	JAV02015.1	Fatty acid synthase-4, partial [Plutella xylostella]
654	LAGIHGDHAPAIHAK	XP_011569136.1	PREDICTED: spectrin alpha chain [Plutella xylostella]
655	ADITGFLR	XP_011553595.1	PREDICTED: uncharacterized protein LOC105384991 isoform X2 [Plutella xylostella]
656	AFFEAPPHVFAIADNAYR	XP_011560705.1	PREDICTED: myosin-IB-like [Plutella xylostella]
657	DALSVGALQR	XP_011564475.1	PREDICTED: spectrin beta chain-like [Plutella xylostella]
658	EHALLAFTLGVK	XP_011561146.1	PREDICTED: elongation factor 1-alpha [Plutella xylostella]
659	YPYYISQLYK	XP_011551027.1	PREDICTED: very-long-chain (3R)-3-hydroxyacyl-CoA dehydratase isoform X1 [Plutella xylostella]
660	IAAYLYK	XP_011564384.1	PREDICTED: clathrin heavy chain isoform X2 [Plutella xylostella]
661	DVLTQVYYGDVR	XP_011565696.1	PREDICTED: uncharacterized protein LOC105395442, partial [Plutella xylostella]
662	HSGSFYLK	XP_011568298.1	PREDICTED: otopetrin-2-like isoform X2 [Plutella xylostella]
663	STIPVLIGIAR	XP_011559140.1	PREDICTED: phosphatidylinositol 4-kinase alpha-like [Plutella xylostella]
664	NLEHPNSTLGSIVHLLK	XP_011562167.1	PREDICTED: proton-coupled amino acid transporter 1-like [Plutella xylostella]
665	EAMESLYPTLSSAGLK	XP_011550323.1	PREDICTED: nose resistant to fluoxetine protein 6-like [Plutella xylostella]
666	IGVFTEDEDTTGK	XP_011548276.1	PREDICTED: calcium-transporting ATPase sarcoplasmic/endoplasmic reticulum type isoform X2 [Plutella xylostella]
667	SGIMTYQR	XP_011555108.1	PREDICTED: membrane alanyl aminopeptidase-like [Plutella xylostella]
668	MQIFVK	AGC11974.1	ubiquitin ribosomal protein RpS27a [Plutella xylostella] >BAD26699.1 Ribosomal protein S27A [Plutella xylostella] >XP_011549597.1 PREDICTED: ubiquitin-40S ribosomal protein S27a isoform X2 [Plutella xylostella] >sp|P68202.2|RS27A_PLUXY RecName: Full=Ubiquitin-40S ribosomal protein S27a; Contains: RecName: Full=Ubiquitin; Contains: RecName: Full=40S ribosomal protein S27a; Flags: Precursor
669	FEESEEVLK	XP_011553793.1	PREDICTED: organic cation transporter protein-like [Plutella xylostella]
670	ITSPTIK	XP_011552627.1	PREDICTED: LOW QUALITY PROTEIN: basement membrane-specific heparan sulfate proteoglycan core protein [Plutella xylostella]
671	IYIDSNNNPER	XP_011564384.1	PREDICTED: clathrin heavy chain isoform X2 [Plutella xylostella]
672	STGEGAGPQEYTLIK	XP_011556636.1	PREDICTED: leucine--tRNA ligase, cytoplasmic [Plutella xylostella]
673	ALNDQANYFR	XP_011554557.1	PREDICTED: transmembrane protein 62-like [Plutella xylostella]
674	YGLNELPTEEGK	XP_011548276.1	PREDICTED: calcium-transporting ATPase sarcoplasmic/endoplasmic reticulum type isoform X2 [Plutella xylostella]
675	ILTVIANGQK	XP_011564475.1	PREDICTED: spectrin beta chain-like [Plutella xylostella]
676	DDLNGFYR	XP_011555515.1	PREDICTED: uncharacterized protein LOC105386610 [Plutella xylostella]
677	ATYSEGPNGSVR	XP_011549989.1	PREDICTED: uncharacterized protein LOC105381882 [Plutella xylostella]
678	NVNYGWLIR	AIS35862.1	cytochrome b (mitochondrion) [Plutella xylostella] >YP_009093650.1 cytochrome b (mitochondrion) [Plutella xylostella]
679	YVFNWQK	XP_011555125.1	PREDICTED: manganese-transporting ATPase 13A1 [Plutella xylostella]
680	FAEYQEFR	XP_011562371.1	PREDICTED: sodium-dependent nutrient amino acid transporter 1-like [Plutella xylostella]
681	LAALSEHTAR	XP_011554846.1	PREDICTED: dynein heavy chain, cytoplasmic [Plutella xylostella]
682	LMGAIPSGIPSVQPPPFSYVR	XP_011562861.1	PREDICTED: sodium-independent sulfate anion transporter-like isoform X1 [Plutella xylostella]
683	TFANSLEGVR	XP_011558164.1	PREDICTED: spectrin beta chain isoform X8 [Plutella xylostella]
684	EYMASITK	XP_011555515.1	PREDICTED: uncharacterized protein LOC105386610 [Plutella xylostella]
685	VYTFNSVR	XP_011549275.1	PREDICTED: plasma membrane calcium-transporting ATPase 3 [Plutella xylostella]
686	FHLFVGPEPR	XP_011551179.1	PREDICTED: lysosomal alpha-glucosidase-like, partial [Plutella xylostella]
687	EQVEEEAEGK	XP_011558113.1	PREDICTED: myosin heavy chain, muscle isoform X22 [Plutella xylostella]
688	DDEQALHLANK	XP_011560011.1	PREDICTED: LOW QUALITY PROTEIN: myosin heavy chain, non-muscle-like [Plutella xylostella]
689	GAVGAFYGILK	XP_011555130.1	PREDICTED: myosin-VIIa-like [Plutella xylostella]
690	HSLFAFSSMIGR	XP_011553793.1	PREDICTED: organic cation transporter protein-like [Plutella xylostella]
691	QVLHFSIK	XP_011559660.1	PREDICTED: putative inorganic phosphate cotransporter isoform X1 [Plutella xylostella]
692	VDDLAAELDASQK	XP_011558113.1	PREDICTED: myosin heavy chain, muscle isoform X22 [Plutella xylostella]
693	INLPNSEVVDINGHVGIAGHNVEGDIK	XP_011548395.1	PREDICTED: apolipophorins-like [Plutella xylostella]
694	SRQDFNYFNSR	AYA73999.1	Niemann-Pick type C 1-b protein [Plutella xylostella]
695	HVPFITGYANR	JAV02082.1	Carboxyl/cholinesterase-002a [Plutella xylostella] >XP_011561892.1 PREDICTED: venom carboxylesterase-6-like [Plutella xylostella]
696	NYLELTELK	XP_011561283.1	PREDICTED: V-type proton ATPase 116 kDa subunit a isoform 1 isoform X3 [Plutella xylostella]
697	FELNVHK	XP_011562290.1	PREDICTED: apolipophorins-like, partial [Plutella xylostella]
698	AVVQEGEDPDPTPYLFVSLEQK	XP_011558113.1	PREDICTED: myosin heavy chain, muscle isoform X22 [Plutella xylostella]
699	APTTYDEESGAEYDSSSWK	XP_011557640.1	PREDICTED: uncharacterized protein LOC105388435 [Plutella xylostella]
700	GTLQGDIHR	XP_011550164.1	PREDICTED: chaoptin-like isoform X2 [Plutella xylostella]
701	VADAGNDNAGFDPVPEK	XP_011562371.1	PREDICTED: sodium-dependent nutrient amino acid transporter 1-like [Plutella xylostella]
702	FPEKPR	ALE60398.1	ATP-binding cassette sub-family A ABCA2 [Plutella xylostella]
703	GNTIAIVEK	XP_011564334.1	PREDICTED: CD63 antigen [Plutella xylostella]
704	NDVETLK	XP_011562290.1	PREDICTED: apolipophorins-like, partial [Plutella xylostella]
705	MTEHLLGYNVHR	ADA59493.1	midgut target receptor, partial [Plutella xylostella]
706	VVTAAHCWYDGNNQAR	XP_011560712.1	PREDICTED: collagenase-like [Plutella xylostella]
707	DPDELLSSQHR	XP_011549214.1	PREDICTED: probable phospholipid-transporting ATPase IA isoform X1 [Plutella xylostella] >XP_011549215.1 PREDICTED: probable phospholipid-transporting ATPase IA isoform X2 [Plutella xylostella]
708	EGDRTDYDFLWQR	XP_011563035.1	PREDICTED: membrane alanyl aminopeptidase-like [Plutella xylostella]
709	EQEVAVLK	XP_011560011.1	PREDICTED: LOW QUALITY PROTEIN: myosin heavy chain, non-muscle-like [Plutella xylostella]
710	VGYTPDYIYLLR	XP_011564384.1	PREDICTED: clathrin heavy chain isoform X2 [Plutella xylostella]
711	AAIPALDFK	AKC96179.1	ABC transporter subfamily C1 protein [Plutella xylostella]
712	IQQEVETK	XP_011551380.1	PREDICTED: moesin/ezrin/radixin homolog 1 isoform X1 [Plutella xylostella] >XP_011551381.1 PREDICTED: moesin/ezrin/radixin homolog 1 isoform X2 [Plutella xylostella]
713	LDDVTFKPLK	XP_011558758.1	PREDICTED: LOW QUALITY PROTEIN: myosin-IA [Plutella xylostella]
714	FNGGVQRPTENEIK	XP_011566252.1	PREDICTED: apolipophorins-like [Plutella xylostella]
715	LLLIQAFR	XP_011554846.1	PREDICTED: dynein heavy chain, cytoplasmic [Plutella xylostella]
716	LKWPMLFSR	XP_011555130.1	PREDICTED: myosin-VIIa-like [Plutella xylostella]
717	DKDFLLTAISK	XP_011559302.1	PREDICTED: transmembrane channel-like protein 5 [Plutella xylostella]
718	SDFDIPVAVK	XP_011555130.1	PREDICTED: myosin-VIIa-like [Plutella xylostella]
719	SLKDEIEELMAQNER	XP_011565205.1	PREDICTED: LOW QUALITY PROTEIN: transport and Golgi organization protein 1 [Plutella xylostella]
720	DLDNLNYR	XP_011552461.1	PREDICTED: serine/threonine-protein kinase TAO3 [Plutella xylostella]
721	TFGEDAVTVGVR	XP_011555546.1	PREDICTED: hypoxia up-regulated protein 1 [Plutella xylostella]
722	AVLVNIFGGIVR	XP_011566289.1	PREDICTED: succinyl-CoA ligase [ADP-forming] subunit beta, mitochondrial-like [Plutella xylostella]
723	SQYFSEVNDLR	XP_011558113.1	PREDICTED: myosin heavy chain, muscle isoform X22 [Plutella xylostella]
724	VLLKPDK	XP_011552142.1	PREDICTED: pre-mRNA-processing-splicing factor 8 [Plutella xylostella]
725	YLDAVITDLGYEAVDSNEPLTR	AAS75551.1	aminopeptidase N2 [Plutella xylostella]
726	VPDLIEPR	XP_011549472.1	PREDICTED: LOW QUALITY PROTEIN: nose resistant to fluoxetine protein 6-like [Plutella xylostella]
727	TLSASSASAINSYLSR	XP_011549989.1	PREDICTED: uncharacterized protein LOC105381882 [Plutella xylostella]
728	LFSYSSTPK	XP_011550349.1	PREDICTED: uncharacterized protein LOC105382199 [Plutella xylostella]
729	YSTDVTK	XP_011548508.1	PREDICTED: uncharacterized protein LOC105380615 [Plutella xylostella]
730	FLLLSIR	XP_011553123.1	PREDICTED: LOW QUALITY PROTEIN: glucose transporter type 1-like [Plutella xylostella]
731	LWLASGSK	XP_011549472.1	PREDICTED: LOW QUALITY PROTEIN: nose resistant to fluoxetine protein 6-like [Plutella xylostella]
732	TQPFATHSTENLR	XP_011555773.1	PREDICTED: thymus-specific serine protease-like, partial [Plutella xylostella]
733	VGYTGLLDEETAYTYR	BAX57168.1	phosphate carrier 1 [Plutella xylostella]
734	CVTMSPSTYLGENR	AYA73999.1	Niemann-Pick type C 1-b protein [Plutella xylostella]
735	SVAPGPTGLADHLR	XP_011556259.1	PREDICTED: coatomer subunit alpha-like [Plutella xylostella]
736	QLSILEQK	XP_011547907.1	PREDICTED: V-type proton ATPase subunit H isoform X1 [Plutella xylostella]
737	GDLVTVVLPGGEEK	XP_011558113.1	PREDICTED: myosin heavy chain, muscle isoform X22 [Plutella xylostella]
738	ESLLLALADVK	XP_011552627.1	PREDICTED: LOW QUALITY PROTEIN: basement membrane-specific heparan sulfate proteoglycan core protein [Plutella xylostella]
739	VWYTVDRPTEGWK	XP_011568330.1	PREDICTED: NADH-cytochrome b5 reductase 2 isoform X2 [Plutella xylostella]
740	QEWDNPSEDEAIAK	XP_011559660.1	PREDICTED: putative inorganic phosphate cotransporter isoform X1 [Plutella xylostella]
741	MVVQSTDTAQK	XP_011561519.1	PREDICTED: peptide transporter family 1 isoform X2 [Plutella xylostella]
742	STDDAFGSMVR	XP_011548096.1	PREDICTED: lethal(2) giant larvae protein-like [Plutella xylostella]
743	YSLQGIK	XP_011548395.1	PREDICTED: apolipophorins-like [Plutella xylostella]
744	DVQEFVK	XP_011559140.1	PREDICTED: phosphatidylinositol 4-kinase alpha-like [Plutella xylostella]
745	LTTFEVK	XP_011564475.1	PREDICTED: spectrin beta chain-like [Plutella xylostella]
746	MLSSGQAVSAEVPHALAR	XP_011565696.1	PREDICTED: uncharacterized protein LOC105395442, partial [Plutella xylostella]
747	NLADNLSDLK	XP_011548691.1	PREDICTED: 5-oxoprolinase [Plutella xylostella] >XP_011548692.1 PREDICTED: 5-oxoprolinase [Plutella xylostella]
748	VAGTPYHLQK	XP_011567000.1	PREDICTED: endoplasmic reticulum metallopeptidase 1-like [Plutella xylostella]
749	LLAETNINTLGAALSGFK	JAV02082.1	Carboxyl/cholinesterase-002a [Plutella xylostella] >XP_011561892.1 PREDICTED: venom carboxylesterase-6-like [Plutella xylostella]
750	DQLDEEEEAK	XP_011560011.1	PREDICTED: LOW QUALITY PROTEIN: myosin heavy chain, non-muscle-like [Plutella xylostella]
751	LPNTLQEAIDLGK	XP_011553793.1	PREDICTED: organic cation transporter protein-like [Plutella xylostella]
752	ILNQNLQEGLK	XP_011560961.1	PREDICTED: vacuolar protein sorting-associated protein 13A isoform X3 [Plutella xylostella]
753	LAPLLLVLR	XP_011556832.1	PREDICTED: UDP-glucose:glycoprotein glucosyltransferase [Plutella xylostella]
754	QTIIYNER	XP_011549989.1	PREDICTED: uncharacterized protein LOC105381882 [Plutella xylostella]
755	QVYATFGIPFYAR	XP_011564869.1	PREDICTED: ubiquitin carboxyl-terminal hydrolase 7 [Plutella xylostella]
756	VIPALEDK	XP_011548691.1	PREDICTED: 5-oxoprolinase [Plutella xylostella] >XP_011548692.1 PREDICTED: 5-oxoprolinase [Plutella xylostella]
757	TFIEFMK	XP_011554490.1	PREDICTED: Niemann-Pick C1 protein [Plutella xylostella]
758	EVSSYIK	XP_011561146.1	PREDICTED: elongation factor 1-alpha [Plutella xylostella]
759	QKPEFAEVISPK	XP_011564475.1	PREDICTED: spectrin beta chain-like [Plutella xylostella]
760	NIETVPIETK	XP_011565205.1	PREDICTED: LOW QUALITY PROTEIN: transport and Golgi organization protein 1 [Plutella xylostella]
761	ACASAGQQLVDSEHR	XP_011569136.1	PREDICTED: spectrin alpha chain [Plutella xylostella]
762	LVEIEEVAK	XP_011552713.1	PREDICTED: staphylococcal nuclease domain-containing protein 1 isoform X1 [Plutella xylostella]
763	LWINTIPGR	XP_011555130.1	PREDICTED: myosin-VIIa-like [Plutella xylostella]
764	YYVTIIDAPGHR	XP_011561146.1	PREDICTED: elongation factor 1-alpha [Plutella xylostella]
765	FAANDWFLSNR	XP_011549352.1	PREDICTED: sensory neuron membrane protein 2-like [Plutella xylostella]
766	LPASELEK	XP_011552401.1	PREDICTED: palmitoyltransferase ZDHHC2-like [Plutella xylostella]
767	QDNLEDAALLYR	XP_011551704.1	PREDICTED: LOW QUALITY PROTEIN: spectrin beta chain, non-erythrocytic 2 [Plutella xylostella]
768	AGAMENWGLVK	XP_011555515.1	PREDICTED: uncharacterized protein LOC105386610 [Plutella xylostella]
769	GYDTLVGER	QDY92632.1	P-glycoprotein [Plutella xylostella]
770	IKEEHDASVEEIFR	XP_011568298.1	PREDICTED: otopetrin-2-like isoform X2 [Plutella xylostella]
771	KAFENLLK	XP_011548245.1	PREDICTED: alpha-mannosidase 2 isoform X2 [Plutella xylostella]
772	LAGFENSVIQR	XP_011548245.1	PREDICTED: alpha-mannosidase 2 isoform X2 [Plutella xylostella]
773	QIYSWK	XP_011549989.1	PREDICTED: uncharacterized protein LOC105381882 [Plutella xylostella]
774	VSGSVYK	AKC96182.1	ABC transporter subfamily C4 protein [Plutella xylostella]
775	VESSNNTLRPFDIYAR	XP_011563035.1	PREDICTED: membrane alanyl aminopeptidase-like [Plutella xylostella]
776	IYLLDLAAK	XP_011548571.1	PREDICTED: LOW QUALITY PROTEIN: ATP-citrate synthase [Plutella xylostella]
777	YVDDVFGFLK	XP_011555130.1	PREDICTED: myosin-VIIa-like [Plutella xylostella]
778	VSHYYYISR	XP_011562951.1	PREDICTED: DNA repair protein RAD50 isoform X1 [Plutella xylostella] >XP_011562952.1 PREDICTED: DNA repair protein RAD50 isoform X2 [Plutella xylostella]
779	AVSNYILTLK	XP_011554896.1	PREDICTED: zinc carboxypeptidase-like [Plutella xylostella]
780	VDVDYATGAISVSQQR	XP_011555220.1	PREDICTED: membrane alanyl aminopeptidase-like [Plutella xylostella]
781	ESNLLFDEK	ABU55719.1	aminopeptidase N, partial [Plutella xylostella]
782	TEEAVLILER	XP_011555629.1	PREDICTED: LOW QUALITY PROTEIN: organic cation transporter protein-like [Plutella xylostella]
783	LGFSPEFGLQAK	XP_011566252.1	PREDICTED: apolipophorins-like [Plutella xylostella]
784	WSDVILSR	XP_011552627.1	PREDICTED: LOW QUALITY PROTEIN: basement membrane-specific heparan sulfate proteoglycan core protein [Plutella xylostella]
785	EFQGAVDSAR	XP_011564384.1	PREDICTED: clathrin heavy chain isoform X2 [Plutella xylostella]
786	AAEIITSQALFSGVVDR	XP_011548245.1	PREDICTED: alpha-mannosidase 2 isoform X2 [Plutella xylostella]
787	SNIITVLFIK	XP_011556488.1	PREDICTED: metal transporter CNNM4-like [Plutella xylostella]
788	INTISELPGRPFR	XP_011568429.1	PREDICTED: proton-coupled folate transporter-like [Plutella xylostella]
789	TFHIFYQLLAGATPEQK	XP_011560011.1	PREDICTED: LOW QUALITY PROTEIN: myosin heavy chain, non-muscle-like [Plutella xylostella]
790	IINSIDVLDQR	XP_011549989.1	PREDICTED: uncharacterized protein LOC105381882 [Plutella xylostella]
791	DQTAVHHYLEQSLYSGTIR	XP_011555220.1	PREDICTED: membrane alanyl aminopeptidase-like [Plutella xylostella]
792	ATFDITLR	ADA59493.1	midgut target receptor, partial [Plutella xylostella]
793	SEPSVVAIVYPFTADHK	XP_011548571.1	PREDICTED: LOW QUALITY PROTEIN: ATP-citrate synthase [Plutella xylostella]
794	DILDLPNR	XP_011548247.1	PREDICTED: putative helicase mov-10-B.1 [Plutella xylostella]
795	IQTMPGFANTLR	BAX57168.1	phosphate carrier 1 [Plutella xylostella]
796	NGPETPENR	XP_011564224.1	PREDICTED: myosin-IB-like [Plutella xylostella]
797	FLFEASPVR	XP_011566252.1	PREDICTED: apolipophorins-like [Plutella xylostella]
798	ALEHYTDLYDIK	XP_011564384.1	PREDICTED: clathrin heavy chain isoform X2 [Plutella xylostella]
799	GDGLEFPVR	XP_011552422.1	PREDICTED: palmitoyltransferase ZDHHC2-like [Plutella xylostella]
800	GLEHVDNSR	JAV44814.1	Acetyltransferase-19 [Plutella xylostella] >XP_011554036.1 PREDICTED: 1-acyl-sn-glycerol-3-phosphate acyltransferase alpha [Plutella xylostella] >XP_011554037.1 PREDICTED: 1-acyl-sn-glycerol-3-phosphate acyltransferase alpha [Plutella xylostella] >XP_011554038.1 PREDICTED: 1-acyl-sn-glycerol-3-phosphate acyltransferase alpha [Plutella xylostella] >XP_011554039.1 PREDICTED: 1-acyl-sn-glycerol-3-ph…
801	EFMFEGQGQLQR	XP_011554692.1	PREDICTED: V-type proton ATPase 116 kDa subunit a isoform 1-like isoform X1 [Plutella xylostella] >XP_011554701.1 PREDICTED: V-type proton ATPase 116 kDa subunit a isoform 1-like isoform X1 [Plutella xylostella] >XP_011554706.1 PREDICTED: V-type proton ATPase 116 kDa subunit a isoform 1-like isoform X2 [Plutella xylostella] >XP_011557966.1 PREDICTED: V-type proton ATPase 116 kDa subunit a isoform…
802	DKLLQSNPLLEAFGNAK	XP_011560705.1	PREDICTED: myosin-IB-like [Plutella xylostella]
803	HEALVSDLEAFGNTIK	XP_011569136.1	PREDICTED: spectrin alpha chain [Plutella xylostella]
804	TPIVSAYLLAFHVSK	XP_011563035.1	PREDICTED: membrane alanyl aminopeptidase-like [Plutella xylostella]
805	QLFPSFDEPGFK	AAS75551.1	aminopeptidase N2 [Plutella xylostella]
806	AFQFQPR	XP_011556120.1	PREDICTED: unconventional myosin-Va-like [Plutella xylostella]
807	HNVFQCLEDIR	XP_011563767.1	PREDICTED: transferrin-like [Plutella xylostella]
808	VAVLNSKPVLLR	XP_011566252.1	PREDICTED: apolipophorins-like [Plutella xylostella]
809	QKIFVFSK	AYA73999.1	Niemann-Pick type C 1-b protein [Plutella xylostella]
810	QESGFYR	AAB70755.1	aminopeptidase N [Plutella xylostella] >NP_001292446.1 membrane alanyl aminopeptidase-like precursor [Plutella xylostella]
811	SGDVSIER	XP_011563035.1	PREDICTED: membrane alanyl aminopeptidase-like [Plutella xylostella]
812	LLIGETENR	XP_011563344.1	PREDICTED: endoribonuclease Dicer [Plutella xylostella]
813	LASIADQWEFLTQK	XP_011569136.1	PREDICTED: spectrin alpha chain [Plutella xylostella]
814	GVVETVPQMQVLGVGYDR	XP_011555546.1	PREDICTED: hypoxia up-regulated protein 1 [Plutella xylostella]
815	QFYTNVAAVVK	XP_011562290.1	PREDICTED: apolipophorins-like, partial [Plutella xylostella]
816	AILSGPAGGVVGYAVTSYQK	XP_011548691.1	PREDICTED: 5-oxoprolinase [Plutella xylostella] >XP_011548692.1 PREDICTED: 5-oxoprolinase [Plutella xylostella]
817	VYENTHTVVYDYDLGCEEWR	XP_011553793.1	PREDICTED: organic cation transporter protein-like [Plutella xylostella]
818	IVITELTR	XP_011562945.1	PREDICTED: sortilin-related receptor-like isoform X1 [Plutella xylostella]
819	LVQDAMK	XP_011560705.1	PREDICTED: myosin-IB-like [Plutella xylostella]
820	IVFPTDKDEDK	XP_011554212.1	PREDICTED: vigilin [Plutella xylostella]
821	SEAPEVVK	XP_011562370.1	PREDICTED: sodium-dependent nutrient amino acid transporter 1-like [Plutella xylostella]
822	FDESFVR	XP_011555773.1	PREDICTED: thymus-specific serine protease-like, partial [Plutella xylostella]
823	LLLFPEGTR	JAV44814.1	Acetyltransferase-19 [Plutella xylostella] >XP_011554036.1 PREDICTED: 1-acyl-sn-glycerol-3-phosphate acyltransferase alpha [Plutella xylostella] >XP_011554037.1 PREDICTED: 1-acyl-sn-glycerol-3-phosphate acyltransferase alpha [Plutella xylostella] >XP_011554038.1 PREDICTED: 1-acyl-sn-glycerol-3-phosphate acyltransferase alpha [Plutella xylostella] >XP_011554039.1 PREDICTED: 1-acyl-sn-glycerol-3-ph…
824	GDNNNAAREEEEEEPER	XP_011562370.1	PREDICTED: sodium-dependent nutrient amino acid transporter 1-like [Plutella xylostella]
825	LEVNMQAMR	XP_011560011.1	PREDICTED: LOW QUALITY PROTEIN: myosin heavy chain, non-muscle-like [Plutella xylostella]
826	VDPEYHPLVIGK	XP_011554212.1	PREDICTED: vigilin [Plutella xylostella]
827	AIALPTSLTNQNFAGR	XP_011560712.1	PREDICTED: collagenase-like [Plutella xylostella]
828	NDHMALPDFPAGAMENWGMVNYR	ABU55719.1	aminopeptidase N, partial [Plutella xylostella]
829	DDEGFLLR	XP_011562526.1	PREDICTED: myosin heavy chain 95F-like [Plutella xylostella]
830	ILARPDAANQGQYALEVGPPLTK	AAS75551.1	aminopeptidase N2 [Plutella xylostella]
831	LSVELGK	XP_011561280.1	PREDICTED: uncharacterized protein LOC105391499 [Plutella xylostella]
832	VREDIPSEAGSELALAQPR	XP_011552575.1	PREDICTED: putative transporter ZK637.1 [Plutella xylostella]
833	IQILSYACNMGHEGCVTDAVTK	XP_011555220.1	PREDICTED: membrane alanyl aminopeptidase-like [Plutella xylostella]
834	GEVSQQRPPR	XP_011566252.1	PREDICTED: apolipophorins-like [Plutella xylostella]
835	SELIILHGDKELQQQGLNK	XP_011550133.1	PREDICTED: uncharacterized protein LOC105382015 [Plutella xylostella]
836	VVTAETNINK	XP_011555515.1	PREDICTED: uncharacterized protein LOC105386610 [Plutella xylostella]
837	NTQGLLEDYYSR	XP_011549989.1	PREDICTED: uncharacterized protein LOC105381882 [Plutella xylostella]
838	TKELTDEAK	XP_011549989.1	PREDICTED: uncharacterized protein LOC105381882 [Plutella xylostella]
839	DLESESILK	JAV02080.1	Carboxyl/cholinesterase-001c [Plutella xylostella] >XP_011568579.1 PREDICTED: esterase E4-like isoform X3 [Plutella xylostella]
840	EEGGVVLEDVCYAPLR	AYA73999.1	Niemann-Pick type C 1-b protein [Plutella xylostella]
841	LNNVETHFATEHEK	XP_011563915.1	PREDICTED: huntingtin-interacting protein 1-related protein-like [Plutella xylostella]
842	IIEVGDTPK	XP_011558585.1	PREDICTED: protein transport protein Sec61 subunit alpha isoform 2-like [Plutella xylostella]
843	AQVGLVGQEPVLFNTTVR	QDY92632.1	P-glycoprotein [Plutella xylostella]
844	VVLNTVEGAIQK	XP_011561519.1	PREDICTED: peptide transporter family 1 isoform X2 [Plutella xylostella]
845	VCTGFHASLYPCPPSNAER	XP_011554692.1	PREDICTED: V-type proton ATPase 116 kDa subunit a isoform 1-like isoform X1 [Plutella xylostella] >XP_011554701.1 PREDICTED: V-type proton ATPase 116 kDa subunit a isoform 1-like isoform X1 [Plutella xylostella] >XP_011554706.1 PREDICTED: V-type proton ATPase 116 kDa subunit a isoform 1-like isoform X2 [Plutella xylostella] >XP_011557966.1 PREDICTED: V-type proton ATPase 116 kDa subunit a isoform…
846	VISHAADLPSSAAK	XP_011560116.1	PREDICTED: pyruvate carboxylase, mitochondrial-like isoform X2 [Plutella xylostella]
847	GQLVEFAPPDQLLQDK	XP_011561543.1	PREDICTED: multidrug resistance-associated protein 1 isoform X3 [Plutella xylostella]
848	LSGYGVELQLK	XP_011556832.1	PREDICTED: UDP-glucose:glycoprotein glucosyltransferase [Plutella xylostella]
849	IVLLQR	XP_011550373.1	PREDICTED: 60S ribosomal protein L6 [Plutella xylostella] >XP_011550374.1 PREDICTED: 60S ribosomal protein L6 [Plutella xylostella]
850	IFGTEIGQSLQK	XP_011555827.1	PREDICTED: apoptosis-inducing factor 3 [Plutella xylostella]
851	QGGTIEVTQGAQPAIQR	XP_011564224.1	PREDICTED: myosin-IB-like [Plutella xylostella]
852	EYSLQLDPAVALAK	QDY92632.1	P-glycoprotein [Plutella xylostella]
853	SLMSDETNQTGNTQGR	XP_011554692.1	PREDICTED: V-type proton ATPase 116 kDa subunit a isoform 1-like isoform X1 [Plutella xylostella] >XP_011554701.1 PREDICTED: V-type proton ATPase 116 kDa subunit a isoform 1-like isoform X1 [Plutella xylostella] >XP_011554706.1 PREDICTED: V-type proton ATPase 116 kDa subunit a isoform 1-like isoform X2 [Plutella xylostella] >XP_011557966.1 PREDICTED: V-type proton ATPase 116 kDa subunit a isoform…
854	VVFPNK	XP_011561456.1	PREDICTED: LOW QUALITY PROTEIN: DNA polymerase epsilon catalytic subunit A [Plutella xylostella]
855	MGTTVATNALLER	XP_011548691.1	PREDICTED: 5-oxoprolinase [Plutella xylostella] >XP_011548692.1 PREDICTED: 5-oxoprolinase [Plutella xylostella]
856	VRSPGPQLELSPAIAANEVLAESLFEK	XP_011549989.1	PREDICTED: uncharacterized protein LOC105381882 [Plutella xylostella]
857	NIMSQLLDMGK	XP_011551600.1	PREDICTED: leucine-rich PPR motif-containing protein, mitochondrial [Plutella xylostella]
858	TYEAFLER	XP_011564224.1	PREDICTED: myosin-IB-like [Plutella xylostella]
859	NSDGFSLFVK	XP_011555130.1	PREDICTED: myosin-VIIa-like [Plutella xylostella]
860	EELDNYKDEYAK	XP_011564475.1	PREDICTED: spectrin beta chain-like [Plutella xylostella]
861	QHFTQVIK	XP_011553158.1	PREDICTED: transient receptor potential channel pyrexia-like isoform X1 [Plutella xylostella]
862	GNLDMCLASR	XP_011551182.1	PREDICTED: solute carrier family 41 member 1-like [Plutella xylostella]
863	DLTGVQNLLK	XP_011569136.1	PREDICTED: spectrin alpha chain [Plutella xylostella]
864	DADETIAWISEK	XP_011569136.1	PREDICTED: spectrin alpha chain [Plutella xylostella]
865	TVGFWKLSR	XP_011549989.1	PREDICTED: uncharacterized protein LOC105381882 [Plutella xylostella]
866	VVLAAVTALPPPR	XP_011556832.1	PREDICTED: UDP-glucose:glycoprotein glucosyltransferase [Plutella xylostella]
867	VGGTTLFEQLNHPNAVLR	XP_011569129.1	PREDICTED: HEAT repeat-containing protein 1 [Plutella xylostella]
868	GGIVTQVK	XP_011554569.1	PREDICTED: uncharacterized protein LOC105385824 [Plutella xylostella]
869	YRPNATVWTPHLLSK	XP_011563435.1	PREDICTED: luciferin 4-monooxygenase-like [Plutella xylostella]
870	LPDGETYTLPR	XP_011566506.1	PREDICTED: uncharacterized protein LOC105396219 [Plutella xylostella]
871	TQSWEDLVR	XP_011564384.1	PREDICTED: clathrin heavy chain isoform X2 [Plutella xylostella]
872	SGPPGYAPYCEGR	XP_011555130.1	PREDICTED: myosin-VIIa-like [Plutella xylostella]
873	GHLVAIVGAVGSGK	XP_011561543.1	PREDICTED: multidrug resistance-associated protein 1 isoform X3 [Plutella xylostella]
874	LLVLDEATANVDPNTDALIQK	AKC96182.1	ABC transporter subfamily C4 protein [Plutella xylostella]
875	GAQEIPGLTDGNVPR	XP_011556043.1	PREDICTED: 40S ribosomal protein S6 [Plutella xylostella]
876	VMAAALSLTAGR	XP_011556039.1	PREDICTED: synaptic vesicle glycoprotein 2C-like [Plutella xylostella]
877	DQTPEGCFFEPLPTGRPVVYPGK	XP_011549989.1	PREDICTED: uncharacterized protein LOC105381882 [Plutella xylostella]
878	DLILGSDDYGR	XP_011569136.1	PREDICTED: spectrin alpha chain [Plutella xylostella]
879	EQGFTSFWR	AFM52346.1	adenine nucleotide translocase [Plutella xylostella] >BAR13231.1 adenine nucleotide translocase insect1 [Plutella xylostella] >NP_001293047.1 ADP,ATP carrier protein 2 [Plutella xylostella]
880	DLTSVQNLQK	XP_011569136.1	PREDICTED: spectrin alpha chain [Plutella xylostella]
881	QLQGELGDAPAR	XP_011563915.1	PREDICTED: huntingtin-interacting protein 1-related protein-like [Plutella xylostella]
882	TSTVFSTTDPGNPVIK	XP_011562945.1	PREDICTED: sortilin-related receptor-like isoform X1 [Plutella xylostella]
883	AQLLPAVQPDK	XP_011565205.1	PREDICTED: LOW QUALITY PROTEIN: transport and Golgi organization protein 1 [Plutella xylostella]
884	YIQELYR	BAD26671.1	Ribosomal protein L15 [Plutella xylostella] >NP_001296009.1 60S ribosomal protein L15 [Plutella xylostella] >XP_011550628.1 PREDICTED: 60S ribosomal protein L15 [Plutella xylostella]
885	MENAATEFQR	XP_011552495.1	PREDICTED: E3 ubiquitin-protein ligase Nedd-4 isoform X3 [Plutella xylostella]
886	DAFSLLMR	XP_011563045.1	PREDICTED: CTL-like protein 2 isoform X3 [Plutella xylostella]
887	NINGEPQPVPISNDSPQCEMPYAFLR	AAB70755.1	aminopeptidase N [Plutella xylostella] >NP_001292446.1 membrane alanyl aminopeptidase-like precursor [Plutella xylostella]
888	QHHAAWSR	XP_011565696.1	PREDICTED: uncharacterized protein LOC105395442, partial [Plutella xylostella]
889	SATVGSIMGK	BAX57168.1	phosphate carrier 1 [Plutella xylostella]
890	LGQILLELK	XP_011565287.1	PREDICTED: uncharacterized protein LOC105395062 [Plutella xylostella]
891	CDETIQAVQGFDTER	XP_011549989.1	PREDICTED: uncharacterized protein LOC105381882 [Plutella xylostella]
892	EYNAQFR	XP_011549273.1	PREDICTED: LOW QUALITY PROTEIN: probable phospholipid-transporting ATPase IM [Plutella xylostella]
893	KMYAAFETAVAEDGSLSQYTNVK	XP_011563035.1	PREDICTED: membrane alanyl aminopeptidase-like [Plutella xylostella]
894	EATPLHLAALR	XP_011553158.1	PREDICTED: transient receptor potential channel pyrexia-like isoform X1 [Plutella xylostella]
895	LYTPQLNHISMK	XP_011552352.1	PREDICTED: putative laccase-11, partial [Plutella xylostella]
896	QLMAVGDAYPSK	XP_011563409.1	PREDICTED: tripeptidyl-peptidase 2 [Plutella xylostella]
897	LLDSLQAQQLFR	XP_011569136.1	PREDICTED: spectrin alpha chain [Plutella xylostella]
898	SMSTVVPHK	XP_011549275.1	PREDICTED: plasma membrane calcium-transporting ATPase 3 [Plutella xylostella]
899	EHVPYQQAEVTR	XP_011557640.1	PREDICTED: uncharacterized protein LOC105388435 [Plutella xylostella]
900	AYGATVPESFDSLGGAIK	XP_011548571.1	PREDICTED: LOW QUALITY PROTEIN: ATP-citrate synthase [Plutella xylostella]
901	NLQSIAEER	BAD26671.1	Ribosomal protein L15 [Plutella xylostella] >NP_001296009.1 60S ribosomal protein L15 [Plutella xylostella] >XP_011550628.1 PREDICTED: 60S ribosomal protein L15 [Plutella xylostella]
902	YVENGATVSLVTSQLQPTFAR	AAS75552.1	aminopeptidase N4 [Plutella xylostella] >NP_001296022.1 aminopeptidase N precursor [Plutella xylostella]
903	DADEMENWIAEK	XP_011569136.1	PREDICTED: spectrin alpha chain [Plutella xylostella]
904	ITLAIDYLSPAK	XP_011548245.1	PREDICTED: alpha-mannosidase 2 isoform X2 [Plutella xylostella]
905	ISSDTIFVTAPHEATGGIIGVNR	XP_011564384.1	PREDICTED: clathrin heavy chain isoform X2 [Plutella xylostella]
906	QEIVTASNDLVIVTAEK	XP_011566252.1	PREDICTED: apolipophorins-like [Plutella xylostella]
907	SIESYPSAFENGECR	XP_011549989.1	PREDICTED: uncharacterized protein LOC105381882 [Plutella xylostella]
908	TNLPSNTAFR	XP_011551131.1	PREDICTED: xanthine dehydrogenase-like [Plutella xylostella]
909	YVLAHDHVDR	XP_011566252.1	PREDICTED: apolipophorins-like [Plutella xylostella]
910	NVSSPAFTVTAPGLPK	XP_011568569.1	PREDICTED: LOW QUALITY PROTEIN: monocarboxylate transporter 3 [Plutella xylostella]
911	DPAFLER	XP_011552861.1	PREDICTED: ubiquitin-like modifier-activating enzyme 1 [Plutella xylostella]
912	MLIDHHGSEK	XP_011566252.1	PREDICTED: apolipophorins-like [Plutella xylostella]
913	LDDEPDFYQEAPLPG	XP_011547991.1	PREDICTED: anion exchange protein 2-like [Plutella xylostella]
914	MDAEEYFAR	XP_011548395.1	PREDICTED: apolipophorins-like [Plutella xylostella]
915	GAFSNVLR	AFM52346.1	adenine nucleotide translocase [Plutella xylostella] >BAR13231.1 adenine nucleotide translocase insect1 [Plutella xylostella] >NP_001293047.1 ADP,ATP carrier protein 2 [Plutella xylostella]
916	ITIIPQDPVLFSGTLR	XP_011561543.1	PREDICTED: multidrug resistance-associated protein 1 isoform X3 [Plutella xylostella]
917	QEQEEYLR	XP_011560705.1	PREDICTED: myosin-IB-like [Plutella xylostella]
918	LHWVEFMSK	XP_011554692.1	PREDICTED: V-type proton ATPase 116 kDa subunit a isoform 1-like isoform X1 [Plutella xylostella] >XP_011554701.1 PREDICTED: V-type proton ATPase 116 kDa subunit a isoform 1-like isoform X1 [Plutella xylostella] >XP_011554706.1 PREDICTED: V-type proton ATPase 116 kDa subunit a isoform 1-like isoform X2 [Plutella xylostella] >XP_011557966.1 PREDICTED: V-type proton ATPase 116 kDa subunit a isoform…
919	HQAFEAELAANAER	XP_011569136.1	PREDICTED: spectrin alpha chain [Plutella xylostella]
920	WMATTQFQPGHAR	AAB70755.1	aminopeptidase N [Plutella xylostella] >NP_001292446.1 membrane alanyl aminopeptidase-like precursor [Plutella xylostella]
921	ADVGFAMGIAGTDVAK	XP_011549275.1	PREDICTED: plasma membrane calcium-transporting ATPase 3 [Plutella xylostella]
922	GGSVSDAGGAADR	XP_011561178.1	PREDICTED: transitional endoplasmic reticulum ATPase TER94 [Plutella xylostella]
923	QNDPNKPKPIPPYGR	XP_011557322.1	PREDICTED: sialin-like [Plutella xylostella]
924	DALEFAQDAR	XP_011566628.1	PREDICTED: nose resistant to fluoxetine protein 6-like, partial [Plutella xylostella]
925	LTDASVADPTLR	XP_011552277.1	PREDICTED: putative serine protease K12H4.7 isoform X2 [Plutella xylostella]
926	FATDDSYLDPTNLNGK	XP_011569136.1	PREDICTED: spectrin alpha chain [Plutella xylostella]
927	KLDDLQEQLSK	XP_011568395.1	PREDICTED: laminin subunit beta-1-like, partial [Plutella xylostella]
928	LKEYMASITK	XP_011555515.1	PREDICTED: uncharacterized protein LOC105386610 [Plutella xylostella]
929	SLLQALNDAK	XP_011554846.1	PREDICTED: dynein heavy chain, cytoplasmic [Plutella xylostella]
930	NYHIFYSLVTGLAADEK	XP_011555130.1	PREDICTED: myosin-VIIa-like [Plutella xylostella]
931	ADPEFRPNQAEVSFFEK	AAS98023.1	cadherin-like protein, partial [Plutella xylostella]
932	TITLEVEPADTIENVK	XP_011557182.1	PREDICTED: polyubiquitin-C isoform X5 [Plutella xylostella]
933	ALIEDVK	XP_011561519.1	PREDICTED: peptide transporter family 1 isoform X2 [Plutella xylostella]
934	LPTTTKPR	AAB70755.1	aminopeptidase N [Plutella xylostella] >NP_001292446.1 membrane alanyl aminopeptidase-like precursor [Plutella xylostella]
935	GSTGYEWVIFNKQESGFYR	ADA59492.1	midgut target receptor, partial [Plutella xylostella]
936	EAYLMYDEK	ADA59493.1	midgut target receptor, partial [Plutella xylostella]
937	YAIVGFGGR	XP_011550133.1	PREDICTED: uncharacterized protein LOC105382015 [Plutella xylostella]
938	ALYVLDATGR	XP_011564224.1	PREDICTED: myosin-IB-like [Plutella xylostella]
939	YSTTVSLVR	XP_011568429.1	PREDICTED: proton-coupled folate transporter-like [Plutella xylostella]
940	ILLLGTLGCTK	XP_011555108.1	PREDICTED: membrane alanyl aminopeptidase-like [Plutella xylostella]
941	TSTDQAIR	XP_011549275.1	PREDICTED: plasma membrane calcium-transporting ATPase 3 [Plutella xylostella]
942	SWTEQGSAPVLFVEVNHQTGDMTVTQQR	ADA59493.1	midgut target receptor, partial [Plutella xylostella]
943	ILAPQAVDK	XP_011558095.1	PREDICTED: myosin heavy chain, muscle isoform X4 [Plutella xylostella]
944	LKFDYYAMGEGVAMK	XP_011563035.1	PREDICTED: membrane alanyl aminopeptidase-like [Plutella xylostella]
945	TLLLNNNELQNLPSK	XP_011560675.1	PREDICTED: toll-like receptor 3 [Plutella xylostella]
946	VVLYNPLTFR	XP_011548245.1	PREDICTED: alpha-mannosidase 2 isoform X2 [Plutella xylostella]
947	LTISPSAVNVGEGQSTR	XP_011552627.1	PREDICTED: LOW QUALITY PROTEIN: basement membrane-specific heparan sulfate proteoglycan core protein [Plutella xylostella]
948	GGTMKPGEVYLANHPK	XP_011548691.1	PREDICTED: 5-oxoprolinase [Plutella xylostella] >XP_011548692.1 PREDICTED: 5-oxoprolinase [Plutella xylostella]
949	NDGVEFSDVR	XP_011555130.1	PREDICTED: myosin-VIIa-like [Plutella xylostella]
950	QIEVLK	XP_011563915.1	PREDICTED: huntingtin-interacting protein 1-related protein-like [Plutella xylostella]
951	QALSADDK	XP_011564224.1	PREDICTED: myosin-IB-like [Plutella xylostella]
952	GLIDVINDK	XP_011550133.1	PREDICTED: uncharacterized protein LOC105382015 [Plutella xylostella]
953	GTCISSQISPAGTQYQVVDTNVYADNTATVSR	XP_011549989.1	PREDICTED: uncharacterized protein LOC105381882 [Plutella xylostella]
954	RTELESSHALHR	XP_011569136.1	PREDICTED: spectrin alpha chain [Plutella xylostella]
955	VLLTTQGSELVSK	XP_011554846.1	PREDICTED: dynein heavy chain, cytoplasmic [Plutella xylostella]
956	DMPFDQDGHEESGATPVLVGR	XP_011561716.1	PREDICTED: innexin inx7 [Plutella xylostella]
957	DALDEFVTVATAAQESGDSIK	XP_011555668.1	PREDICTED: solute carrier family 22 member 3-like [Plutella xylostella]
958	NWRPQVLVLAK	XP_011561350.1	PREDICTED: LOW QUALITY PROTEIN: solute carrier family 12 member 4 [Plutella xylostella]
959	STQTNTHQINYIIEAETFPGGR	XP_011558846.1	PREDICTED: integrin alpha-PS1 isoform X1 [Plutella xylostella]
960	EQLNNLMTTLR	XP_011558113.1	PREDICTED: myosin heavy chain, muscle isoform X22 [Plutella xylostella]
961	ENPQLTK	XP_011565696.1	PREDICTED: uncharacterized protein LOC105395442, partial [Plutella xylostella]
962	NLRPPGTK	XP_011553847.1	PREDICTED: very-long-chain enoyl-CoA reductase [Plutella xylostella]
963	ELEQTIQR	XP_011558113.1	PREDICTED: myosin heavy chain, muscle isoform X22 [Plutella xylostella]
964	RAELDQPLEDPSTGNEIYK	XP_011554692.1	PREDICTED: V-type proton ATPase 116 kDa subunit a isoform 1-like isoform X1 [Plutella xylostella] >XP_011554701.1 PREDICTED: V-type proton ATPase 116 kDa subunit a isoform 1-like isoform X1 [Plutella xylostella] >XP_011554706.1 PREDICTED: V-type proton ATPase 116 kDa subunit a isoform 1-like isoform X2 [Plutella xylostella] >XP_011557966.1 PREDICTED: V-type proton ATPase 116 kDa subunit a isoform…
965	EITELSQR	XP_011568395.1	PREDICTED: laminin subunit beta-1-like, partial [Plutella xylostella]
966	MWDNIIFK	AIS35862.1	cytochrome b (mitochondrion) [Plutella xylostella] >YP_009093650.1 cytochrome b (mitochondrion) [Plutella xylostella]
967	DDSGYYECTITNR	XP_011552627.1	PREDICTED: LOW QUALITY PROTEIN: basement membrane-specific heparan sulfate proteoglycan core protein [Plutella xylostella]
968	AFSELAEAILDK	XP_011550335.1	PREDICTED: ras-related protein Rab-10-like [Plutella xylostella]
969	DGFVWK	XP_011548096.1	PREDICTED: lethal(2) giant larvae protein-like [Plutella xylostella]
970	LSEVLQADHMQK	XP_011550800.1	PREDICTED: dolichyl-diphosphooligosaccharide--protein glycosyltransferase subunit 2 [Plutella xylostella]
971	VDLGDNLGDWVLVAK	XP_011566225.1	PREDICTED: uncharacterized protein LOC105395943 isoform X1 [Plutella xylostella]
972	LSDTIGR	XP_011555130.1	PREDICTED: myosin-VIIa-like [Plutella xylostella]
973	LAEESLVAATR	XP_011554146.1	PREDICTED: uncharacterized protein LOC105385459 [Plutella xylostella]
974	TFVSSAQSAK	XP_011551163.1	PREDICTED: uncharacterized family 31 glucosidase C30D11.01c-like [Plutella xylostella]
975	LFYQILSIK	XP_011564869.1	PREDICTED: ubiquitin carboxyl-terminal hydrolase 7 [Plutella xylostella]
976	IKEVYVDHR	XP_011554212.1	PREDICTED: vigilin [Plutella xylostella]
977	ATTEELNVIK	XP_011561543.1	PREDICTED: multidrug resistance-associated protein 1 isoform X3 [Plutella xylostella]
978	FAVALTSVIQFVK	XP_011566252.1	PREDICTED: apolipophorins-like [Plutella xylostella]
979	NSEVVYFSAPPQFLGDQR	XP_011561936.1	PREDICTED: laminin subunit gamma-1 isoform X4 [Plutella xylostella]
980	GTPVFIHDENTR	XP_011555546.1	PREDICTED: hypoxia up-regulated protein 1 [Plutella xylostella]
981	VLFNGLLTR	XP_011566506.1	PREDICTED: uncharacterized protein LOC105396219 [Plutella xylostella]
982	ATALTHLCTLQHDHSGAGDTPISR	XP_011548096.1	PREDICTED: lethal(2) giant larvae protein-like [Plutella xylostella]
983	GGAWEPTQWR	XP_011549214.1	PREDICTED: probable phospholipid-transporting ATPase IA isoform X1 [Plutella xylostella] >XP_011549215.1 PREDICTED: probable phospholipid-transporting ATPase IA isoform X2 [Plutella xylostella]
984	ILETLFVHR	XP_011553847.1	PREDICTED: very-long-chain enoyl-CoA reductase [Plutella xylostella]
985	DNVGVTGQWSLEVGEK	XP_011563035.1	PREDICTED: membrane alanyl aminopeptidase-like [Plutella xylostella]
986	YNWGGVHCVR	XP_011551827.1	PREDICTED: protein mesh-like [Plutella xylostella]
987	AVAAAGGAGAGAR	XP_011555546.1	PREDICTED: hypoxia up-regulated protein 1 [Plutella xylostella]
988	TALSWILPLSR	XP_011565696.1	PREDICTED: uncharacterized protein LOC105395442, partial [Plutella xylostella]
989	ASVYGIK	XP_011552861.1	PREDICTED: ubiquitin-like modifier-activating enzyme 1 [Plutella xylostella]
990	KITESESWLEK	XP_011555546.1	PREDICTED: hypoxia up-regulated protein 1 [Plutella xylostella]
991	FGSSFNQFPYMR	XP_011559140.1	PREDICTED: phosphatidylinositol 4-kinase alpha-like [Plutella xylostella]
992	QGFVPAAYVK	XP_011569136.1	PREDICTED: spectrin alpha chain [Plutella xylostella]
993	ALDGAHPEK	XP_011547991.1	PREDICTED: anion exchange protein 2-like [Plutella xylostella]
994	KSEVVEEAGVPLR	XP_011567968.1	PREDICTED: protein rolling stone-like [Plutella xylostella]
995	SGIWMGK	XP_011559707.1	PREDICTED: endoplasmic reticulum metallopeptidase 1-like [Plutella xylostella]
996	KDVEDLELAVQK	XP_011558113.1	PREDICTED: myosin heavy chain, muscle isoform X22 [Plutella xylostella]
997	TTLDSVTGDLADTR	XP_011561976.1	PREDICTED: splicing factor 3B subunit 3-like isoform X1 [Plutella xylostella]
998	YSHNLNETAYR	XP_011554146.1	PREDICTED: uncharacterized protein LOC105385459 [Plutella xylostella]
999	WLIAAK	XP_011555629.1	PREDICTED: LOW QUALITY PROTEIN: organic cation transporter protein-like [Plutella xylostella]
1000	VYELTQYQPAPLIT	XP_011555809.1	PREDICTED: uncharacterized protein LOC105386859 isoform X2 [Plutella xylostella]
1001	EIVDLVLDR	XP_011549667.1	PREDICTED: tubulin alpha chain-like [Plutella xylostella]
1002	LSGPENAAVLDKLTAEITR	XP_011560704.1	PREDICTED: membrane alanyl aminopeptidase-like [Plutella xylostella]
1003	QIAEADR	AFM52346.1	adenine nucleotide translocase [Plutella xylostella] >BAR13231.1 adenine nucleotide translocase insect1 [Plutella xylostella] >NP_001293047.1 ADP,ATP carrier protein 2 [Plutella xylostella]
1004	VANMELYYK	XP_011564384.1	PREDICTED: clathrin heavy chain isoform X2 [Plutella xylostella]
1005	QAGTIGAQLTEAQALLEEETK	XP_011560011.1	PREDICTED: LOW QUALITY PROTEIN: myosin heavy chain, non-muscle-like [Plutella xylostella]
1006	AMLTANIR	XP_011564384.1	PREDICTED: clathrin heavy chain isoform X2 [Plutella xylostella]
1007	DVEDLELAVQK	XP_011558113.1	PREDICTED: myosin heavy chain, muscle isoform X22 [Plutella xylostella]
1008	LAAVTALTVASVLTR	XP_011556108.1	PREDICTED: uncharacterized protein LOC105387119 [Plutella xylostella]
1009	EMIDLEATFEK	XP_011561283.1	PREDICTED: V-type proton ATPase 116 kDa subunit a isoform 1 isoform X3 [Plutella xylostella]
1010	NLVQFESK	XP_011562951.1	PREDICTED: DNA repair protein RAD50 isoform X1 [Plutella xylostella] >XP_011562952.1 PREDICTED: DNA repair protein RAD50 isoform X2 [Plutella xylostella]
1011	VQLSDAR	XP_011560326.1	PREDICTED: papilin [Plutella xylostella]
1012	FQQLTLAIQK	XP_011563915.1	PREDICTED: huntingtin-interacting protein 1-related protein-like [Plutella xylostella]
1013	TGTSSVLQNITASAK	XP_011551677.1	PREDICTED: major facilitator superfamily domain-containing protein 9-like, partial [Plutella xylostella]
1014	VQLLAHASER	XP_011554212.1	PREDICTED: vigilin [Plutella xylostella]
1015	FQGAVLLGDASER	XP_011556259.1	PREDICTED: coatomer subunit alpha-like [Plutella xylostella]
1016	VSLFDAVGR	XP_011551618.1	PREDICTED: uncharacterized protein LOC105383283 [Plutella xylostella]
1017	IDGPPEEVER	XP_011554212.1	PREDICTED: vigilin [Plutella xylostella]
1018	IQDVSNESPQK	XP_011555639.1	PREDICTED: uncharacterized protein LOC105386719 [Plutella xylostella]
1019	RLEEFLMLEELPTAK	AKC96182.1	ABC transporter subfamily C4 protein [Plutella xylostella]
1020	YTFQGLSK	XP_011560675.1	PREDICTED: toll-like receptor 3 [Plutella xylostella]
1021	VYAENIYGR	XP_011562681.1	PREDICTED: LOW QUALITY PROTEIN: twitchin-like [Plutella xylostella]
1022	ADVVESWIADKETHVR	XP_011569136.1	PREDICTED: spectrin alpha chain [Plutella xylostella]
1023	TLALAWRPLDER	XP_011549273.1	PREDICTED: LOW QUALITY PROTEIN: probable phospholipid-transporting ATPase IM [Plutella xylostella]
1024	NSFELLFEAEGSK	XP_011548395.1	PREDICTED: apolipophorins-like [Plutella xylostella]
1025	IEGSHEGVANAEK	XP_011554212.1	PREDICTED: vigilin [Plutella xylostella]
1026	RPGIYFR	XP_011551827.1	PREDICTED: protein mesh-like [Plutella xylostella]
1027	VDEIAAQGK	XP_011569136.1	PREDICTED: spectrin alpha chain [Plutella xylostella]
1028	DSSVPELAGLR	XP_011569133.1	PREDICTED: nodal modulator 1-like [Plutella xylostella]
1029	TSGDKPLLQR	XP_011568569.1	PREDICTED: LOW QUALITY PROTEIN: monocarboxylate transporter 3 [Plutella xylostella]
1030	LTQKEDELR	XP_011560011.1	PREDICTED: LOW QUALITY PROTEIN: myosin heavy chain, non-muscle-like [Plutella xylostella]
1031	SIRPSIIPWLTK	XP_011563165.1	PREDICTED: putative sodium-dependent multivitamin transporter isoform X2 [Plutella xylostella]
1032	VLEYIAAR	XP_011560705.1	PREDICTED: myosin-IB-like [Plutella xylostella]
1033	LAVNMVPFPR	XP_011548893.1	PREDICTED: tubulin beta-1 chain, partial [Plutella xylostella]
1034	HDVNLGR	XP_011552142.1	PREDICTED: pre-mRNA-processing-splicing factor 8 [Plutella xylostella]
1035	LTDQAFDILGFTQEEK	XP_011558100.1	PREDICTED: myosin heavy chain, muscle isoform X9 [Plutella xylostella]
1036	GSAFQTVSSLYR	XP_011558100.1	PREDICTED: myosin heavy chain, muscle isoform X9 [Plutella xylostella]
1037	VDDVANHGEELIEAK	XP_011551704.1	PREDICTED: LOW QUALITY PROTEIN: spectrin beta chain, non-erythrocytic 2 [Plutella xylostella]
1038	AALESADVGR	XP_011551704.1	PREDICTED: LOW QUALITY PROTEIN: spectrin beta chain, non-erythrocytic 2 [Plutella xylostella]
1039	EVEGWLADK	XP_011551704.1	PREDICTED: LOW QUALITY PROTEIN: spectrin beta chain, non-erythrocytic 2 [Plutella xylostella]
1040	MEVHFIFR	AKC96182.1	ABC transporter subfamily C4 protein [Plutella xylostella]
1041	DILSLGNGDTEK	AKC96182.1	ABC transporter subfamily C4 protein [Plutella xylostella]
1042	AVDHFQAWLTK	XP_011564475.1	PREDICTED: spectrin beta chain-like [Plutella xylostella]
1043	VISQSGSGVGGWAVQQNPIEIAQTLAK	JAV02080.1	Carboxyl/cholinesterase-001c [Plutella xylostella] >XP_011568579.1 PREDICTED: esterase E4-like isoform X3 [Plutella xylostella]
1044	IPAIYNIQLAFDKDSK	XP_011550885.1	PREDICTED: 1-acyl-sn-glycerol-3-phosphate acyltransferase gamma-like [Plutella xylostella] >XP_011550892.1 PREDICTED: 1-acyl-sn-glycerol-3-phosphate acyltransferase gamma-like [Plutella xylostella] >XP_011550899.1 PREDICTED: 1-acyl-sn-glycerol-3-phosphate acyltransferase gamma-like [Plutella xylostella] >XP_011550908.1 PREDICTED: 1-acyl-sn-glycerol-3-phosphate acyltransferase gamma-like [Plutella…
1045	AVTLELLK	XP_011559894.1	PREDICTED: importin-7 [Plutella xylostella]
1046	VYFPDDTDEAFEVDSSTK	XP_011555130.1	PREDICTED: myosin-VIIa-like [Plutella xylostella]
1047	TLIIDNPVTVSSTQTGLLAVLTSMK	XP_011552560.1	PREDICTED: organic cation/carnitine transporter 7-like [Plutella xylostella]
1048	CNANIPTEPNFDPIR	XP_011549989.1	PREDICTED: uncharacterized protein LOC105381882 [Plutella xylostella]
1049	QLIVGVNK	XP_011561146.1	PREDICTED: elongation factor 1-alpha [Plutella xylostella]
1050	FVETQVNVDNKPFGVISRPGPVDQHAYAIR	ABV00673.1	aminopeptidase N, partial [Plutella xylostella]
1051	TITLEVEASDTIENVK	XP_011557182.1	PREDICTED: polyubiquitin-C isoform X5 [Plutella xylostella]
1052	SNGMSFDR	AJD84935.1	cytochrome oxidase subunit 1, partial (mitochondrion) [Plutella xylostella]
1053	GGDVDNFNFLWAR	AAS75552.1	aminopeptidase N4 [Plutella xylostella] >NP_001296022.1 aminopeptidase N precursor [Plutella xylostella]
1054	LGTNQFVETTSYGDGSR	XP_011552627.1	PREDICTED: LOW QUALITY PROTEIN: basement membrane-specific heparan sulfate proteoglycan core protein [Plutella xylostella]
1055	TLFGPMNPYPQK	XP_011555546.1	PREDICTED: hypoxia up-regulated protein 1 [Plutella xylostella]
1056	NFHIFYQLLAGGDEETLK	XP_011560705.1	PREDICTED: myosin-IB-like [Plutella xylostella]
1057	AELNEFLTR	AIY22794.1	ribosomal protein S3 [Plutella xylostella] >NP_001292406.1 40S ribosomal protein S3 [Plutella xylostella]
1058	YANVFK	XP_011568608.1	PREDICTED: proton-coupled amino acid transporter 1-like, partial [Plutella xylostella]
1059	AYLTLKPIPR	XP_011558758.1	PREDICTED: LOW QUALITY PROTEIN: myosin-IA [Plutella xylostella]
1060	YISFHGLR	XP_011562454.1	PREDICTED: phospholipase D2 isoform X2 [Plutella xylostella] >XP_011562455.1 PREDICTED: phospholipase D2 isoform X2 [Plutella xylostella]
1061	GEFDLEAR	XP_011548395.1	PREDICTED: apolipophorins-like [Plutella xylostella]
1062	LTDQAFDILGFTQEEKNDVYK	XP_011558100.1	PREDICTED: myosin heavy chain, muscle isoform X9 [Plutella xylostella]
1063	RPPSAATLFR	XP_011558758.1	PREDICTED: LOW QUALITY PROTEIN: myosin-IA [Plutella xylostella]
1064	EINEAWQQLQAR	XP_011569136.1	PREDICTED: spectrin alpha chain [Plutella xylostella]
1065	QDYETPIMR	AJR19335.1	Cadherin-like protein [Plutella xylostella] >NP_001292423.1 cadherin-87A-like precursor [Plutella xylostella]
1066	TPTHVEVVTPTGR	XP_011549214.1	PREDICTED: probable phospholipid-transporting ATPase IA isoform X1 [Plutella xylostella] >XP_011549215.1 PREDICTED: probable phospholipid-transporting ATPase IA isoform X2 [Plutella xylostella]
1067	QLNAAAVR	XP_011565371.1	PREDICTED: protein lethal(2) giant larvae-like [Plutella xylostella]
1068	GSFVSDTVEYGITGK	XP_011550133.1	PREDICTED: uncharacterized protein LOC105382015 [Plutella xylostella]
1069	AEGTSVWSSLR	XP_011557194.1	PREDICTED: dmX-like protein 1 [Plutella xylostella]
1070	VSVYHWSMEGDSTPVK	XP_011564384.1	PREDICTED: clathrin heavy chain isoform X2 [Plutella xylostella]
1071	LLIEIFADHPGQSGDAAAAK	XP_011558113.1	PREDICTED: myosin heavy chain, muscle isoform X22 [Plutella xylostella]
1072	INTQMQELNSK	XP_011569136.1	PREDICTED: spectrin alpha chain [Plutella xylostella]
1073	TTGEIVSIR	BAD26689.1	Ribosomal protein L18A [Plutella xylostella] >NP_001292407.1 60S ribosomal protein L18a [Plutella xylostella]
1074	YEQDVEAAGR	XP_011547991.1	PREDICTED: anion exchange protein 2-like [Plutella xylostella]
1075	DQSADGCFFIPEPNGRPVEAPGR	XP_011549989.1	PREDICTED: uncharacterized protein LOC105381882 [Plutella xylostella]
1076	AFDVSEPR	XP_011563035.1	PREDICTED: membrane alanyl aminopeptidase-like [Plutella xylostella]
1077	TDIDLHYSGDLK	XP_011548395.1	PREDICTED: apolipophorins-like [Plutella xylostella]
1078	LLFANQSEDDILLR	XP_011568330.1	PREDICTED: NADH-cytochrome b5 reductase 2 isoform X2 [Plutella xylostella]
1079	ILGEFEEEDIR	XP_011550133.1	PREDICTED: uncharacterized protein LOC105382015 [Plutella xylostella]
1080	VPLAIVNK	XP_011554846.1	PREDICTED: dynein heavy chain, cytoplasmic [Plutella xylostella]
1081	WPAWPVTR	XP_011548571.1	PREDICTED: LOW QUALITY PROTEIN: ATP-citrate synthase [Plutella xylostella]
1082	NVILGGVK	XP_011554569.1	PREDICTED: uncharacterized protein LOC105385824 [Plutella xylostella]
1083	DNDVSVFNWR	XP_011552279.1	PREDICTED: proton-coupled folate transporter-like [Plutella xylostella]
1084	KGFEAFAK	XP_011548395.1	PREDICTED: apolipophorins-like [Plutella xylostella]
1085	STQPHFVR	XP_011558113.1	PREDICTED: myosin heavy chain, muscle isoform X22 [Plutella xylostella]
1086	SIAEETVAELEK	XP_011561379.1	PREDICTED: LOW QUALITY PROTEIN: rho-associated protein kinase 1 [Plutella xylostella]
1087	TYDHPLVQDYK	XP_011555546.1	PREDICTED: hypoxia up-regulated protein 1 [Plutella xylostella]
1088	MWIYGWAR	XP_011563455.1	PREDICTED: solute carrier family 52, riboflavin transporter, member 3 [Plutella xylostella]
1089	LDTINGVAVTTDESGK	XP_011549989.1	PREDICTED: uncharacterized protein LOC105381882 [Plutella xylostella]
1090	HLSESSEELSPLK	XP_011556832.1	PREDICTED: UDP-glucose:glycoprotein glucosyltransferase [Plutella xylostella]
1091	VQEYKDSIER	XP_011554781.1	PREDICTED: receptor expression-enhancing protein 6-like isoform X3 [Plutella xylostella]
1092	VAPPVLTHSR	XP_011561066.1	PREDICTED: LOW QUALITY PROTEIN: cullin-associated NEDD8-dissociated protein 1-like [Plutella xylostella]
1093	DAVAANGQFK	XP_011562290.1	PREDICTED: apolipophorins-like, partial [Plutella xylostella]
1094	NSDGQAWYQTIK	XP_011556480.1	PREDICTED: translocator protein-like [Plutella xylostella] >XP_011556482.1 PREDICTED: translocator protein-like [Plutella xylostella]
1095	TNVALLTILR	XP_011549860.1	PREDICTED: putative U5 small nuclear ribonucleoprotein 200 kDa helicase [Plutella xylostella]
1096	NNRPEEGPLQTR	XP_011564384.1	PREDICTED: clathrin heavy chain isoform X2 [Plutella xylostella]
1097	YHQLFADADDVDQWMLDTLR	XP_011558164.1	PREDICTED: spectrin beta chain isoform X8 [Plutella xylostella]
1098	TNELYPIPITYTTK	XP_011555515.1	PREDICTED: uncharacterized protein LOC105386610 [Plutella xylostella]
1099	FTSQTYGDK	XP_011556832.1	PREDICTED: UDP-glucose:glycoprotein glucosyltransferase [Plutella xylostella]
1100	TTKPPVLEGWR	XP_011562915.1	PREDICTED: mitochondrial sodium/hydrogen exchanger 9B2-like isoform X2 [Plutella xylostella] >XP_011562917.1 PREDICTED: mitochondrial sodium/hydrogen exchanger 9B2-like isoform X2 [Plutella xylostella] >XP_011562918.1 PREDICTED: mitochondrial sodium/hydrogen exchanger 9B2-like isoform X2 [Plutella xylostella]
1101	AIETSVQAGNLNEAVDQALASLK	XP_011551600.1	PREDICTED: leucine-rich PPR motif-containing protein, mitochondrial [Plutella xylostella]
1102	ESSPTYLVPR	XP_011555773.1	PREDICTED: thymus-specific serine protease-like, partial [Plutella xylostella]
1103	EILGPSHLYQHGTFK	XP_011560867.1	PREDICTED: heparan-alpha-glucosaminide N-acetyltransferase-like [Plutella xylostella]
1104	YIGTEDLADIDK	XP_011555515.1	PREDICTED: uncharacterized protein LOC105386610 [Plutella xylostella]
1105	EFWWSDGK	ALE60398.1	ATP-binding cassette sub-family A ABCA2 [Plutella xylostella]
1106	HFIFAFGEPCK	XP_011566252.1	PREDICTED: apolipophorins-like [Plutella xylostella]
1107	LQSEAETALQQLEQAELK	XP_011560011.1	PREDICTED: LOW QUALITY PROTEIN: myosin heavy chain, non-muscle-like [Plutella xylostella]
1108	QSQSIIVSGESGAGK	XP_011562526.1	PREDICTED: myosin heavy chain 95F-like [Plutella xylostella]
1109	EAYGWLSQNTAEDAR	XP_011548704.1	PREDICTED: dolichyl-diphosphooligosaccharide--protein glycosyltransferase subunit STT3B isoform X2 [Plutella xylostella]
1110	NVEQQLEQAK	XP_011560011.1	PREDICTED: LOW QUALITY PROTEIN: myosin heavy chain, non-muscle-like [Plutella xylostella]
1111	DLVNEDIITNIK	XP_011550133.1	PREDICTED: uncharacterized protein LOC105382015 [Plutella xylostella]
1112	KLSEILR	XP_011559894.1	PREDICTED: importin-7 [Plutella xylostella]
1113	RPTEYR	ADA59493.1	midgut target receptor, partial [Plutella xylostella]
1114	QVLSWKLSR	XP_011549989.1	PREDICTED: uncharacterized protein LOC105381882 [Plutella xylostella]
1115	LNVDPYLIQFFK	XP_011564869.1	PREDICTED: ubiquitin carboxyl-terminal hydrolase 7 [Plutella xylostella]
1116	KPTEITEIGAIR	XP_011558758.1	PREDICTED: LOW QUALITY PROTEIN: myosin-IA [Plutella xylostella]
1117	GALPALLEDPDHALDLTK	XP_011566810.1	PREDICTED: translational activator GCN1-like [Plutella xylostella]
1118	DLYANTVLSGGTTMYPGIADR	XP_011564910.1	PREDICTED: actin, alpha skeletal muscle, partial [Plutella xylostella]
1119	FEVATSVDIR	XP_011566252.1	PREDICTED: apolipophorins-like [Plutella xylostella]
1120	VNYDSYTWDLIIR	ADA59493.1	midgut target receptor, partial [Plutella xylostella]
1121	FTVHNFR	XP_011564869.1	PREDICTED: ubiquitin carboxyl-terminal hydrolase 7 [Plutella xylostella]
1122	LLEEEQAAVEK	XP_011551704.1	PREDICTED: LOW QUALITY PROTEIN: spectrin beta chain, non-erythrocytic 2 [Plutella xylostella]
1123	LEPAPPFVAPHAVWVR	XP_011548404.1	PREDICTED: phosphatidylinositol 4-kinase alpha-like [Plutella xylostella]
1124	SVFDINNNDDNSK	XP_011550133.1	PREDICTED: uncharacterized protein LOC105382015 [Plutella xylostella]
1125	IPFQEFR	XP_011560011.1	PREDICTED: LOW QUALITY PROTEIN: myosin heavy chain, non-muscle-like [Plutella xylostella]
1126	ALGINNLLR	XP_011556369.1	PREDICTED: probable ATP-dependent RNA helicase DHX35 [Plutella xylostella]
1127	KSLALYISR	AAS75552.1	aminopeptidase N4 [Plutella xylostella] >NP_001296022.1 aminopeptidase N precursor [Plutella xylostella]
1128	LSPQTIQFLSAPDVEQATTSPQPEEER	XP_011557580.1	PREDICTED: organic cation transporter protein-like isoform X1 [Plutella xylostella]
1129	IYYEPEK	XP_011556636.1	PREDICTED: leucine--tRNA ligase, cytoplasmic [Plutella xylostella]
1130	DINQIIFR	XP_011550377.1	PREDICTED: probable dolichyl pyrophosphate Man9GlcNAc2 alpha-1,3-glucosyltransferase [Plutella xylostella]
1131	ASPYPEAVLISGPVK	XP_011548245.1	PREDICTED: alpha-mannosidase 2 isoform X2 [Plutella xylostella]
1132	SALSAATR	XP_011552093.1	PREDICTED: solute carrier family 28 member 3-like [Plutella xylostella] >XP_011552100.1 PREDICTED: solute carrier family 28 member 3-like [Plutella xylostella] >XP_011552107.1 PREDICTED: solute carrier family 28 member 3-like [Plutella xylostella]
1133	HSWIEQQIQETNPILEAFGNAK	XP_011555130.1	PREDICTED: myosin-VIIa-like [Plutella xylostella]
1134	DIGVAMFVR	XP_011551827.1	PREDICTED: protein mesh-like [Plutella xylostella]
1135	TLSVNIVSDR	XP_011548096.1	PREDICTED: lethal(2) giant larvae protein-like [Plutella xylostella]
1136	EDNQVVVR	XP_011551179.1	PREDICTED: lysosomal alpha-glucosidase-like, partial [Plutella xylostella]
1137	EIVTLAGYAER	XP_011557908.1	PREDICTED: ATP-binding cassette sub-family D member 2 [Plutella xylostella] >XP_011557909.1 PREDICTED: ATP-binding cassette sub-family D member 2 [Plutella xylostella] >XP_011557911.1 PREDICTED: ATP-binding cassette sub-family D member 2 [Plutella xylostella]
1138	TGVSGAYPIHHIR	XP_011562910.1	PREDICTED: G-protein coupled receptor Mth2-like isoform X1 [Plutella xylostella]
1139	VGFPPDTPLVLYEEIKPDFVEK	XP_011564869.1	PREDICTED: ubiquitin carboxyl-terminal hydrolase 7 [Plutella xylostella]
1140	TSANTAEVK	XP_011548096.1	PREDICTED: lethal(2) giant larvae protein-like [Plutella xylostella]
1141	NTGVSGVPTLYQIPITWTR	XP_011563035.1	PREDICTED: membrane alanyl aminopeptidase-like [Plutella xylostella]
1142	INVYYNEASGGK	XP_011548893.1	PREDICTED: tubulin beta-1 chain, partial [Plutella xylostella]
1143	TIIEGSGSVK	XP_011566252.1	PREDICTED: apolipophorins-like [Plutella xylostella]
1144	ALNLQESQFR	XP_011563767.1	PREDICTED: transferrin-like [Plutella xylostella]
1145	YIEAEVHK	XP_011554692.1	PREDICTED: V-type proton ATPase 116 kDa subunit a isoform 1-like isoform X1 [Plutella xylostella] >XP_011554701.1 PREDICTED: V-type proton ATPase 116 kDa subunit a isoform 1-like isoform X1 [Plutella xylostella] >XP_011554706.1 PREDICTED: V-type proton ATPase 116 kDa subunit a isoform 1-like isoform X2 [Plutella xylostella] >XP_011557966.1 PREDICTED: V-type proton ATPase 116 kDa subunit a isoform…
1146	AGKPVFFDVNVK	XP_011562681.1	PREDICTED: LOW QUALITY PROTEIN: twitchin-like [Plutella xylostella]
1147	TIECLDGIR	XP_011550323.1	PREDICTED: nose resistant to fluoxetine protein 6-like [Plutella xylostella]
1148	GLPNIEHK	XP_011554490.1	PREDICTED: Niemann-Pick C1 protein [Plutella xylostella]
1149	LTISPNGAVSLPEAR	XP_011566690.1	PREDICTED: nodal modulator 1-like [Plutella xylostella]
1150	LLSEHFER	XP_011549466.1	PREDICTED: importin-5 [Plutella xylostella]
1151	LINIDTHR	JAV02096.1	Carboxyl/cholinesterase-014a [Plutella xylostella] >XP_011556950.1 PREDICTED: juvenile hormone esterase-like isoform X2 [Plutella xylostella]
1152	LEADTQLVFPDEPVFSR	XP_011565287.1	PREDICTED: uncharacterized protein LOC105395062 [Plutella xylostella]
1153	AYWIVNEQK	XP_011550133.1	PREDICTED: uncharacterized protein LOC105382015 [Plutella xylostella]
1154	GADNVIYDR	XP_011549273.1	PREDICTED: LOW QUALITY PROTEIN: probable phospholipid-transporting ATPase IM [Plutella xylostella]
1155	SAELVIEPGVEVR	XP_011553595.1	PREDICTED: uncharacterized protein LOC105384991 isoform X2 [Plutella xylostella]
1156	TNHLHNVETVKDK	XP_011560705.1	PREDICTED: myosin-IB-like [Plutella xylostella]
1157	LGSMETGTALVR	XP_011563409.1	PREDICTED: tripeptidyl-peptidase 2 [Plutella xylostella]
1158	AGVLGQMEELR	XP_011558113.1	PREDICTED: myosin heavy chain, muscle isoform X22 [Plutella xylostella]
1159	EYAATAAVAAPVK	XP_011561065.1	PREDICTED: protein KRTCAP2 homolog [Plutella xylostella]
1160	LEAAISAR	XP_011562309.1	PREDICTED: protein diaphanous [Plutella xylostella]
1161	ELFTVK	AAS98023.1	cadherin-like protein, partial [Plutella xylostella]
1162	DNLLEGSGR	XP_011550133.1	PREDICTED: uncharacterized protein LOC105382015 [Plutella xylostella]
1163	VLQIQYLASNNQADEVVK	ADD39717.1	aminopeptidase N [Plutella xylostella]
1164	APPHGFQFAIDR	XP_011548691.1	PREDICTED: 5-oxoprolinase [Plutella xylostella] >XP_011548692.1 PREDICTED: 5-oxoprolinase [Plutella xylostella]
1165	TEVNTPLNVLTLAAQK	XP_011559707.1	PREDICTED: endoplasmic reticulum metallopeptidase 1-like [Plutella xylostella]
1166	VSQIYQSALDR	XP_011553488.1	PREDICTED: protein RER1 [Plutella xylostella]
1167	VTEVNALAER	XP_011569136.1	PREDICTED: spectrin alpha chain [Plutella xylostella]
1168	QIYPPVNVLPSLSR	XP_011558002.1	PREDICTED: V-type proton ATPase subunit B-like [Plutella xylostella]
1169	ITLSATK	XP_011565371.1	PREDICTED: protein lethal(2) giant larvae-like [Plutella xylostella]
1170	FVHWTWHDTDPNIFDR	XP_011568284.1	PREDICTED: uncharacterized protein LOC105397951 [Plutella xylostella]
1171	FYWTDWR	XP_011553587.1	PREDICTED: nidogen-1 [Plutella xylostella]
1172	YTLLTFLPK	XP_011553279.1	PREDICTED: probable phospholipid-transporting ATPase IF [Plutella xylostella]
1173	DIPFAIPNEPAKPK	XP_011551600.1	PREDICTED: leucine-rich PPR motif-containing protein, mitochondrial [Plutella xylostella]
1174	HYGVGYTLVIVK	ALE60398.1	ATP-binding cassette sub-family A ABCA2 [Plutella xylostella]
1175	VSLTTQLEDTK	XP_011558113.1	PREDICTED: myosin heavy chain, muscle isoform X22 [Plutella xylostella]
1176	DGFEFSVSHAVQVNADSYK	XP_011566252.1	PREDICTED: apolipophorins-like [Plutella xylostella]
1177	MDDLISSYIAVLR	XP_011555130.1	PREDICTED: myosin-VIIa-like [Plutella xylostella]
1178	GIWIYPIFK	XP_011564653.1	PREDICTED: androgen-dependent TFPI-regulating protein-like [Plutella xylostella]
1179	QNQIESQFDNLLGLAR	XP_011569136.1	PREDICTED: spectrin alpha chain [Plutella xylostella]
1180	IRDLVLSYNK	XP_011560675.1	PREDICTED: toll-like receptor 3 [Plutella xylostella]
1181	VGSAGSGIYSGK	XP_011563639.1	PREDICTED: vanin-like protein 1 isoform X2 [Plutella xylostella]
1182	YNILYGR	XP_011561958.1	PREDICTED: LOW QUALITY PROTEIN: ATP-binding cassette sub-family B member 6, mitochondrial-like [Plutella xylostella]
1183	MKNDHMALPDFPAGAMENWGMVNYR	ABU55719.1	aminopeptidase N, partial [Plutella xylostella]
1184	IYEEQIR	XP_011555194.1	PREDICTED: myosin-IIIb-like [Plutella xylostella]
1185	ILAPQAVDKESDPK	XP_011558095.1	PREDICTED: myosin heavy chain, muscle isoform X4 [Plutella xylostella]
1186	TLLTEGSEQGVETFMNVGIGDR	XP_011566252.1	PREDICTED: apolipophorins-like [Plutella xylostella]
1187	LEDLNMVLNQTR	XP_011554692.1	PREDICTED: V-type proton ATPase 116 kDa subunit a isoform 1-like isoform X1 [Plutella xylostella] >XP_011554701.1 PREDICTED: V-type proton ATPase 116 kDa subunit a isoform 1-like isoform X1 [Plutella xylostella] >XP_011554706.1 PREDICTED: V-type proton ATPase 116 kDa subunit a isoform 1-like isoform X2 [Plutella xylostella] >XP_011557966.1 PREDICTED: V-type proton ATPase 116 kDa subunit a isoform…
1188	VAVVAGPR	XP_011561715.1	PREDICTED: innexin inx2 [Plutella xylostella]
1189	DISIIDEEELAER	XP_011562915.1	PREDICTED: mitochondrial sodium/hydrogen exchanger 9B2-like isoform X2 [Plutella xylostella] >XP_011562917.1 PREDICTED: mitochondrial sodium/hydrogen exchanger 9B2-like isoform X2 [Plutella xylostella] >XP_011562918.1 PREDICTED: mitochondrial sodium/hydrogen exchanger 9B2-like isoform X2 [Plutella xylostella]
1190	TPAGLLGIGTTYGFMAFCTSK	XP_011566252.1	PREDICTED: apolipophorins-like [Plutella xylostella]
1191	KILDDTNPLTSAEPYQSVTQR	AYA73999.1	Niemann-Pick type C 1-b protein [Plutella xylostella]
1192	FWYFLR	BAD26689.1	Ribosomal protein L18A [Plutella xylostella] >NP_001292407.1 60S ribosomal protein L18a [Plutella xylostella]
1193	KVVSADLWVHSR	XP_011555130.1	PREDICTED: myosin-VIIa-like [Plutella xylostella]
1194	TFCEAVLHSFK	XP_011562526.1	PREDICTED: myosin heavy chain 95F-like [Plutella xylostella]
1195	QEYQFNTNVVFDR	XP_011563639.1	PREDICTED: vanin-like protein 1 isoform X2 [Plutella xylostella]
1196	LMEPYSK	AYA73999.1	Niemann-Pick type C 1-b protein [Plutella xylostella]
1197	ASAAQKPLDVDDVLVNELGQFGR	XP_011553789.1	PREDICTED: solute carrier family 22 member 7-like isoform X1 [Plutella xylostella]
1198	SINPLDEIPNK	XP_011566252.1	PREDICTED: apolipophorins-like [Plutella xylostella]
1199	EIQLELFR	XP_011561958.1	PREDICTED: LOW QUALITY PROTEIN: ATP-binding cassette sub-family B member 6, mitochondrial-like [Plutella xylostella]
1200	QICEMNCSPEQSR	AYA73999.1	Niemann-Pick type C 1-b protein [Plutella xylostella]
1201	GASDFAIIHYAGK	XP_011560011.1	PREDICTED: LOW QUALITY PROTEIN: myosin heavy chain, non-muscle-like [Plutella xylostella]
1202	DEATLQHYLQQSLYSSSIR	XP_011563035.1	PREDICTED: membrane alanyl aminopeptidase-like [Plutella xylostella]
1203	IEYVGHMNETPLSR	AAS75551.1	aminopeptidase N2 [Plutella xylostella]
1204	VLASEEYYNER	XP_011562015.1	PREDICTED: creatine transporter-like [Plutella xylostella]
1205	HGPLTMR	XP_011552025.1	PREDICTED: putative inorganic phosphate cotransporter [Plutella xylostella] >XP_011552026.1 PREDICTED: putative inorganic phosphate cotransporter [Plutella xylostella] >XP_011552027.1 PREDICTED: putative inorganic phosphate cotransporter [Plutella xylostella]
1206	VGTFDPYSDDPR	XP_011548096.1	PREDICTED: lethal(2) giant larvae protein-like [Plutella xylostella]
1207	KTPAVVAFR	XP_011555546.1	PREDICTED: hypoxia up-regulated protein 1 [Plutella xylostella]
1208	WYQAATYLPLIK	XP_011551163.1	PREDICTED: uncharacterized family 31 glucosidase C30D11.01c-like [Plutella xylostella]
1209	VYAWKSSR	XP_011549989.1	PREDICTED: uncharacterized protein LOC105381882 [Plutella xylostella]
1210	VHIPPASTMSDEIVVAGEK	XP_011554212.1	PREDICTED: vigilin [Plutella xylostella]
1211	VQITLPDQGQK	XP_011554212.1	PREDICTED: vigilin [Plutella xylostella]
1212	ITDVEIAER	XP_011548691.1	PREDICTED: 5-oxoprolinase [Plutella xylostella] >XP_011548692.1 PREDICTED: 5-oxoprolinase [Plutella xylostella]
1213	SVSPAGVADAFYIAPGVGYQR	AAS98023.1	cadherin-like protein, partial [Plutella xylostella]
1214	FAATLYLFHK	XP_011563344.1	PREDICTED: endoribonuclease Dicer [Plutella xylostella]
1215	QEADDVVNR	XP_011568395.1	PREDICTED: laminin subunit beta-1-like, partial [Plutella xylostella]
1216	LIEGQHYAADDVAQR	XP_011569136.1	PREDICTED: spectrin alpha chain [Plutella xylostella]
1217	RANALQNELEESR	XP_011558113.1	PREDICTED: myosin heavy chain, muscle isoform X22 [Plutella xylostella]
1218	KELEVLNAK	XP_011558113.1	PREDICTED: myosin heavy chain, muscle isoform X22 [Plutella xylostella]
1219	NTYDEVVEK	XP_011559707.1	PREDICTED: endoplasmic reticulum metallopeptidase 1-like [Plutella xylostella]
1220	LHTVADADR	AKC96183.1	ABC transporter subfamily C5 protein [Plutella xylostella]
1221	RQEELER	XP_011563823.1	PREDICTED: secretory carrier-associated membrane protein 1 isoform X1 [Plutella xylostella]
1222	HAVLTIR	XP_011562681.1	PREDICTED: LOW QUALITY PROTEIN: twitchin-like [Plutella xylostella]
1223	DLSWAPHEYQGLR	XP_011565696.1	PREDICTED: uncharacterized protein LOC105395442, partial [Plutella xylostella]
1224	YDQDSDPVLK	AKC96182.1	ABC transporter subfamily C4 protein [Plutella xylostella]
1225	VDAGSYEGK	XP_011561936.1	PREDICTED: laminin subunit gamma-1 isoform X4 [Plutella xylostella]
1226	EALDGYYFNIVSSAGLR	XP_011550349.1	PREDICTED: uncharacterized protein LOC105382199 [Plutella xylostella]
1227	IIAPPER	XP_011564910.1	PREDICTED: actin, alpha skeletal muscle, partial [Plutella xylostella]
1228	DETTFFMGK	XP_011561280.1	PREDICTED: uncharacterized protein LOC105391499 [Plutella xylostella]
1229	IFLDNAVHER	XP_011551827.1	PREDICTED: protein mesh-like [Plutella xylostella]
1230	NLDTNNESDYK	XP_011557421.1	PREDICTED: uncharacterized protein LOC105388242 [Plutella xylostella]
1231	LWNLNNYR	XP_011552142.1	PREDICTED: pre-mRNA-processing-splicing factor 8 [Plutella xylostella]
1232	QLVANNPTLTDVAEK	XP_011551704.1	PREDICTED: LOW QUALITY PROTEIN: spectrin beta chain, non-erythrocytic 2 [Plutella xylostella]
1233	ITELNSIDKK	XP_011555546.1	PREDICTED: hypoxia up-regulated protein 1 [Plutella xylostella]
1234	SMVQLWLNFIK	JAV02080.1	Carboxyl/cholinesterase-001c [Plutella xylostella] >XP_011568579.1 PREDICTED: esterase E4-like isoform X3 [Plutella xylostella]
1235	ILQEETGNALDKDGK	XP_011548691.1	PREDICTED: 5-oxoprolinase [Plutella xylostella] >XP_011548692.1 PREDICTED: 5-oxoprolinase [Plutella xylostella]
1236	LSMFSALGNEEQDEDQDTVK	XP_011549477.1	PREDICTED: cleft lip and palate transmembrane protein 1 homolog [Plutella xylostella]
1237	QLFPDTR	XP_011553235.1	PREDICTED: derlin-1 [Plutella xylostella]
1238	LLQATQEK	XP_011551704.1	PREDICTED: LOW QUALITY PROTEIN: spectrin beta chain, non-erythrocytic 2 [Plutella xylostella]
1239	LYGIEDAHTIFR	XP_011553278.1	PREDICTED: alpha-aminoadipic semialdehyde synthase, mitochondrial [Plutella xylostella]
1240	QLEESYVEEIK	XP_011562290.1	PREDICTED: apolipophorins-like, partial [Plutella xylostella]
1241	VADILEEAAK	XP_011564869.1	PREDICTED: ubiquitin carboxyl-terminal hydrolase 7 [Plutella xylostella]
1242	ASAMFNNAAQLGELPR	XP_011563522.1	PREDICTED: uncharacterized protein LOC105393455 [Plutella xylostella]
1243	KMIQNLTNER	XP_011567533.1	PREDICTED: probable GPI-anchored adhesin-like protein PGA55 [Plutella xylostella]
1244	SVLPAAATWVVDR	XP_011565808.1	PREDICTED: sulfide:quinone oxidoreductase, mitochondrial [Plutella xylostella]
1245	LQVDGDKYK	BAX57168.1	phosphate carrier 1 [Plutella xylostella]
1246	LADLEEFISGPNHADIQK	XP_011564384.1	PREDICTED: clathrin heavy chain isoform X2 [Plutella xylostella]
1247	TAALFAYR	XP_011558240.1	PREDICTED: GPI ethanolamine phosphate transferase 3 isoform X2 [Plutella xylostella]
1248	NADEIFYFPQELPK	XP_011555130.1	PREDICTED: myosin-VIIa-like [Plutella xylostella]
1249	TGDFPETLKK	XP_011562370.1	PREDICTED: sodium-dependent nutrient amino acid transporter 1-like [Plutella xylostella]
1250	WTLWDR	XP_011552861.1	PREDICTED: ubiquitin-like modifier-activating enzyme 1 [Plutella xylostella]
1251	MYVLDFLCNVGHEQCVAQAVTNFR	XP_011563035.1	PREDICTED: membrane alanyl aminopeptidase-like [Plutella xylostella]
1252	SINADEAAAMGAVYR	XP_011555546.1	PREDICTED: hypoxia up-regulated protein 1 [Plutella xylostella]
1253	DIGSDQLDEILK	XP_011548237.1	PREDICTED: sodium/potassium-transporting ATPase subunit alpha isoform X5 [Plutella xylostella]
1254	FGIAFTEK	XP_011551131.1	PREDICTED: xanthine dehydrogenase-like [Plutella xylostella]
1255	ILDDTNPLTSAEPYQSVTQR	AYA73999.1	Niemann-Pick type C 1-b protein [Plutella xylostella]
1256	IVSSEAEFGNAYK	XP_011566252.1	PREDICTED: apolipophorins-like [Plutella xylostella]
1257	GTYDVIVSGDTVLTELK	XP_011561519.1	PREDICTED: peptide transporter family 1 isoform X2 [Plutella xylostella]
1258	VFGEVLDELSR	XP_011559306.1	PREDICTED: innexin inx3-like [Plutella xylostella] >XP_011559843.1 PREDICTED: innexin inx3-like [Plutella xylostella]
1259	QLLLTGHEDGSVR	XP_011548096.1	PREDICTED: lethal(2) giant larvae protein-like [Plutella xylostella]
1260	KEEVLALANR	XP_011561120.1	PREDICTED: uncharacterized protein LOC105391353 [Plutella xylostella]
1261	NKPILLR	XP_011553793.1	PREDICTED: organic cation transporter protein-like [Plutella xylostella]
1262	VNYDTHNWELIAEALQK	AAS75551.1	aminopeptidase N2 [Plutella xylostella]
1263	SIQFITNYR	XP_011568212.1	PREDICTED: mannose-P-dolichol utilization defect 1 protein homolog [Plutella xylostella]
1264	SLMFQVTDTR	XP_011559707.1	PREDICTED: endoplasmic reticulum metallopeptidase 1-like [Plutella xylostella]
1265	ASGLSEAFPAANVR	XP_011557667.1	PREDICTED: non-lysosomal glucosylceramidase [Plutella xylostella]
1266	EVYGLPLESHVSR	XP_011554847.1	PREDICTED: dystroglycan [Plutella xylostella]
1267	SQTILQDIGESIK	XP_011560675.1	PREDICTED: toll-like receptor 3 [Plutella xylostella]
1268	AAAITAETGAR	XP_011554212.1	PREDICTED: vigilin [Plutella xylostella]
1269	NIHLFYLNR	XP_011550349.1	PREDICTED: uncharacterized protein LOC105382199 [Plutella xylostella]
1270	VGLSEAEK	XP_011562526.1	PREDICTED: myosin heavy chain 95F-like [Plutella xylostella]
1271	SEEQVITLQPLSTDEFK	XP_011555546.1	PREDICTED: hypoxia up-regulated protein 1 [Plutella xylostella]
1272	ASGYPEPLVSIR	XP_011552627.1	PREDICTED: LOW QUALITY PROTEIN: basement membrane-specific heparan sulfate proteoglycan core protein [Plutella xylostella]
1273	LASDTQTQLK	XP_011568395.1	PREDICTED: laminin subunit beta-1-like, partial [Plutella xylostella]
1274	FPYYEIVASDR	XP_011555546.1	PREDICTED: hypoxia up-regulated protein 1 [Plutella xylostella]
1275	VPLEIPDNLPDTK	XP_011555878.1	PREDICTED: transmembrane 9 superfamily member 2 [Plutella xylostella]
1276	VAAMAPR	XP_011564384.1	PREDICTED: clathrin heavy chain isoform X2 [Plutella xylostella]
1277	ATDATFVEK	XP_011558113.1	PREDICTED: myosin heavy chain, muscle isoform X22 [Plutella xylostella]
1278	NNDLLFR	XP_011560705.1	PREDICTED: myosin-IB-like [Plutella xylostella]
1279	FTISITRPSDFSR	ABU55719.1	aminopeptidase N, partial [Plutella xylostella]
1280	LADLIPILNK	XP_011564869.1	PREDICTED: ubiquitin carboxyl-terminal hydrolase 7 [Plutella xylostella]
1281	SRPTIYYWSLPISFAGDK	XP_011552627.1	PREDICTED: LOW QUALITY PROTEIN: basement membrane-specific heparan sulfate proteoglycan core protein [Plutella xylostella]
1282	ENIPQLHK	XP_011565696.1	PREDICTED: uncharacterized protein LOC105395442, partial [Plutella xylostella]
1283	ATHSYEDEVVYFTSDGQYK	XP_011569133.1	PREDICTED: nodal modulator 1-like [Plutella xylostella]
1284	KGNILDLFR	XP_011555639.1	PREDICTED: uncharacterized protein LOC105386719 [Plutella xylostella]
1285	TLYACHPFFVR	XP_011555130.1	PREDICTED: myosin-VIIa-like [Plutella xylostella]
1286	SKYESEGVAR	XP_011558113.1	PREDICTED: myosin heavy chain, muscle isoform X22 [Plutella xylostella]
1287	DMGIIDEILPR	AKC96182.1	ABC transporter subfamily C4 protein [Plutella xylostella]
1288	ENIDSNASISR	XP_011555130.1	PREDICTED: myosin-VIIa-like [Plutella xylostella]
1289	FIDDGGNLLVGASSGAGEVYR	XP_011560739.1	PREDICTED: dolichyl-diphosphooligosaccharide--protein glycosyltransferase 48 kDa subunit [Plutella xylostella]
1290	VPQIEVETHK	XP_011554846.1	PREDICTED: dynein heavy chain, cytoplasmic [Plutella xylostella]
1291	EINSALEYLDGEGAAALAK	XP_011561936.1	PREDICTED: laminin subunit gamma-1 isoform X4 [Plutella xylostella]
1292	QLHGGLFFMDVLPTTPSGK	XP_011563435.1	PREDICTED: luciferin 4-monooxygenase-like [Plutella xylostella]
1293	EVSVENEAQNTEAIDDR	XP_011555130.1	PREDICTED: myosin-VIIa-like [Plutella xylostella]
1294	LRGPQEDIDK	XP_011554212.1	PREDICTED: vigilin [Plutella xylostella]
1295	MQDLVDKLQQK	XP_011558113.1	PREDICTED: myosin heavy chain, muscle isoform X22 [Plutella xylostella]
1296	ELENELDGEQR	XP_011558113.1	PREDICTED: myosin heavy chain, muscle isoform X22 [Plutella xylostella]
1297	LGFVAGVILR	XP_011561283.1	PREDICTED: V-type proton ATPase 116 kDa subunit a isoform 1 isoform X3 [Plutella xylostella]
1298	VEYLQEIER	XP_011556636.1	PREDICTED: leucine--tRNA ligase, cytoplasmic [Plutella xylostella]
1299	YTVTVQQGDK	XP_011548096.1	PREDICTED: lethal(2) giant larvae protein-like [Plutella xylostella]
1300	IKELAVPEQFLAILGEAHQAIR	XP_011566252.1	PREDICTED: apolipophorins-like [Plutella xylostella]
1301	YVVSDVLEYLTPQSHFGHDR	XP_011563344.1	PREDICTED: endoribonuclease Dicer [Plutella xylostella]
1302	DQEQQAELK	XP_011566252.1	PREDICTED: apolipophorins-like [Plutella xylostella]
1303	ELRNEYYLAR	XP_011549989.1	PREDICTED: uncharacterized protein LOC105381882 [Plutella xylostella]
1304	VSGVLDK	XP_011550675.1	PREDICTED: uncharacterized protein LOC105382480 [Plutella xylostella]
1305	SDPVVSYR	XP_011557846.1	PREDICTED: translation elongation factor 2 [Plutella xylostella]
1306	LTQEEDAR	XP_011558113.1	PREDICTED: myosin heavy chain, muscle isoform X22 [Plutella xylostella]
1307	INLFGEASR	XP_011563639.1	PREDICTED: vanin-like protein 1 isoform X2 [Plutella xylostella]
1308	YVLEPELQFTPSGSQTGGALAR	XP_011556832.1	PREDICTED: UDP-glucose:glycoprotein glucosyltransferase [Plutella xylostella]
1309	YVELMK	XP_011555130.1	PREDICTED: myosin-VIIa-like [Plutella xylostella]
1310	TTVVVAHR	QDY92632.1	P-glycoprotein [Plutella xylostella]
1311	HHFEVDASYVVVAALGELAK	XP_011566397.1	PREDICTED: uncharacterized protein LOC105396110 [Plutella xylostella]
1312	DVVEFLDEHGHR	XP_011565696.1	PREDICTED: uncharacterized protein LOC105395442, partial [Plutella xylostella]
1313	NELGDFIR	XP_011554846.1	PREDICTED: dynein heavy chain, cytoplasmic [Plutella xylostella]
1314	ILYNILK	XP_011563344.1	PREDICTED: endoribonuclease Dicer [Plutella xylostella]
1315	YGDFYTAFIQR	XP_011548691.1	PREDICTED: 5-oxoprolinase [Plutella xylostella] >XP_011548692.1 PREDICTED: 5-oxoprolinase [Plutella xylostella]
1316	AGTPEDFQFLWSR	ADA59492.1	midgut target receptor, partial [Plutella xylostella]
1317	DNQPVTADVIEALR	AJR19335.1	Cadherin-like protein [Plutella xylostella] >NP_001292423.1 cadherin-87A-like precursor [Plutella xylostella]
1318	LVLVFTR	XP_011551209.1	PREDICTED: G-protein coupled receptor 64-like [Plutella xylostella]
1319	VTAEDDTYR	XP_011564475.1	PREDICTED: spectrin beta chain-like [Plutella xylostella]
1320	LYRPGSVAYVSR	XP_011548571.1	PREDICTED: LOW QUALITY PROTEIN: ATP-citrate synthase [Plutella xylostella]
1321	VPGTDFTMQLQDTLEGR	XP_011548404.1	PREDICTED: phosphatidylinositol 4-kinase alpha-like [Plutella xylostella]
1322	YHDFITDKFPLDK	JAV01972.1	Acetyltransferase-6 [Plutella xylostella] >XP_011554831.1 PREDICTED: lysophospholipid acyltransferase 5 [Plutella xylostella]
1323	LGLVEADR	XP_011548508.1	PREDICTED: uncharacterized protein LOC105380615 [Plutella xylostella]
1324	QFETVLPFEER	XP_011563522.1	PREDICTED: uncharacterized protein LOC105393455 [Plutella xylostella]
1325	ELLTAAPR	XP_011561066.1	PREDICTED: LOW QUALITY PROTEIN: cullin-associated NEDD8-dissociated protein 1-like [Plutella xylostella]
1326	AQIVNDVLFFIR	XP_011555220.1	PREDICTED: membrane alanyl aminopeptidase-like [Plutella xylostella]
1327	SVTTSVSAK	XP_011556832.1	PREDICTED: UDP-glucose:glycoprotein glucosyltransferase [Plutella xylostella]
1328	EITALAPSTIK	XP_011564910.1	PREDICTED: actin, alpha skeletal muscle, partial [Plutella xylostella]
1329	EEEFENTR	XP_011558113.1	PREDICTED: myosin heavy chain, muscle isoform X22 [Plutella xylostella]
1330	TSSSPGGGLYLSGGDALALAR	XP_011562454.1	PREDICTED: phospholipase D2 isoform X2 [Plutella xylostella] >XP_011562455.1 PREDICTED: phospholipase D2 isoform X2 [Plutella xylostella]
1331	QLQHQLNEVSNK	XP_011558113.1	PREDICTED: myosin heavy chain, muscle isoform X22 [Plutella xylostella]
1332	WLEEYLGKPYYEMAENMK	AAS75551.1	aminopeptidase N2 [Plutella xylostella]
1333	GPGGDAPAPAPPPSYNQR	XP_011548187.1	PREDICTED: histone-lysine N-methyltransferase 2D-like [Plutella xylostella]
1334	AAAAALAALVEGR	XP_011566810.1	PREDICTED: translational activator GCN1-like [Plutella xylostella]
1335	LAATVEVVLPTER	XP_011562290.1	PREDICTED: apolipophorins-like, partial [Plutella xylostella]
1336	VSIMANEDSK	XP_011562915.1	PREDICTED: mitochondrial sodium/hydrogen exchanger 9B2-like isoform X2 [Plutella xylostella] >XP_011562917.1 PREDICTED: mitochondrial sodium/hydrogen exchanger 9B2-like isoform X2 [Plutella xylostella] >XP_011562918.1 PREDICTED: mitochondrial sodium/hydrogen exchanger 9B2-like isoform X2 [Plutella xylostella]
1337	AATAGTYDASYK	XP_011549989.1	PREDICTED: uncharacterized protein LOC105381882 [Plutella xylostella]
1338	SYEFFNDLYHR	XP_011566203.1	PREDICTED: dnaJ homolog subfamily C member 13-like, partial [Plutella xylostella]
1339	LVGQSIIAYLQEK	XP_011567737.1	PREDICTED: coatomer subunit alpha-like, partial [Plutella xylostella]
1340	KLLVASDDYGR	XP_011569136.1	PREDICTED: spectrin alpha chain [Plutella xylostella]
1341	VLAESIFQGK	XP_011564224.1	PREDICTED: myosin-IB-like [Plutella xylostella]
1342	AIGHQDVQETVR	XP_011550133.1	PREDICTED: uncharacterized protein LOC105382015 [Plutella xylostella]
1343	QLFHPEQLITGK	XP_011549667.1	PREDICTED: tubulin alpha chain-like [Plutella xylostella]
1344	NGVSIIHPQSR	XP_011555130.1	PREDICTED: myosin-VIIa-like [Plutella xylostella]
1345	NSFMASPSWPTGEQLIYSSEAIK	XP_011564224.1	PREDICTED: myosin-IB-like [Plutella xylostella]
1346	DGPVVVR	XP_011548758.1	PREDICTED: plexin A3 [Plutella xylostella]
1347	SPEFLISDFGK	XP_011554569.1	PREDICTED: uncharacterized protein LOC105385824 [Plutella xylostella]
1348	KYVLEALNR	XP_011551163.1	PREDICTED: uncharacterized family 31 glucosidase C30D11.01c-like [Plutella xylostella]
1349	HQDLITK	XP_011552178.1	PREDICTED: acetyl-CoA carboxylase-like [Plutella xylostella]
1350	GLGILALK	XP_011566810.1	PREDICTED: translational activator GCN1-like [Plutella xylostella]
1351	NLAVTLK	XP_011566690.1	PREDICTED: nodal modulator 1-like [Plutella xylostella]
1352	DSNTQPALQR	XP_011559707.1	PREDICTED: endoplasmic reticulum metallopeptidase 1-like [Plutella xylostella]
1353	VQLSDLVWLKPEGK	XP_011555130.1	PREDICTED: myosin-VIIa-like [Plutella xylostella]
1354	LFGIVGSPK	XP_011551342.1	PREDICTED: proteasome-associated protein ECM29 homolog isoform X1 [Plutella xylostella]
1355	NRLDIFFCIQK	AYA73999.1	Niemann-Pick type C 1-b protein [Plutella xylostella]
1356	NMVFLEADGR	XP_011564760.1	PREDICTED: uncharacterized protein LOC105394551 [Plutella xylostella]
1357	EMPILGMIQEK	XP_011566252.1	PREDICTED: apolipophorins-like [Plutella xylostella]
1358	GDVVSTPLDLEQAHFAR	XP_011560705.1	PREDICTED: myosin-IB-like [Plutella xylostella]
1359	LSDEHQTLR	XP_011564224.1	PREDICTED: myosin-IB-like [Plutella xylostella]
1360	FVENALK	XP_011553763.1	PREDICTED: presqualene diphosphate phosphatase [Plutella xylostella]
1361	FGPFYR	AYA73999.1	Niemann-Pick type C 1-b protein [Plutella xylostella]
1362	LSFAELHR	XP_011565696.1	PREDICTED: uncharacterized protein LOC105395442, partial [Plutella xylostella]
1363	VGYNELVGEIIR	XP_011562234.1	PREDICTED: V-type proton ATPase catalytic subunit A isoform X1 [Plutella xylostella] >XP_011562235.1 PREDICTED: V-type proton ATPase catalytic subunit A isoform X1 [Plutella xylostella]
1364	LATEVEDLQLEVDR	XP_011558113.1	PREDICTED: myosin heavy chain, muscle isoform X22 [Plutella xylostella]
1365	VLEAEAMQQAEELSASER	XP_011560011.1	PREDICTED: LOW QUALITY PROTEIN: myosin heavy chain, non-muscle-like [Plutella xylostella]
1366	QVQPQIDAK	XP_011568469.1	PREDICTED: lethal(2)neighbour of tid protein 2-like [Plutella xylostella]
1367	VDQQGEPVR	XP_011558257.1	PREDICTED: long-chain fatty acid transport protein 4 [Plutella xylostella]
1368	ECGGFTAR	XP_011556480.1	PREDICTED: translocator protein-like [Plutella xylostella] >XP_011556482.1 PREDICTED: translocator protein-like [Plutella xylostella]
1369	EQLVASSHEQTPAIVK	XP_011569136.1	PREDICTED: spectrin alpha chain [Plutella xylostella]
1370	INEIIEDLEAK	XP_011554212.1	PREDICTED: vigilin [Plutella xylostella]
1371	IPVGAETLGR	XP_011553390.1	PREDICTED: ATP synthase subunit beta, mitochondrial [Plutella xylostella]
1372	ADDPSAYMDVVDTAAK	XP_011564384.1	PREDICTED: clathrin heavy chain isoform X2 [Plutella xylostella]
1373	HVVLLK	XP_011549472.1	PREDICTED: LOW QUALITY PROTEIN: nose resistant to fluoxetine protein 6-like [Plutella xylostella]
1374	AHGGYSVFAGVGER	XP_011553390.1	PREDICTED: ATP synthase subunit beta, mitochondrial [Plutella xylostella]
1375	SFEAPIK	XP_011557841.1	PREDICTED: minor histocompatibility antigen H13 [Plutella xylostella]
1376	LVLEGHPER	XP_011569136.1	PREDICTED: spectrin alpha chain [Plutella xylostella]
1377	GFFESLR	XP_011556108.1	PREDICTED: uncharacterized protein LOC105387119 [Plutella xylostella]
1378	MALVINK	XP_011548691.1	PREDICTED: 5-oxoprolinase [Plutella xylostella] >XP_011548692.1 PREDICTED: 5-oxoprolinase [Plutella xylostella]
1379	EGGEAAPEPLR	XP_011567737.1	PREDICTED: coatomer subunit alpha-like, partial [Plutella xylostella]
1380	MPYPIVYDADNK	XP_011566252.1	PREDICTED: apolipophorins-like [Plutella xylostella]
1381	DLSTVQTLLTK	XP_011569136.1	PREDICTED: spectrin alpha chain [Plutella xylostella]
1382	QLEEAESQVSQLSK	XP_011558113.1	PREDICTED: myosin heavy chain, muscle isoform X22 [Plutella xylostella]
1383	YNAPVETDLVPIFTR	XP_011552627.1	PREDICTED: LOW QUALITY PROTEIN: basement membrane-specific heparan sulfate proteoglycan core protein [Plutella xylostella]
1384	TIVGDGPR	XP_011559707.1	PREDICTED: endoplasmic reticulum metallopeptidase 1-like [Plutella xylostella]
1385	SLHNALLAGVLR	XP_011561543.1	PREDICTED: multidrug resistance-associated protein 1 isoform X3 [Plutella xylostella]
1386	LGPALQR	XP_011551613.1	PREDICTED: transmembrane protein 87A [Plutella xylostella]
1387	VVEIAPAPR	XP_011560116.1	PREDICTED: pyruvate carboxylase, mitochondrial-like isoform X2 [Plutella xylostella]
1388	DIHSSTPQIHK	XP_011551827.1	PREDICTED: protein mesh-like [Plutella xylostella]
1389	TPAVVAFR	XP_011555546.1	PREDICTED: hypoxia up-regulated protein 1 [Plutella xylostella]
1390	ATPVCAGEVVAR	XP_011566507.1	PREDICTED: uncharacterized protein LOC105396220 [Plutella xylostella]
1391	YTVDLHVFKDENK	XP_011566252.1	PREDICTED: apolipophorins-like [Plutella xylostella]
1392	LIANIQGDDKPQTK	XP_011563344.1	PREDICTED: endoribonuclease Dicer [Plutella xylostella]
1393	EANLLLGDIIK	XP_011560116.1	PREDICTED: pyruvate carboxylase, mitochondrial-like isoform X2 [Plutella xylostella]
1394	TPDMDEIIEAAKQANIHNFITSLPMGYETNIGSK	QDY92632.1	P-glycoprotein [Plutella xylostella]
1395	DNVKPLR	XP_011563035.1	PREDICTED: membrane alanyl aminopeptidase-like [Plutella xylostella]
1396	YYQYFLTGPVLPDLGYETR	XP_011563035.1	PREDICTED: membrane alanyl aminopeptidase-like [Plutella xylostella]
1397	ISVDVQLDNK	XP_011550133.1	PREDICTED: uncharacterized protein LOC105382015 [Plutella xylostella]
1398	GSQGDEWVIFNIQQTGYYR	ADA59493.1	midgut target receptor, partial [Plutella xylostella]
1399	VVEIQEAEQR	XP_011560705.1	PREDICTED: myosin-IB-like [Plutella xylostella]
1400	SMNIFGSSWR	XP_011554692.1	PREDICTED: V-type proton ATPase 116 kDa subunit a isoform 1-like isoform X1 [Plutella xylostella] >XP_011554701.1 PREDICTED: V-type proton ATPase 116 kDa subunit a isoform 1-like isoform X1 [Plutella xylostella] >XP_011554706.1 PREDICTED: V-type proton ATPase 116 kDa subunit a isoform 1-like isoform X2 [Plutella xylostella] >XP_011557966.1 PREDICTED: V-type proton ATPase 116 kDa subunit a isoform…
1401	AGALVSTMPGMPATR	XP_011563639.1	PREDICTED: vanin-like protein 1 isoform X2 [Plutella xylostella]
1402	LLQQNHVESQR	XP_011551704.1	PREDICTED: LOW QUALITY PROTEIN: spectrin beta chain, non-erythrocytic 2 [Plutella xylostella]
1403	LNNNHLGK	XP_011558113.1	PREDICTED: myosin heavy chain, muscle isoform X22 [Plutella xylostella]
1404	LQLTGSASADTVGPLTGEPAGGNYVYR	XP_011566690.1	PREDICTED: nodal modulator 1-like [Plutella xylostella]
1405	ENGQVAVNGAAHGYPVIEK	XP_011566252.1	PREDICTED: apolipophorins-like [Plutella xylostella]
1406	GVSPAPPR	XP_011558113.1	PREDICTED: myosin heavy chain, muscle isoform X22 [Plutella xylostella]
1407	VSAFLFLR	XP_011553591.1	PREDICTED: ATP-binding cassette sub-family G member 1 [Plutella xylostella]
1408	TPYLVWDNSVR	XP_011566203.1	PREDICTED: dnaJ homolog subfamily C member 13-like, partial [Plutella xylostella]
1409	VDDAVELR	XP_011566252.1	PREDICTED: apolipophorins-like [Plutella xylostella]
1410	MWFQWSEQR	XP_011569081.1	PREDICTED: surfeit locus protein 4 homolog [Plutella xylostella]
1411	IEYIDESTR	XP_011553587.1	PREDICTED: nidogen-1 [Plutella xylostella]
1412	QQESPVVDVSGK	XP_011569136.1	PREDICTED: spectrin alpha chain [Plutella xylostella]
1413	TVFVAFFQGEQLK	XP_011554692.1	PREDICTED: V-type proton ATPase 116 kDa subunit a isoform 1-like isoform X1 [Plutella xylostella] >XP_011554701.1 PREDICTED: V-type proton ATPase 116 kDa subunit a isoform 1-like isoform X1 [Plutella xylostella] >XP_011554706.1 PREDICTED: V-type proton ATPase 116 kDa subunit a isoform 1-like isoform X2 [Plutella xylostella] >XP_011557966.1 PREDICTED: V-type proton ATPase 116 kDa subunit a isoform…
1414	YEGTWYNIESYHTGFQGGECNTAR	XP_011549989.1	PREDICTED: uncharacterized protein LOC105381882 [Plutella xylostella]
1415	YQQFER	XP_011569136.1	PREDICTED: spectrin alpha chain [Plutella xylostella]
1416	TINYGVFSGLINLK	XP_011560675.1	PREDICTED: toll-like receptor 3 [Plutella xylostella]
1417	VSHPFAVAVLK	XP_011562945.1	PREDICTED: sortilin-related receptor-like isoform X1 [Plutella xylostella]
1418	LPVVVGGLLDVDCAEDIIK	XP_011564384.1	PREDICTED: clathrin heavy chain isoform X2 [Plutella xylostella]
1419	VITFNK	XP_011555546.1	PREDICTED: hypoxia up-regulated protein 1 [Plutella xylostella]
1420	VYGRPGVELYGQHTNPDSAVTQIK	XP_011548096.1	PREDICTED: lethal(2) giant larvae protein-like [Plutella xylostella]
1421	YASGIFFLDK	XP_011551494.1	PREDICTED: glutamate synthase [NADH], amyloplastic-like [Plutella xylostella]
1422	GEVSIAGIELGSK	XP_011565696.1	PREDICTED: uncharacterized protein LOC105395442, partial [Plutella xylostella]
1423	DNILFGLDLHK	XP_011561543.1	PREDICTED: multidrug resistance-associated protein 1 isoform X3 [Plutella xylostella]
1424	MTQQLLGENTYLTGLR	XP_011563035.1	PREDICTED: membrane alanyl aminopeptidase-like [Plutella xylostella]
1425	MMQHFLTPEIFR	AAS75552.1	aminopeptidase N4 [Plutella xylostella] >NP_001296022.1 aminopeptidase N precursor [Plutella xylostella]
1426	CIIPNELK	XP_011558113.1	PREDICTED: myosin heavy chain, muscle isoform X22 [Plutella xylostella]
1427	IPLTSVPFK	XP_011562454.1	PREDICTED: phospholipase D2 isoform X2 [Plutella xylostella] >XP_011562455.1 PREDICTED: phospholipase D2 isoform X2 [Plutella xylostella]
1428	ETVTAAGGEFHFTPVIPGK	XP_011566690.1	PREDICTED: nodal modulator 1-like [Plutella xylostella]
1429	VQNVESRPPR	AJR19335.1	Cadherin-like protein [Plutella xylostella] >NP_001292423.1 cadherin-87A-like precursor [Plutella xylostella]
1430	FESEDLANEIVVLLEK	XP_011563035.1	PREDICTED: membrane alanyl aminopeptidase-like [Plutella xylostella]
1431	ESTLHLVLR	AGC11974.1	ubiquitin ribosomal protein RpS27a [Plutella xylostella] >BAD26699.1 Ribosomal protein S27A [Plutella xylostella] >XP_011549597.1 PREDICTED: ubiquitin-40S ribosomal protein S27a isoform X2 [Plutella xylostella] >sp|P68202.2|RS27A_PLUXY RecName: Full=Ubiquitin-40S ribosomal protein S27a; Contains: RecName: Full=Ubiquitin; Contains: RecName: Full=40S ribosomal protein S27a; Flags: Precursor
1432	TNPTLWER	XP_011554612.1	PREDICTED: growth hormone-inducible transmembrane protein-like [Plutella xylostella] >XP_011554614.1 PREDICTED: growth hormone-inducible transmembrane protein-like [Plutella xylostella]
1433	LNNFLK	XP_011551600.1	PREDICTED: leucine-rich PPR motif-containing protein, mitochondrial [Plutella xylostella]
1434	VSQPTPLAQVIEGR	XP_011562454.1	PREDICTED: phospholipase D2 isoform X2 [Plutella xylostella] >XP_011562455.1 PREDICTED: phospholipase D2 isoform X2 [Plutella xylostella]
1435	VWDFSGLR	XP_011556259.1	PREDICTED: coatomer subunit alpha-like [Plutella xylostella]
1436	VYQLSLR	XP_011567284.1	PREDICTED: proteasomal ATPase-associated factor 1-like isoform X2 [Plutella xylostella]
1437	VADTDLYLDCK	XP_011550410.1	PREDICTED: solute carrier family 26 member 10 [Plutella xylostella]
1438	QADVVVAVDTTK	XP_011566252.1	PREDICTED: apolipophorins-like [Plutella xylostella]
1439	VALINNISK	XP_011555639.1	PREDICTED: uncharacterized protein LOC105386719 [Plutella xylostella]
1440	NDIAIIR	XP_011560712.1	PREDICTED: collagenase-like [Plutella xylostella]
1441	EEEQVTLLGEEGLMAGGQALK	XP_011561283.1	PREDICTED: V-type proton ATPase 116 kDa subunit a isoform 1 isoform X3 [Plutella xylostella]
1442	LVEQIGSR	XP_011551704.1	PREDICTED: LOW QUALITY PROTEIN: spectrin beta chain, non-erythrocytic 2 [Plutella xylostella]
1443	ASAFNSWFENAEEDLTDPVR	XP_011569136.1	PREDICTED: spectrin alpha chain [Plutella xylostella]
1444	QSLEAENADLATELK	XP_011560011.1	PREDICTED: LOW QUALITY PROTEIN: myosin heavy chain, non-muscle-like [Plutella xylostella]
1445	GHNAVAEFGFSHPK	XP_011566252.1	PREDICTED: apolipophorins-like [Plutella xylostella]
1446	GNLQTDMR	AAB70755.1	aminopeptidase N [Plutella xylostella] >NP_001292446.1 membrane alanyl aminopeptidase-like precursor [Plutella xylostella]
1447	FMGDLSEPR	XP_011555130.1	PREDICTED: myosin-VIIa-like [Plutella xylostella]
1448	GYFLFVEGGR	AHF20243.2	membrane-bound alkaline phosphatase [Plutella xylostella]
1449	KYNINNADSVK	XP_011555878.1	PREDICTED: transmembrane 9 superfamily member 2 [Plutella xylostella]
1450	RWMATTQFQPGHAR	AAB70755.1	aminopeptidase N [Plutella xylostella] >NP_001292446.1 membrane alanyl aminopeptidase-like precursor [Plutella xylostella]
1451	IYQLPTFGTAFFEVK	XP_011555130.1	PREDICTED: myosin-VIIa-like [Plutella xylostella]
1452	YNLDPFEK	AKC96182.1	ABC transporter subfamily C4 protein [Plutella xylostella]
1453	DIDEVFDEIR	XP_011551600.1	PREDICTED: leucine-rich PPR motif-containing protein, mitochondrial [Plutella xylostella]
1454	KLEQEVAGLK	XP_011558113.1	PREDICTED: myosin heavy chain, muscle isoform X22 [Plutella xylostella]
1455	MATTQFQPGHAR	XP_011563035.1	PREDICTED: membrane alanyl aminopeptidase-like [Plutella xylostella]
1456	AFPCYDEPGFK	XP_011563035.1	PREDICTED: membrane alanyl aminopeptidase-like [Plutella xylostella]
1457	MYAVNK	XP_011552560.1	PREDICTED: organic cation/carnitine transporter 7-like [Plutella xylostella]
1458	NIDPLIYK	XP_011561715.1	PREDICTED: innexin inx2 [Plutella xylostella]
1459	AQYVNNLVK	XP_011549275.1	PREDICTED: plasma membrane calcium-transporting ATPase 3 [Plutella xylostella]
1460	VELNVASLSSHLR	XP_011550800.1	PREDICTED: dolichyl-diphosphooligosaccharide--protein glycosyltransferase subunit 2 [Plutella xylostella]
1461	AEAAPFDNELDMDIYVK	XP_011566252.1	PREDICTED: apolipophorins-like [Plutella xylostella]
1462	KFDLDVEGQYVDK	XP_011548395.1	PREDICTED: apolipophorins-like [Plutella xylostella]
1463	SELLFTVR	XP_011554846.1	PREDICTED: dynein heavy chain, cytoplasmic [Plutella xylostella]
1464	YKNEFGFTLTNR	XP_011548691.1	PREDICTED: 5-oxoprolinase [Plutella xylostella] >XP_011548692.1 PREDICTED: 5-oxoprolinase [Plutella xylostella]
1465	TVVNEFVAYQR	XP_011552093.1	PREDICTED: solute carrier family 28 member 3-like [Plutella xylostella] >XP_011552100.1 PREDICTED: solute carrier family 28 member 3-like [Plutella xylostella] >XP_011552107.1 PREDICTED: solute carrier family 28 member 3-like [Plutella xylostella]
1466	TIVNEFFR	XP_011552841.1	PREDICTED: uncharacterized protein LOC105384323 [Plutella xylostella]
1467	YALDVEAITTR	XP_011548571.1	PREDICTED: LOW QUALITY PROTEIN: ATP-citrate synthase [Plutella xylostella]
1468	EQDGDHGEEETPQSNQTK	XP_011553262.1	PREDICTED: ATP-binding cassette sub-family G member 1-like [Plutella xylostella]
1469	SQVGAPMPGTVLSVK	XP_011560116.1	PREDICTED: pyruvate carboxylase, mitochondrial-like isoform X2 [Plutella xylostella]
1470	IGPSTLIK	XP_011550349.1	PREDICTED: uncharacterized protein LOC105382199 [Plutella xylostella]
1471	LLVNNYK	ALE60398.1	ATP-binding cassette sub-family A ABCA2 [Plutella xylostella]
1472	GAALLNMLK	AAS75551.1	aminopeptidase N2 [Plutella xylostella]
1473	AVFSWKLSR	XP_011549989.1	PREDICTED: uncharacterized protein LOC105381882 [Plutella xylostella]
1474	EHLEFFGR	ALE60398.1	ATP-binding cassette sub-family A ABCA2 [Plutella xylostella]
1475	YDSGGSPPGYDK	XP_011548704.1	PREDICTED: dolichyl-diphosphooligosaccharide--protein glycosyltransferase subunit STT3B isoform X2 [Plutella xylostella]
1476	TLDDFR	XP_011548704.1	PREDICTED: dolichyl-diphosphooligosaccharide--protein glycosyltransferase subunit STT3B isoform X2 [Plutella xylostella]
1477	SLWTTLNR	XP_011564379.1	PREDICTED: cytochrome b-c1 complex subunit 9 [Plutella xylostella]
1478	TLAVFTK	XP_011551600.1	PREDICTED: leucine-rich PPR motif-containing protein, mitochondrial [Plutella xylostella]
1479	ATLYPCPEAPADR	XP_011561283.1	PREDICTED: V-type proton ATPase 116 kDa subunit a isoform 1 isoform X3 [Plutella xylostella]
1480	DLDDESAWIR	XP_011569136.1	PREDICTED: spectrin alpha chain [Plutella xylostella]
1481	ISGVEGPTAELIR	XP_011562915.1	PREDICTED: mitochondrial sodium/hydrogen exchanger 9B2-like isoform X2 [Plutella xylostella] >XP_011562917.1 PREDICTED: mitochondrial sodium/hydrogen exchanger 9B2-like isoform X2 [Plutella xylostella] >XP_011562918.1 PREDICTED: mitochondrial sodium/hydrogen exchanger 9B2-like isoform X2 [Plutella xylostella]
1482	VYQQDALNR	XP_011550410.1	PREDICTED: solute carrier family 26 member 10 [Plutella xylostella]
1483	VVLPTEEAK	XP_011566252.1	PREDICTED: apolipophorins-like [Plutella xylostella]
1484	EYVPLSSGVR	XP_011552627.1	PREDICTED: LOW QUALITY PROTEIN: basement membrane-specific heparan sulfate proteoglycan core protein [Plutella xylostella]
1485	VYSEFLQR	XP_011548691.1	PREDICTED: 5-oxoprolinase [Plutella xylostella] >XP_011548692.1 PREDICTED: 5-oxoprolinase [Plutella xylostella]
1486	QAEVLLAQQEHR	XP_011564475.1	PREDICTED: spectrin beta chain-like [Plutella xylostella]
1487	VDESSLTGESDHVK	XP_011549275.1	PREDICTED: plasma membrane calcium-transporting ATPase 3 [Plutella xylostella]
1488	DAYDDFQR	XP_011549273.1	PREDICTED: LOW QUALITY PROTEIN: probable phospholipid-transporting ATPase IM [Plutella xylostella]
1489	VDLILQK	XP_011551027.1	PREDICTED: very-long-chain (3R)-3-hydroxyacyl-CoA dehydratase isoform X1 [Plutella xylostella]
1490	DSTETPIFEYHYYTGSYSK	XP_011565287.1	PREDICTED: uncharacterized protein LOC105395062 [Plutella xylostella]
1491	WTFQADR	XP_011561519.1	PREDICTED: peptide transporter family 1 isoform X2 [Plutella xylostella]
1492	GELIMGIGHR	XP_011548571.1	PREDICTED: LOW QUALITY PROTEIN: ATP-citrate synthase [Plutella xylostella]
1493	AEPYGEEALQFTK	XP_011552713.1	PREDICTED: staphylococcal nuclease domain-containing protein 1 isoform X1 [Plutella xylostella]
1494	MYHPFIQGPYGER	XP_011554212.1	PREDICTED: vigilin [Plutella xylostella]
1495	TPSVDSFSNSVIVDADGR	XP_011566252.1	PREDICTED: apolipophorins-like [Plutella xylostella]
1496	GVIIDLKPDDR	XP_011554896.1	PREDICTED: zinc carboxypeptidase-like [Plutella xylostella]
1497	ALAAAQFAR	XP_011551704.1	PREDICTED: LOW QUALITY PROTEIN: spectrin beta chain, non-erythrocytic 2 [Plutella xylostella]
1498	LGLVGVNK	XP_011548571.1	PREDICTED: LOW QUALITY PROTEIN: ATP-citrate synthase [Plutella xylostella]
1499	DLVGQVNPPK	XP_011558100.1	PREDICTED: myosin heavy chain, muscle isoform X9 [Plutella xylostella]
1500	YTLTSHEAR	XP_011563522.1	PREDICTED: uncharacterized protein LOC105393455 [Plutella xylostella]
1501	AYVLVR	XP_011569136.1	PREDICTED: spectrin alpha chain [Plutella xylostella]
1502	FVETQANSPTEPFGIISRPGPVDQHK	ABU55719.1	aminopeptidase N, partial [Plutella xylostella]
1503	ALLFVPR	BAE48742.1	heat shock protein 90 [Plutella xylostella]
1504	MFFTVIK	XP_011562915.1	PREDICTED: mitochondrial sodium/hydrogen exchanger 9B2-like isoform X2 [Plutella xylostella] >XP_011562917.1 PREDICTED: mitochondrial sodium/hydrogen exchanger 9B2-like isoform X2 [Plutella xylostella] >XP_011562918.1 PREDICTED: mitochondrial sodium/hydrogen exchanger 9B2-like isoform X2 [Plutella xylostella]
1505	YHFLDSER	JAV44814.1	Acetyltransferase-19 [Plutella xylostella] >XP_011554036.1 PREDICTED: 1-acyl-sn-glycerol-3-phosphate acyltransferase alpha [Plutella xylostella] >XP_011554037.1 PREDICTED: 1-acyl-sn-glycerol-3-phosphate acyltransferase alpha [Plutella xylostella] >XP_011554038.1 PREDICTED: 1-acyl-sn-glycerol-3-phosphate acyltransferase alpha [Plutella xylostella] >XP_011554039.1 PREDICTED: 1-acyl-sn-glycerol-3-ph…
1506	TQTDVASEDTPSSLADAEK	XP_011564475.1	PREDICTED: spectrin beta chain-like [Plutella xylostella]
1507	IKEHELTAEDMYR	XP_011568395.1	PREDICTED: laminin subunit beta-1-like, partial [Plutella xylostella]
1508	YINIFFSR	XP_011555130.1	PREDICTED: myosin-VIIa-like [Plutella xylostella]
1509	LALEDNPASPVYTTK	XP_011569133.1	PREDICTED: nodal modulator 1-like [Plutella xylostella]
1510	SPPVQAALTSAMGQEPAK	XP_011555546.1	PREDICTED: hypoxia up-regulated protein 1 [Plutella xylostella]
1511	GYSFTTTAER	AEP25396.1	actin [Plutella xylostella] >AOM81402.1 actin [Plutella xylostella] >BAF36825.1 muscle actin [Plutella xylostella] >NP_001296030.1 actin, muscle [Plutella xylostella] >NP_001296055.1 actin, muscle [Plutella xylostella]
1512	AIYHTLNLFNMDVTK	XP_011554692.1	PREDICTED: V-type proton ATPase 116 kDa subunit a isoform 1-like isoform X1 [Plutella xylostella] >XP_011554701.1 PREDICTED: V-type proton ATPase 116 kDa subunit a isoform 1-like isoform X1 [Plutella xylostella] >XP_011554706.1 PREDICTED: V-type proton ATPase 116 kDa subunit a isoform 1-like isoform X2 [Plutella xylostella] >XP_011557966.1 PREDICTED: V-type proton ATPase 116 kDa subunit a isoform…
1513	KDAEDEYEK	XP_011555130.1	PREDICTED: myosin-VIIa-like [Plutella xylostella]
1514	GEPLVVQMELEK	XP_011553591.1	PREDICTED: ATP-binding cassette sub-family G member 1 [Plutella xylostella]
1515	FAEFVFLER	XP_011550885.1	PREDICTED: 1-acyl-sn-glycerol-3-phosphate acyltransferase gamma-like [Plutella xylostella] >XP_011550892.1 PREDICTED: 1-acyl-sn-glycerol-3-phosphate acyltransferase gamma-like [Plutella xylostella] >XP_011550899.1 PREDICTED: 1-acyl-sn-glycerol-3-phosphate acyltransferase gamma-like [Plutella xylostella] >XP_011550908.1 PREDICTED: 1-acyl-sn-glycerol-3-phosphate acyltransferase gamma-like [Plutella…
1516	DIEALHR	XP_011560011.1	PREDICTED: LOW QUALITY PROTEIN: myosin heavy chain, non-muscle-like [Plutella xylostella]
1517	LSAVQSISLLNR	XP_011563344.1	PREDICTED: endoribonuclease Dicer [Plutella xylostella]
1518	IMPSQDPTVTMQVGNK	XP_011549275.1	PREDICTED: plasma membrane calcium-transporting ATPase 3 [Plutella xylostella]
1519	GQPDPETIQSGPEYDNDLDKKPR	XP_011549275.1	PREDICTED: plasma membrane calcium-transporting ATPase 3 [Plutella xylostella]
1520	DNSMIHELNR	XP_011558585.1	PREDICTED: protein transport protein Sec61 subunit alpha isoform 2-like [Plutella xylostella]
1521	TNSPDVSFFDLSHVVDTAR	XP_011562496.1	PREDICTED: proton-coupled folate transporter-like [Plutella xylostella]
1522	GDYFFK	XP_011563435.1	PREDICTED: luciferin 4-monooxygenase-like [Plutella xylostella]
1523	RLAHDPQTLQSFQQEIIK	XP_011563035.1	PREDICTED: membrane alanyl aminopeptidase-like [Plutella xylostella]
1524	NISVDLVER	XP_011557134.1	PREDICTED: copper-transporting ATPase 1 [Plutella xylostella]
1525	FKVDPEYHPLVIGK	XP_011554212.1	PREDICTED: vigilin [Plutella xylostella]
1526	AVVWGMQNR	XP_011548571.1	PREDICTED: LOW QUALITY PROTEIN: ATP-citrate synthase [Plutella xylostella]
1527	HGNFEQELQANKPR	XP_011569136.1	PREDICTED: spectrin alpha chain [Plutella xylostella]
1528	RAIGFVQQEPILFDR	QDY92632.1	P-glycoprotein [Plutella xylostella]
1529	EGQSLSYK	XP_011552627.1	PREDICTED: LOW QUALITY PROTEIN: basement membrane-specific heparan sulfate proteoglycan core protein [Plutella xylostella]
1530	TLQQIEDEFR	XP_011560544.1	PREDICTED: solute carrier family 2, facilitated glucose transporter member 8-like [Plutella xylostella]
1531	SLQLSNTLSK	XP_011548704.1	PREDICTED: dolichyl-diphosphooligosaccharide--protein glycosyltransferase subunit STT3B isoform X2 [Plutella xylostella]
1532	AQIELDSFVR	XP_011554212.1	PREDICTED: vigilin [Plutella xylostella]
1533	EIALLVQEGVTTTSTLQGIGR	AAS75552.1	aminopeptidase N4 [Plutella xylostella] >NP_001296022.1 aminopeptidase N precursor [Plutella xylostella]
1534	ITNIFYGPIR	AIS35861.1	NADH dehydrogenase subunit 6 (mitochondrion) [Plutella xylostella] >YP_009093649.1 NADH dehydrogenase subunit 6 (mitochondrion) [Plutella xylostella]
1535	CGAPTPPWGLR	XP_011548504.1	PREDICTED: tenascin-X-like [Plutella xylostella]
1536	LTISSPLEAHK	XP_011561976.1	PREDICTED: splicing factor 3B subunit 3-like isoform X1 [Plutella xylostella]
1537	TDSENEFTPEFK	XP_011559707.1	PREDICTED: endoplasmic reticulum metallopeptidase 1-like [Plutella xylostella]
1538	LGFAEVPGEPFMDGLLR	XP_011563035.1	PREDICTED: membrane alanyl aminopeptidase-like [Plutella xylostella]
1539	VSSSYFDDR	XP_011549401.1	PREDICTED: protein YIPF2 [Plutella xylostella]
1540	VTPVEALSFFSR	XP_011548404.1	PREDICTED: phosphatidylinositol 4-kinase alpha-like [Plutella xylostella]
1541	LLLQYLAAASGK	XP_011555130.1	PREDICTED: myosin-VIIa-like [Plutella xylostella]
1542	LSGEAASVQGATGQR	QDY92632.1	P-glycoprotein [Plutella xylostella]
1543	VDLSYNQITEIYPNTFK	XP_011560675.1	PREDICTED: toll-like receptor 3 [Plutella xylostella]
1544	QPLTQKPNEPTTFVLNLSK	XP_011550800.1	PREDICTED: dolichyl-diphosphooligosaccharide--protein glycosyltransferase subunit 2 [Plutella xylostella]
1545	AGTPEDFR	XP_011563035.1	PREDICTED: membrane alanyl aminopeptidase-like [Plutella xylostella]
1546	YLVFFDITK	XP_011563045.1	PREDICTED: CTL-like protein 2 isoform X3 [Plutella xylostella]
1547	LVIDHIQVNR	XP_011558941.1	PREDICTED: 60S ribosomal protein L17 [Plutella xylostella] >XP_011568779.1 PREDICTED: 60S ribosomal protein L17 [Plutella xylostella]
1548	YALDIGQK	ABU55719.1	aminopeptidase N, partial [Plutella xylostella]
1549	DLSQSPLPEK	XP_011556826.1	PREDICTED: facilitated trehalose transporter Tret1 [Plutella xylostella] >XP_011556827.1 PREDICTED: facilitated trehalose transporter Tret1 [Plutella xylostella] >XP_011556828.1 PREDICTED: facilitated trehalose transporter Tret1 [Plutella xylostella]
1550	VTINQLLK	XP_011548395.1	PREDICTED: apolipophorins-like [Plutella xylostella]
1551	DVNAAIATIK	XP_011549667.1	PREDICTED: tubulin alpha chain-like [Plutella xylostella]
1552	EQHYSLDNDK	XP_011549273.1	PREDICTED: LOW QUALITY PROTEIN: probable phospholipid-transporting ATPase IM [Plutella xylostella]
1553	EFITSNIK	XP_011557322.1	PREDICTED: sialin-like [Plutella xylostella]
1554	LPAESLIR	XP_011554965.1	PREDICTED: collagen alpha-1(IV) chain [Plutella xylostella]
1555	STDLGQDLHR	XP_011551704.1	PREDICTED: LOW QUALITY PROTEIN: spectrin beta chain, non-erythrocytic 2 [Plutella xylostella]
1556	AHTILSDTTK	XP_011569175.1	PREDICTED: cysteine string protein [Plutella xylostella]
1557	YLYNFIEK	XP_011557085.1	PREDICTED: uncharacterized protein LOC105387960 isoform X2 [Plutella xylostella]
1558	KRPETAITQFK	XP_011564224.1	PREDICTED: myosin-IB-like [Plutella xylostella]
1559	DYQSGGLSGGQK	ALE60398.1	ATP-binding cassette sub-family A ABCA2 [Plutella xylostella]
1560	LKDDTGVVININESDGNNVIR	XP_011554212.1	PREDICTED: vigilin [Plutella xylostella]
1561	ASLILGIHR	XP_011565696.1	PREDICTED: uncharacterized protein LOC105395442, partial [Plutella xylostella]
1562	LGVEECLQSADR	XP_011555108.1	PREDICTED: membrane alanyl aminopeptidase-like [Plutella xylostella]
1563	ATTAASPTSPTQPPK	XP_011565371.1	PREDICTED: protein lethal(2) giant larvae-like [Plutella xylostella]
1564	KLDNPTSNMDTLTHLLK	XP_011557450.1	PREDICTED: proton-coupled amino acid transporter 4 isoform X1 [Plutella xylostella]
1565	LLTIPDAK	XP_011553278.1	PREDICTED: alpha-aminoadipic semialdehyde synthase, mitochondrial [Plutella xylostella]
1566	TALTGEFVNTDQEK	XP_011548395.1	PREDICTED: apolipophorins-like [Plutella xylostella]
1567	YDVIYLITK	XP_011564384.1	PREDICTED: clathrin heavy chain isoform X2 [Plutella xylostella]
1568	QLVAIMGPSGAGK	XP_011553262.1	PREDICTED: ATP-binding cassette sub-family G member 1-like [Plutella xylostella]
1569	QIVEIIHK	XP_011553279.1	PREDICTED: probable phospholipid-transporting ATPase IF [Plutella xylostella]
1570	IDQSILTGESVSVIK	XP_011548276.1	PREDICTED: calcium-transporting ATPase sarcoplasmic/endoplasmic reticulum type isoform X2 [Plutella xylostella]
1571	LAIEQR	XP_011553107.1	PREDICTED: beclin 1-associated autophagy-related key regulator-like, partial [Plutella xylostella]
1572	FANVWHEVEAYPK	XP_011549989.1	PREDICTED: uncharacterized protein LOC105381882 [Plutella xylostella]
1573	QVTYSFLPSIAR	XP_011562945.1	PREDICTED: sortilin-related receptor-like isoform X1 [Plutella xylostella]
1574	FLNMNISK	XP_011557421.1	PREDICTED: uncharacterized protein LOC105388242 [Plutella xylostella]
1575	QQIPDIIETK	XP_011557085.1	PREDICTED: uncharacterized protein LOC105387960 isoform X2 [Plutella xylostella]
1576	FNIPEQSVELYAEK	AIY22794.1	ribosomal protein S3 [Plutella xylostella] >NP_001292406.1 40S ribosomal protein S3 [Plutella xylostella]
1577	VGTLDQLVGLSDDLGK	XP_011553183.1	PREDICTED: V-type proton ATPase subunit C isoform X2 [Plutella xylostella]
1578	FTQAGSEVSALLGR	XP_011553390.1	PREDICTED: ATP synthase subunit beta, mitochondrial [Plutella xylostella]
1579	TDYDFLWQR	XP_011563035.1	PREDICTED: membrane alanyl aminopeptidase-like [Plutella xylostella]
1580	ALTPLFTPLQLR	XP_011547991.1	PREDICTED: anion exchange protein 2-like [Plutella xylostella]
1581	METAEDPPTYNR	XP_011561283.1	PREDICTED: V-type proton ATPase 116 kDa subunit a isoform 1 isoform X3 [Plutella xylostella]
1582	WSSLQQLTAER	XP_011569136.1	PREDICTED: spectrin alpha chain [Plutella xylostella]
1583	VVQEALDK	QDY92632.1	P-glycoprotein [Plutella xylostella]
1584	LAPPELFYEK	JAV02096.1	Carboxyl/cholinesterase-014a [Plutella xylostella] >XP_011556950.1 PREDICTED: juvenile hormone esterase-like isoform X2 [Plutella xylostella]
1585	TSGVLITR	XP_011559706.1	PREDICTED: uncharacterized protein LOC105390157 [Plutella xylostella]
1586	ALYLLNWVYR	XP_011548267.1	PREDICTED: ER lumen protein-retaining receptor [Plutella xylostella]
1587	GTGGAFVLVLYDEIKK	AFM52346.1	adenine nucleotide translocase [Plutella xylostella] >BAR13231.1 adenine nucleotide translocase insect1 [Plutella xylostella] >NP_001293047.1 ADP,ATP carrier protein 2 [Plutella xylostella]
1588	QTVAVGVIK	XP_011561146.1	PREDICTED: elongation factor 1-alpha [Plutella xylostella]
1589	GVADVTVEEEEQESLWAYPSDK	XP_011568503.1	PREDICTED: sodium/potassium/calcium exchanger 3-like [Plutella xylostella]
1590	KLGFSPEFGLQAK	XP_011566252.1	PREDICTED: apolipophorins-like [Plutella xylostella]
1591	LDFSNISIDPTER	XP_011563165.1	PREDICTED: putative sodium-dependent multivitamin transporter isoform X2 [Plutella xylostella]
1592	VGESGELLLK	XP_011563435.1	PREDICTED: luciferin 4-monooxygenase-like [Plutella xylostella]
1593	DTADAADVPLRNGDEPAESGPNDVIR	XP_011554212.1	PREDICTED: vigilin [Plutella xylostella]
1594	DEFEGLFR	XP_011552861.1	PREDICTED: ubiquitin-like modifier-activating enzyme 1 [Plutella xylostella]
1595	DADELESWIQEK	XP_011569136.1	PREDICTED: spectrin alpha chain [Plutella xylostella]
1596	VTNLEYK	XP_011566252.1	PREDICTED: apolipophorins-like [Plutella xylostella]
1597	LMEEYQGLLTYYLPDR	ALE60398.1	ATP-binding cassette sub-family A ABCA2 [Plutella xylostella]
1598	LPDPLGLEK	XP_011556108.1	PREDICTED: uncharacterized protein LOC105387119 [Plutella xylostella]
1599	LETELQDVR	XP_011560011.1	PREDICTED: LOW QUALITY PROTEIN: myosin heavy chain, non-muscle-like [Plutella xylostella]
1600	ELPSAITR	XP_011565287.1	PREDICTED: uncharacterized protein LOC105395062 [Plutella xylostella]
1601	LDDPDVER	XP_011557801.1	PREDICTED: uncharacterized protein LOC105388560 [Plutella xylostella]
1602	DFLFSQVIASDSQVR	AAS75552.1	aminopeptidase N4 [Plutella xylostella] >NP_001296022.1 aminopeptidase N precursor [Plutella xylostella]
1603	DIHEADYFTER	XP_011548704.1	PREDICTED: dolichyl-diphosphooligosaccharide--protein glycosyltransferase subunit STT3B isoform X2 [Plutella xylostella]
1604	NLEHDLDNIREQVEEEAEGK	XP_011558113.1	PREDICTED: myosin heavy chain, muscle isoform X22 [Plutella xylostella]
1605	TDFGVQINLPK	XP_011554212.1	PREDICTED: vigilin [Plutella xylostella]
1606	EATAEGNVSAQIDPLFHK	JAV02096.1	Carboxyl/cholinesterase-014a [Plutella xylostella] >XP_011556950.1 PREDICTED: juvenile hormone esterase-like isoform X2 [Plutella xylostella]
1607	GREEQAEADGMEEGER	XP_011558113.1	PREDICTED: myosin heavy chain, muscle isoform X22 [Plutella xylostella]
1608	NSAQQGVELSAR	XP_011559894.1	PREDICTED: importin-7 [Plutella xylostella]
1609	QANIHNFITSLPMGYETNIGSK	QDY92632.1	P-glycoprotein [Plutella xylostella]
1610	FQTQLTQLMDK	XP_011562526.1	PREDICTED: myosin heavy chain 95F-like [Plutella xylostella]
1611	AVLLEDK	XP_011566252.1	PREDICTED: apolipophorins-like [Plutella xylostella]
1612	DDLFNTNASIVR	XP_011564106.1	PREDICTED: malate dehydrogenase, mitochondrial-like [Plutella xylostella]
1613	LNFISVGSK	XP_011562526.1	PREDICTED: myosin heavy chain 95F-like [Plutella xylostella]
1614	MVQNEGYGTFYK	BAX57168.1	phosphate carrier 1 [Plutella xylostella]
1615	KITQDFSK	XP_011554212.1	PREDICTED: vigilin [Plutella xylostella]
1616	DQFYPFGR	XP_011553587.1	PREDICTED: nidogen-1 [Plutella xylostella]
1617	KGIIEGANIEQYLLEK	XP_011555130.1	PREDICTED: myosin-VIIa-like [Plutella xylostella]
1618	GGLRDPVLDDAGDFAR	XP_011562526.1	PREDICTED: myosin heavy chain 95F-like [Plutella xylostella]
1619	TNIPFLLNVLENQK	XP_011560116.1	PREDICTED: pyruvate carboxylase, mitochondrial-like isoform X2 [Plutella xylostella]
1620	STPADDSYVAAVIEYR	XP_011563639.1	PREDICTED: vanin-like protein 1 isoform X2 [Plutella xylostella]
1621	NPGFYHWR	XP_011551494.1	PREDICTED: glutamate synthase [NADH], amyloplastic-like [Plutella xylostella]
1622	GALSAYESNK	XP_011548364.1	PREDICTED: uncharacterized protein LOC105380489 [Plutella xylostella]
1623	EFTLEFSR	XP_011548276.1	PREDICTED: calcium-transporting ATPase sarcoplasmic/endoplasmic reticulum type isoform X2 [Plutella xylostella]
1624	HFQQEIR	XP_011566252.1	PREDICTED: apolipophorins-like [Plutella xylostella]
1625	QIYSWKLSK	XP_011549989.1	PREDICTED: uncharacterized protein LOC105381882 [Plutella xylostella]
1626	GGTNEQIEPEVDK	XP_011556488.1	PREDICTED: metal transporter CNNM4-like [Plutella xylostella]
1627	NSFNDPATQAEWTQK	XP_011559329.1	PREDICTED: myosin heavy chain, non-muscle-like [Plutella xylostella]
1628	SAPSAQSFVITQR	AAS75552.1	aminopeptidase N4 [Plutella xylostella] >NP_001296022.1 aminopeptidase N precursor [Plutella xylostella]
1629	KVEGDLK	XP_011558113.1	PREDICTED: myosin heavy chain, muscle isoform X22 [Plutella xylostella]
1630	HNDAVAEMGEQLDQLNK	XP_011558113.1	PREDICTED: myosin heavy chain, muscle isoform X22 [Plutella xylostella]
1631	QQLVEADVAAHEDR	XP_011569136.1	PREDICTED: spectrin alpha chain [Plutella xylostella]
1632	LIASVYAWK	XP_011562459.1	PREDICTED: proton-coupled folate transporter-like [Plutella xylostella]
1633	IGIALFGPPK	XP_011552842.1	PREDICTED: uncharacterized protein LOC105384324 [Plutella xylostella]
1634	IATLLGVNK	XP_011555130.1	PREDICTED: myosin-VIIa-like [Plutella xylostella]
1635	VIAPAQPVEVDVNNR	XP_011555108.1	PREDICTED: membrane alanyl aminopeptidase-like [Plutella xylostella]
1636	APQSIMDAAK	XP_011562526.1	PREDICTED: myosin heavy chain 95F-like [Plutella xylostella]
1637	ALCKPPYLK	XP_011556039.1	PREDICTED: synaptic vesicle glycoprotein 2C-like [Plutella xylostella]
1638	AYVTKEELYANLTK	XP_011569136.1	PREDICTED: spectrin alpha chain [Plutella xylostella]
1639	LATHLHQTAIPGVLPEGTR	XP_011551182.1	PREDICTED: solute carrier family 41 member 1-like [Plutella xylostella]
1640	QVFLGGVDKR	AFM52346.1	adenine nucleotide translocase [Plutella xylostella] >BAR13231.1 adenine nucleotide translocase insect1 [Plutella xylostella] >NP_001293047.1 ADP,ATP carrier protein 2 [Plutella xylostella]
1641	VVQSLTATAATDGR	XP_011555130.1	PREDICTED: myosin-VIIa-like [Plutella xylostella]
1642	STIIQLISR	QDY92632.1	P-glycoprotein [Plutella xylostella]
1643	ASVDDTAFMAYHIGLGTSKEYITAVK	AYA73999.1	Niemann-Pick type C 1-b protein [Plutella xylostella]
1644	YQNAGSSNIR	XP_011561734.1	PREDICTED: uncharacterized protein LOC105391869 [Plutella xylostella] >XP_011566045.1 PREDICTED: uncharacterized protein LOC105395781 [Plutella xylostella]
1645	ALEQVELK	AKC96182.1	ABC transporter subfamily C4 protein [Plutella xylostella]
1646	ATALLVHAR	XP_011558824.1	PREDICTED: phosphatidylinositol 4-kinase alpha-like [Plutella xylostella]
1647	QSLLDPVPEVR	XP_011557857.1	PREDICTED: translational activator GCN1-like [Plutella xylostella]
1648	GLWDDLNELAQAR	XP_011551704.1	PREDICTED: LOW QUALITY PROTEIN: spectrin beta chain, non-erythrocytic 2 [Plutella xylostella]
1649	SFEITALWDEVQR	XP_011564334.1	PREDICTED: CD63 antigen [Plutella xylostella]
1650	QLLEQEHFATAQIESR	XP_011569136.1	PREDICTED: spectrin alpha chain [Plutella xylostella]
1651	YILSSLWGAAGSSSPPIPWTK	XP_011559660.1	PREDICTED: putative inorganic phosphate cotransporter isoform X1 [Plutella xylostella]
1652	LGSEFQSK	XP_011561543.1	PREDICTED: multidrug resistance-associated protein 1 isoform X3 [Plutella xylostella]
1653	TNHLHNVETVK	XP_011560705.1	PREDICTED: myosin-IB-like [Plutella xylostella]
1654	LIQAPVSIQK	XP_011557085.1	PREDICTED: uncharacterized protein LOC105387960 isoform X2 [Plutella xylostella]
1655	SILAELQEDLHK	XP_011563492.1	PREDICTED: uncharacterized protein LOC105393431 [Plutella xylostella]
1656	KVLEYIAAR	XP_011560705.1	PREDICTED: myosin-IB-like [Plutella xylostella]
1657	QLLSTTTLYGK	XP_011564334.1	PREDICTED: CD63 antigen [Plutella xylostella]
1658	AELIEDEGEAR	XP_011552178.1	PREDICTED: acetyl-CoA carboxylase-like [Plutella xylostella]
1659	IQQLENAYAQLVHLAVER	XP_011558164.1	PREDICTED: spectrin beta chain isoform X8 [Plutella xylostella]
1660	GLTGTAVESFAR	XP_011553662.1	PREDICTED: xaa-Pro aminopeptidase 1-like [Plutella xylostella]
1661	ITTDLEPIQLSIFSHR	XP_011548691.1	PREDICTED: 5-oxoprolinase [Plutella xylostella] >XP_011548692.1 PREDICTED: 5-oxoprolinase [Plutella xylostella]
1662	IINLGGK	XP_011548691.1	PREDICTED: 5-oxoprolinase [Plutella xylostella] >XP_011548692.1 PREDICTED: 5-oxoprolinase [Plutella xylostella]
1663	LIVNLPIR	XP_011549989.1	PREDICTED: uncharacterized protein LOC105381882 [Plutella xylostella]
1664	SDGLIGLYR	AFM52346.1	adenine nucleotide translocase [Plutella xylostella] >BAR13231.1 adenine nucleotide translocase insect1 [Plutella xylostella] >NP_001293047.1 ADP,ATP carrier protein 2 [Plutella xylostella]
1665	DLAFVDPDDNTALR	XP_011556488.1	PREDICTED: metal transporter CNNM4-like [Plutella xylostella]
1666	AAFNYIAQEK	XP_011556832.1	PREDICTED: UDP-glucose:glycoprotein glucosyltransferase [Plutella xylostella]
1667	DSLFLAMDPPAAFDFEPSFR	XP_011559706.1	PREDICTED: uncharacterized protein LOC105390157 [Plutella xylostella]
1668	AVFLEGGIHAR	XP_011554927.1	PREDICTED: zinc carboxypeptidase-like [Plutella xylostella]
1669	IDTSNVEMHGSWNPR	XP_011560712.1	PREDICTED: collagenase-like [Plutella xylostella]
1670	LQEAYQAR	XP_011551704.1	PREDICTED: LOW QUALITY PROTEIN: spectrin beta chain, non-erythrocytic 2 [Plutella xylostella]
1671	GGTFTDVYAR	XP_011548691.1	PREDICTED: 5-oxoprolinase [Plutella xylostella] >XP_011548692.1 PREDICTED: 5-oxoprolinase [Plutella xylostella]
1672	LAGGGDSAPYAAPTLAHLEAFATEGLR	XP_011549214.1	PREDICTED: probable phospholipid-transporting ATPase IA isoform X1 [Plutella xylostella] >XP_011549215.1 PREDICTED: probable phospholipid-transporting ATPase IA isoform X2 [Plutella xylostella]
1673	TSVRPSSTIINVDPSK	XP_011558846.1	PREDICTED: integrin alpha-PS1 isoform X1 [Plutella xylostella]
1674	FEMTIR	AAS98023.1	cadherin-like protein, partial [Plutella xylostella]
1675	TDNAEQSEGALYNLFK	XP_011554490.1	PREDICTED: Niemann-Pick C1 protein [Plutella xylostella]
1676	SVCVNEER	XP_011566252.1	PREDICTED: apolipophorins-like [Plutella xylostella]
1677	VNDVDAEKQPLSGR	XP_011551182.1	PREDICTED: solute carrier family 41 member 1-like [Plutella xylostella]
1678	VNYNESTLR	XP_011561283.1	PREDICTED: V-type proton ATPase 116 kDa subunit a isoform 1 isoform X3 [Plutella xylostella]
1679	KPLDKPLEDADVKPVER	XP_011548096.1	PREDICTED: lethal(2) giant larvae protein-like [Plutella xylostella]
1680	VLALNGEEVEETEIK	XP_011562066.1	PREDICTED: DNA damage-binding protein 1 [Plutella xylostella]
1681	TEPGQVINLMSNDVNR	AKC96182.1	ABC transporter subfamily C4 protein [Plutella xylostella]
1682	VYEMTETGPR	XP_011555811.1	PREDICTED: uncharacterized protein LOC105386862 [Plutella xylostella]
1683	AVDVFFPAEAQNDFPVAMQVSPK	XP_011564384.1	PREDICTED: clathrin heavy chain isoform X2 [Plutella xylostella]
1684	AASLATGYK	XP_011555546.1	PREDICTED: hypoxia up-regulated protein 1 [Plutella xylostella]
1685	QAAEHAAQYLR	XP_011552861.1	PREDICTED: ubiquitin-like modifier-activating enzyme 1 [Plutella xylostella]
1686	VLIFNILAAKPR	XP_011565287.1	PREDICTED: uncharacterized protein LOC105395062 [Plutella xylostella]
1687	TTLSEKSLQQLR	XP_011553793.1	PREDICTED: organic cation transporter protein-like [Plutella xylostella]
1688	LWELLLSR	XP_011569136.1	PREDICTED: spectrin alpha chain [Plutella xylostella]
1689	FDGTLSWR	XP_011549273.1	PREDICTED: LOW QUALITY PROTEIN: probable phospholipid-transporting ATPase IM [Plutella xylostella]
1690	TVEQSYEEATTR	XP_011550897.1	PREDICTED: paramyosin, long form-like [Plutella xylostella]
1691	KAQQELEEAEER	XP_011558113.1	PREDICTED: myosin heavy chain, muscle isoform X22 [Plutella xylostella]
1692	HLILPEK	XP_011549860.1	PREDICTED: putative U5 small nuclear ribonucleoprotein 200 kDa helicase [Plutella xylostella]
1693	MEQGQLWR	XP_011556826.1	PREDICTED: facilitated trehalose transporter Tret1 [Plutella xylostella] >XP_011556827.1 PREDICTED: facilitated trehalose transporter Tret1 [Plutella xylostella] >XP_011556828.1 PREDICTED: facilitated trehalose transporter Tret1 [Plutella xylostella]
1694	AYANFLDSLNK	XP_011550133.1	PREDICTED: uncharacterized protein LOC105382015 [Plutella xylostella]
1695	DGIPMLEIPGESPEAPQPR	XP_011561283.1	PREDICTED: V-type proton ATPase 116 kDa subunit a isoform 1 isoform X3 [Plutella xylostella]
1696	LLEVLSGER	XP_011564475.1	PREDICTED: spectrin beta chain-like [Plutella xylostella]
1697	VILDIPFSTR	XP_011562681.1	PREDICTED: LOW QUALITY PROTEIN: twitchin-like [Plutella xylostella]
1698	HIEVQLLGDK	XP_011560116.1	PREDICTED: pyruvate carboxylase, mitochondrial-like isoform X2 [Plutella xylostella]
1699	QILTLLK	XP_011561517.1	PREDICTED: transportin-1 isoform X1 [Plutella xylostella]
1700	TTGIVLDSGDGVSHTVPIYEGYALPHAILR	AEP25396.1	actin [Plutella xylostella] >AOM81402.1 actin [Plutella xylostella] >BAF36825.1 muscle actin [Plutella xylostella] >NP_001296030.1 actin, muscle [Plutella xylostella] >NP_001296055.1 actin, muscle [Plutella xylostella]
1701	NDFTEDTIYR	XP_011552178.1	PREDICTED: acetyl-CoA carboxylase-like [Plutella xylostella]
1702	VAAWPR	XP_011549404.1	PREDICTED: Krueppel homolog 2 [Plutella xylostella]
1703	VVVTNESDSLILVK	XP_011564224.1	PREDICTED: myosin-IB-like [Plutella xylostella]
1704	TLAAIANELR	XP_011566252.1	PREDICTED: apolipophorins-like [Plutella xylostella]
1705	LNIPVSEVNPR	XP_011548237.1	PREDICTED: sodium/potassium-transporting ATPase subunit alpha isoform X5 [Plutella xylostella]
1706	LKDNVKPLR	XP_011563035.1	PREDICTED: membrane alanyl aminopeptidase-like [Plutella xylostella]
1707	LLEYENELK	XP_011555959.1	PREDICTED: golgin subfamily A member 4-like [Plutella xylostella]
1708	NFDFTDQSIR	XP_011558276.1	PREDICTED: protein lifeguard 1-like isoform X5 [Plutella xylostella]
1709	DNLAWSAR	XP_011563035.1	PREDICTED: membrane alanyl aminopeptidase-like [Plutella xylostella]
1710	YNLEIVGQK	XP_011563344.1	PREDICTED: endoribonuclease Dicer [Plutella xylostella]
1711	IPFEEALDR	XP_011556548.1	PREDICTED: synaptic vesicle 2-related protein-like [Plutella xylostella]
1712	EHEAFLTTMEANDDKINSVVQFASR	XP_011564475.1	PREDICTED: spectrin beta chain-like [Plutella xylostella]
1713	KPTAEQLR	XP_011557134.1	PREDICTED: copper-transporting ATPase 1 [Plutella xylostella]
1714	TSETSENVTTVR	XP_011551027.1	PREDICTED: very-long-chain (3R)-3-hydroxyacyl-CoA dehydratase isoform X1 [Plutella xylostella]
1715	NWVYCNALR	XP_011555108.1	PREDICTED: membrane alanyl aminopeptidase-like [Plutella xylostella]
1716	VKPLLNVSR	XP_011558113.1	PREDICTED: myosin heavy chain, muscle isoform X22 [Plutella xylostella]
1717	GYEVFQPIVNGIGGNLVCVQSSR	XP_011551182.1	PREDICTED: solute carrier family 41 member 1-like [Plutella xylostella]
1718	NAGTATVAFVAWQHVR	XP_011563767.1	PREDICTED: transferrin-like [Plutella xylostella]
1719	SPVFSHVSASMAGLGTVR	AKC96182.1	ABC transporter subfamily C4 protein [Plutella xylostella]
1720	NVLQAVQK	XP_011563456.1	PREDICTED: reticulon-1-A isoform X1 [Plutella xylostella]
1721	AQLDELQTVLTK	XP_011560011.1	PREDICTED: LOW QUALITY PROTEIN: myosin heavy chain, non-muscle-like [Plutella xylostella]
1722	EEHDASVEEIFR	XP_011568298.1	PREDICTED: otopetrin-2-like isoform X2 [Plutella xylostella]
1723	EFDDYNDKLSDAK	AYA73999.1	Niemann-Pick type C 1-b protein [Plutella xylostella]
1724	IAAGAVGAR	XP_011560634.1	PREDICTED: casein kinase I isoform gamma-3 isoform X6 [Plutella xylostella]
1725	LTDLGNVTEPQTSIK	XP_011562454.1	PREDICTED: phospholipase D2 isoform X2 [Plutella xylostella] >XP_011562455.1 PREDICTED: phospholipase D2 isoform X2 [Plutella xylostella]
1726	NVGFVNFDTSYQHVTSYIR	XP_011562915.1	PREDICTED: mitochondrial sodium/hydrogen exchanger 9B2-like isoform X2 [Plutella xylostella] >XP_011562917.1 PREDICTED: mitochondrial sodium/hydrogen exchanger 9B2-like isoform X2 [Plutella xylostella] >XP_011562918.1 PREDICTED: mitochondrial sodium/hydrogen exchanger 9B2-like isoform X2 [Plutella xylostella]
1727	SPGPQLELSPAIAANEVLAESLFEK	XP_011549989.1	PREDICTED: uncharacterized protein LOC105381882 [Plutella xylostella]
1728	LGVENDADLNDK	XP_011555165.1	PREDICTED: adenylate cyclase type 7-like [Plutella xylostella]
1729	IADELQAINAR	XP_011551704.1	PREDICTED: LOW QUALITY PROTEIN: spectrin beta chain, non-erythrocytic 2 [Plutella xylostella]
1730	NLIQLLK	XP_011550800.1	PREDICTED: dolichyl-diphosphooligosaccharide--protein glycosyltransferase subunit 2 [Plutella xylostella]
1731	TWPWWK	XP_011558113.1	PREDICTED: myosin heavy chain, muscle isoform X22 [Plutella xylostella]
1732	EITFTSTEEPIK	XP_011553595.1	PREDICTED: uncharacterized protein LOC105384991 isoform X2 [Plutella xylostella]
1733	QVTELETQAEYLQK	XP_011564475.1	PREDICTED: spectrin beta chain-like [Plutella xylostella]
1734	VLAYDMLLTYPTQGTPFPIK	XP_011566252.1	PREDICTED: apolipophorins-like [Plutella xylostella]
1735	DSHDAILEELR	XP_011555130.1	PREDICTED: myosin-VIIa-like [Plutella xylostella]
1736	VSNGEWLYSPR	XP_011559302.1	PREDICTED: transmembrane channel-like protein 5 [Plutella xylostella]
1737	TTLPANQR	XP_011568395.1	PREDICTED: laminin subunit beta-1-like, partial [Plutella xylostella]
1738	FIVEQVHTAMFSDSLDSAHALTNPSVNDPAAVSSHFSTITYAR	XP_011563035.1	PREDICTED: membrane alanyl aminopeptidase-like [Plutella xylostella]
1739	ESSALQQLWEQR	XP_011569136.1	PREDICTED: spectrin alpha chain [Plutella xylostella]
1740	SIWFVK	XP_011555130.1	PREDICTED: myosin-VIIa-like [Plutella xylostella]
1741	GIISASECDYAK	XP_011563767.1	PREDICTED: transferrin-like [Plutella xylostella]
1742	QELAEAAER	XP_011564475.1	PREDICTED: spectrin beta chain-like [Plutella xylostella]
1743	WLGATQMEPTHAR	XP_011555515.1	PREDICTED: uncharacterized protein LOC105386610 [Plutella xylostella]
1744	LLQFVTGTSR	XP_011552495.1	PREDICTED: E3 ubiquitin-protein ligase Nedd-4 isoform X3 [Plutella xylostella]
1745	ATVIDTAPLHR	XP_011555194.1	PREDICTED: myosin-IIIb-like [Plutella xylostella]
1746	DLEAELEEER	XP_011560011.1	PREDICTED: LOW QUALITY PROTEIN: myosin heavy chain, non-muscle-like [Plutella xylostella]
1747	VVAQQPGER	XP_011558758.1	PREDICTED: LOW QUALITY PROTEIN: myosin-IA [Plutella xylostella]
1748	SVFIIFFQGDQLK	XP_011561283.1	PREDICTED: V-type proton ATPase 116 kDa subunit a isoform 1 isoform X3 [Plutella xylostella]
1749	VEPFEVAPR	XP_011550885.1	PREDICTED: 1-acyl-sn-glycerol-3-phosphate acyltransferase gamma-like [Plutella xylostella] >XP_011550892.1 PREDICTED: 1-acyl-sn-glycerol-3-phosphate acyltransferase gamma-like [Plutella xylostella] >XP_011550899.1 PREDICTED: 1-acyl-sn-glycerol-3-phosphate acyltransferase gamma-like [Plutella xylostella] >XP_011550908.1 PREDICTED: 1-acyl-sn-glycerol-3-phosphate acyltransferase gamma-like [Plutella…
1750	LGPPVFFVLK	AYA73999.1	Niemann-Pick type C 1-b protein [Plutella xylostella]
1751	GLDLASTDIEVENK	XP_011550133.1	PREDICTED: uncharacterized protein LOC105382015 [Plutella xylostella]
1752	SGDISIAR	XP_011555220.1	PREDICTED: membrane alanyl aminopeptidase-like [Plutella xylostella]
1753	LAHDPQTLQSFQQEIIK	XP_011563035.1	PREDICTED: membrane alanyl aminopeptidase-like [Plutella xylostella]
1754	LLDYCLGEEIGTHYNR	XP_011556488.1	PREDICTED: metal transporter CNNM4-like [Plutella xylostella]
1755	ELEAWVSETVK	XP_011551704.1	PREDICTED: LOW QUALITY PROTEIN: spectrin beta chain, non-erythrocytic 2 [Plutella xylostella]
1756	NIFWTNPSK	XP_011553587.1	PREDICTED: nidogen-1 [Plutella xylostella]
1757	SAEEPLEGNSK	XP_011562454.1	PREDICTED: phospholipase D2 isoform X2 [Plutella xylostella] >XP_011562455.1 PREDICTED: phospholipase D2 isoform X2 [Plutella xylostella]
1758	DKPFTLLLLTK	XP_011550133.1	PREDICTED: uncharacterized protein LOC105382015 [Plutella xylostella]
1759	KLSPQTIQFLSAPDVEQATTSPQPEEER	XP_011557580.1	PREDICTED: organic cation transporter protein-like isoform X1 [Plutella xylostella]
1760	FNPSKPSIENFAFK	XP_011561716.1	PREDICTED: innexin inx7 [Plutella xylostella]
1761	NYALVYSCEPVPTTVPGSEQR	XP_011549989.1	PREDICTED: uncharacterized protein LOC105381882 [Plutella xylostella]
1762	ILTFPDAYDTQVGER	XP_011561958.1	PREDICTED: LOW QUALITY PROTEIN: ATP-binding cassette sub-family B member 6, mitochondrial-like [Plutella xylostella]
1763	LQAFEEELISVSR	XP_011565205.1	PREDICTED: LOW QUALITY PROTEIN: transport and Golgi organization protein 1 [Plutella xylostella]
1764	LIDDHFLFK	ADC29631.1	arginine kinase-like protein [Plutella xylostella] >ADO32583.1 arginine kinase [Plutella xylostella] >NP_001292442.1 arginine kinase [Plutella xylostella]
1765	AFLTGSK	AYA73999.1	Niemann-Pick type C 1-b protein [Plutella xylostella]
1766	IVINAIK	XP_011551600.1	PREDICTED: leucine-rich PPR motif-containing protein, mitochondrial [Plutella xylostella]
1767	KLEEDLALSEDTNQK	XP_011560011.1	PREDICTED: LOW QUALITY PROTEIN: myosin heavy chain, non-muscle-like [Plutella xylostella]
1768	SGTTVELR	XP_011566252.1	PREDICTED: apolipophorins-like [Plutella xylostella]
1769	DVGDSLDSVEALLK	XP_011569136.1	PREDICTED: spectrin alpha chain [Plutella xylostella]
1770	ITDPDKPAVEDFKGTGQASLQGVQFR	QDY92632.1	P-glycoprotein [Plutella xylostella]
1771	SLNYYLDEMKYEYANPDDVFR	AAS75551.1	aminopeptidase N2 [Plutella xylostella]
1772	QTHYEQIGEVVGTVNIDGTTHQLK	XP_011561280.1	PREDICTED: uncharacterized protein LOC105391499 [Plutella xylostella]
1773	ADVTLNLDK	XP_011566252.1	PREDICTED: apolipophorins-like [Plutella xylostella]
1774	WGVAVAR	XP_011565853.1	PREDICTED: venom dipeptidyl peptidase 4-like, partial [Plutella xylostella]
1775	TVEEESVDERPK	XP_011566522.1	PREDICTED: uncharacterized protein LOC105396233 isoform X1 [Plutella xylostella] >XP_011566530.1 PREDICTED: uncharacterized protein LOC105396233 isoform X1 [Plutella xylostella]
1776	SALKPAM	XP_011548364.1	PREDICTED: uncharacterized protein LOC105380489 [Plutella xylostella]
1777	CPTCLK	AYA73999.1	Niemann-Pick type C 1-b protein [Plutella xylostella]
1778	CAFIYGHSGR	XP_011549275.1	PREDICTED: plasma membrane calcium-transporting ATPase 3 [Plutella xylostella]
1779	HEISALK	XP_011565205.1	PREDICTED: LOW QUALITY PROTEIN: transport and Golgi organization protein 1 [Plutella xylostella]
1780	VMEYINR	XP_011564384.1	PREDICTED: clathrin heavy chain isoform X2 [Plutella xylostella]
1781	NIPQTTSALGSVSTPLNYIAGR	XP_011563035.1	PREDICTED: membrane alanyl aminopeptidase-like [Plutella xylostella]
1782	VITAGQSEGPSGVSVQLVNEK	XP_011566690.1	PREDICTED: nodal modulator 1-like [Plutella xylostella]
1783	IAEIDVLEQR	XP_011549989.1	PREDICTED: uncharacterized protein LOC105381882 [Plutella xylostella]
1784	LGETLLK	XP_011556832.1	PREDICTED: UDP-glucose:glycoprotein glucosyltransferase [Plutella xylostella]
1785	LKDAVGDVK	XP_011554846.1	PREDICTED: dynein heavy chain, cytoplasmic [Plutella xylostella]
1786	WFGNLVTAR	AAS75551.1	aminopeptidase N2 [Plutella xylostella]
1787	FITEQVHTALLADAANNPHPLTNPGVGSPAQVSGMFSTLSYNK	ADA59493.1	midgut target receptor, partial [Plutella xylostella]
1788	QEIAVWR	XP_011554595.1	PREDICTED: P protein-like [Plutella xylostella]
1789	ISDLVSQIR	XP_011553662.1	PREDICTED: xaa-Pro aminopeptidase 1-like [Plutella xylostella]
1790	LVASQNDDGITSPENVDINAQIDEQR	XP_011549477.1	PREDICTED: cleft lip and palate transmembrane protein 1 homolog [Plutella xylostella]
1791	TPEDCFYYPEVVANQPVVFPGSCDK	XP_011549989.1	PREDICTED: uncharacterized protein LOC105381882 [Plutella xylostella]
1792	KFDDFQNDLR	XP_011569136.1	PREDICTED: spectrin alpha chain [Plutella xylostella]
1793	GVGKYELSGVVLHK	XP_011548395.1	PREDICTED: apolipophorins-like [Plutella xylostella]
1794	MYAAFETAVAEDGSLSQYTNVK	XP_011563035.1	PREDICTED: membrane alanyl aminopeptidase-like [Plutella xylostella]
1795	YSYDGILK	XP_011564869.1	PREDICTED: ubiquitin carboxyl-terminal hydrolase 7 [Plutella xylostella]
1796	LLQSNPLLEAFGNAK	XP_011560705.1	PREDICTED: myosin-IB-like [Plutella xylostella]
1797	TSFVQEPK	XP_011554146.1	PREDICTED: uncharacterized protein LOC105385459 [Plutella xylostella]
1798	LAIMAVLLR	XP_011557085.1	PREDICTED: uncharacterized protein LOC105387960 isoform X2 [Plutella xylostella]
1799	NLNDEIAHQDELINK	XP_011558113.1	PREDICTED: myosin heavy chain, muscle isoform X22 [Plutella xylostella]
1800	FQQASAEK	XP_011560011.1	PREDICTED: LOW QUALITY PROTEIN: myosin heavy chain, non-muscle-like [Plutella xylostella]
1801	TSFLDDSFR	XP_011554846.1	PREDICTED: dynein heavy chain, cytoplasmic [Plutella xylostella]
1802	LVHAEPR	XP_011558846.1	PREDICTED: integrin alpha-PS1 isoform X1 [Plutella xylostella]
1803	GILAAVGLVCR	XP_011549404.1	PREDICTED: Krueppel homolog 2 [Plutella xylostella]
1804	KQELEELLHDLEGR	XP_011560011.1	PREDICTED: LOW QUALITY PROTEIN: myosin heavy chain, non-muscle-like [Plutella xylostella]
1805	QPYGAIVANSAR	XP_011563767.1	PREDICTED: transferrin-like [Plutella xylostella]
1806	EAAQALLLAELGR	XP_011566344.1	PREDICTED: WD repeat-containing protein 7-like [Plutella xylostella]
1807	DITAEHDVQVK	XP_011554212.1	PREDICTED: vigilin [Plutella xylostella]
1808	TRLEDLNMVLNQTR	XP_011554692.1	PREDICTED: V-type proton ATPase 116 kDa subunit a isoform 1-like isoform X1 [Plutella xylostella] >XP_011554701.1 PREDICTED: V-type proton ATPase 116 kDa subunit a isoform 1-like isoform X1 [Plutella xylostella] >XP_011554706.1 PREDICTED: V-type proton ATPase 116 kDa subunit a isoform 1-like isoform X2 [Plutella xylostella] >XP_011557966.1 PREDICTED: V-type proton ATPase 116 kDa subunit a isoform…
1809	LAELETATR	XP_011559329.1	PREDICTED: myosin heavy chain, non-muscle-like [Plutella xylostella]
1810	GSLNSDWTFPGTTVTGATHR	JAV02082.1	Carboxyl/cholinesterase-002a [Plutella xylostella] >XP_011561892.1 PREDICTED: venom carboxylesterase-6-like [Plutella xylostella]
1811	VPFGSSGRPIAGK	XP_011563435.1	PREDICTED: luciferin 4-monooxygenase-like [Plutella xylostella]
1812	LLAPIDSK	XP_011563045.1	PREDICTED: CTL-like protein 2 isoform X3 [Plutella xylostella]
1813	KYISDFK	ADA59493.1	midgut target receptor, partial [Plutella xylostella]
1814	LVTPVVLQR	XP_011556043.1	PREDICTED: 40S ribosomal protein S6 [Plutella xylostella]
1815	AFDVLSFLK	XP_011555220.1	PREDICTED: membrane alanyl aminopeptidase-like [Plutella xylostella]
1816	INQTDDNYNK	XP_011556636.1	PREDICTED: leucine--tRNA ligase, cytoplasmic [Plutella xylostella]
1817	TDEAVILIETVAK	XP_011555639.1	PREDICTED: uncharacterized protein LOC105386719 [Plutella xylostella]
1818	SEFSGISAER	XP_011559871.1	PREDICTED: dolichyl-diphosphooligosaccharide--protein glycosyltransferase subunit DAD1 [Plutella xylostella]
1819	IHFGPSGK	XP_011558113.1	PREDICTED: myosin heavy chain, muscle isoform X22 [Plutella xylostella]
1820	VVPGLLLVLDDNANPR	XP_011549466.1	PREDICTED: importin-5 [Plutella xylostella]
1821	ENSTGALCAR	QDY92632.1	P-glycoprotein [Plutella xylostella]
1822	INVPAIADSSDTLTITGTK	XP_011554212.1	PREDICTED: vigilin [Plutella xylostella]
1823	EAFAEYAEDVVK	XP_011549466.1	PREDICTED: importin-5 [Plutella xylostella]
1824	QVFLQYESPQDFYLSSWQR	XP_011567957.1	PREDICTED: protein rolling stone-like, partial [Plutella xylostella]
1825	GWANGFPGR	XP_011551827.1	PREDICTED: protein mesh-like [Plutella xylostella]
1826	NVTEYTDDIFR	XP_011555130.1	PREDICTED: myosin-VIIa-like [Plutella xylostella]
1827	RTYEAFLER	XP_011564224.1	PREDICTED: myosin-IB-like [Plutella xylostella]
1828	AAPTPQSFVYR	XP_011562666.1	PREDICTED: dedicator of cytokinesis protein 2-like [Plutella xylostella]
1829	VAAAEDSISNIVEELNTASDR	XP_011561936.1	PREDICTED: laminin subunit gamma-1 isoform X4 [Plutella xylostella]
1830	GVLLRPR	XP_011563409.1	PREDICTED: tripeptidyl-peptidase 2 [Plutella xylostella]
1831	IGLFGGAGVGK	XP_011553390.1	PREDICTED: ATP synthase subunit beta, mitochondrial [Plutella xylostella]
1832	LAPQDQVEAVAR	XP_011561715.1	PREDICTED: innexin inx2 [Plutella xylostella]
1833	LVSQDNFGFDLAAVEAAAK	XP_011558164.1	PREDICTED: spectrin beta chain isoform X8 [Plutella xylostella]
1834	QNILFGLPYDR	AKC96182.1	ABC transporter subfamily C4 protein [Plutella xylostella]
1835	FVIWTQSAFDR	XP_011553667.1	PREDICTED: 60S ribosomal protein L4-like [Plutella xylostella]
1836	GSVGFGSGLHGWAFTLK	XP_011557846.1	PREDICTED: translation elongation factor 2 [Plutella xylostella]
1837	VVHLVGAVQNAGLAEDGR	XP_011549466.1	PREDICTED: importin-5 [Plutella xylostella]
1838	QQAEEQLSQIHK	XP_011559894.1	PREDICTED: importin-7 [Plutella xylostella]
1839	TLTLAICIPK	XP_011550323.1	PREDICTED: nose resistant to fluoxetine protein 6-like [Plutella xylostella]
1840	ALHFEGGLPVTAALLGTVVR	XP_011550800.1	PREDICTED: dolichyl-diphosphooligosaccharide--protein glycosyltransferase subunit 2 [Plutella xylostella]
1841	SFQVVLGSIR	XP_011560712.1	PREDICTED: collagenase-like [Plutella xylostella]
1842	IIANTGTETER	XP_011556488.1	PREDICTED: metal transporter CNNM4-like [Plutella xylostella]
1843	FTDFCLNDQMCHTFGGAAR	XP_011548504.1	PREDICTED: tenascin-X-like [Plutella xylostella]
1844	QGVWSWK	XP_011549989.1	PREDICTED: uncharacterized protein LOC105381882 [Plutella xylostella]
1845	FEVAINNEPYK	XP_011551827.1	PREDICTED: protein mesh-like [Plutella xylostella]
1846	NKDPLNDTVVDQFK	XP_011558113.1	PREDICTED: myosin heavy chain, muscle isoform X22 [Plutella xylostella]
1847	TGPAAAPAPQK	XP_011568284.1	PREDICTED: uncharacterized protein LOC105397951 [Plutella xylostella]
1848	ISPLQFQR	XP_011567737.1	PREDICTED: coatomer subunit alpha-like, partial [Plutella xylostella]
1849	HPVLYIPSQR	XP_011549214.1	PREDICTED: probable phospholipid-transporting ATPase IA isoform X1 [Plutella xylostella] >XP_011549215.1 PREDICTED: probable phospholipid-transporting ATPase IA isoform X2 [Plutella xylostella]
1850	GFTTSLQYFR	XP_011550885.1	PREDICTED: 1-acyl-sn-glycerol-3-phosphate acyltransferase gamma-like [Plutella xylostella] >XP_011550892.1 PREDICTED: 1-acyl-sn-glycerol-3-phosphate acyltransferase gamma-like [Plutella xylostella] >XP_011550899.1 PREDICTED: 1-acyl-sn-glycerol-3-phosphate acyltransferase gamma-like [Plutella xylostella] >XP_011550908.1 PREDICTED: 1-acyl-sn-glycerol-3-phosphate acyltransferase gamma-like [Plutella…
1851	HIYYITGENR	BAE48742.1	heat shock protein 90 [Plutella xylostella]
1852	TATIVAHELAHK	ABU55721.1	aminopeptidase N, partial [Plutella xylostella]
1853	APVMYVPFHGQTLA	XP_011564322.1	PREDICTED: CD63 antigen-like [Plutella xylostella]
1854	EVLLHQTVDDIDSWMNELEK	XP_011564475.1	PREDICTED: spectrin beta chain-like [Plutella xylostella]
1855	SFDIEFAPK	XP_011569133.1	PREDICTED: nodal modulator 1-like [Plutella xylostella]
1856	GIIEGANIEQYLLEK	XP_011555130.1	PREDICTED: myosin-VIIa-like [Plutella xylostella]
1857	RPISADSAIMNPASK	XP_011564384.1	PREDICTED: clathrin heavy chain isoform X2 [Plutella xylostella]
1858	NIYGPGLDTELSVR	XP_011550133.1	PREDICTED: uncharacterized protein LOC105382015 [Plutella xylostella]
1859	LFDHIVHR	XP_011562526.1	PREDICTED: myosin heavy chain 95F-like [Plutella xylostella]
1860	LPQEQVEGPSPPPAWPK	AKC96182.1	ABC transporter subfamily C4 protein [Plutella xylostella]
1861	EHLELFWSR	XP_011564384.1	PREDICTED: clathrin heavy chain isoform X2 [Plutella xylostella]
1862	IPVETVPEGEAEGAK	XP_011550885.1	PREDICTED: 1-acyl-sn-glycerol-3-phosphate acyltransferase gamma-like [Plutella xylostella] >XP_011550892.1 PREDICTED: 1-acyl-sn-glycerol-3-phosphate acyltransferase gamma-like [Plutella xylostella] >XP_011550899.1 PREDICTED: 1-acyl-sn-glycerol-3-phosphate acyltransferase gamma-like [Plutella xylostella] >XP_011550908.1 PREDICTED: 1-acyl-sn-glycerol-3-phosphate acyltransferase gamma-like [Plutella…
1863	LSTQANLGNMASAK	XP_011551182.1	PREDICTED: solute carrier family 41 member 1-like [Plutella xylostella]
1864	FGYVWVPR	XP_011550133.1	PREDICTED: uncharacterized protein LOC105382015 [Plutella xylostella]
1865	LDEANTLHQFFR	XP_011569136.1	PREDICTED: spectrin alpha chain [Plutella xylostella]
1866	ELTSHTAQVR	XP_011554212.1	PREDICTED: vigilin [Plutella xylostella]
1867	CPHLLYHDDGTR	AYA73999.1	Niemann-Pick type C 1-b protein [Plutella xylostella]
1868	DFIAQTLSAGFK	AAS98023.1	cadherin-like protein, partial [Plutella xylostella]
1869	TMAVSLTLTGGR	XP_011566872.1	PREDICTED: uncharacterized protein LOC105396573 [Plutella xylostella]
1870	GLFLAAPDVK	XP_011553587.1	PREDICTED: nidogen-1 [Plutella xylostella]
1871	KLDDLDSDLQVDDTR	XP_011551704.1	PREDICTED: LOW QUALITY PROTEIN: spectrin beta chain, non-erythrocytic 2 [Plutella xylostella]
1872	IEDLNTVLGQTQDHR	XP_011561283.1	PREDICTED: V-type proton ATPase 116 kDa subunit a isoform 1 isoform X3 [Plutella xylostella]
1873	LAQDHAPVK	XP_011550638.1	PREDICTED: NADP-dependent malic enzyme isoform X2 [Plutella xylostella]
1874	IESAASITHPTIGGEK	XP_011566252.1	PREDICTED: apolipophorins-like [Plutella xylostella]
1875	ICETILTDNEFR	XP_011555130.1	PREDICTED: myosin-VIIa-like [Plutella xylostella]
1876	FSLMELLQK	XP_011555194.1	PREDICTED: myosin-IIIb-like [Plutella xylostella]
1877	GVATPEQVFYGGEVK	XP_011558846.1	PREDICTED: integrin alpha-PS1 isoform X1 [Plutella xylostella]
1878	VPIVAGTDGPITTK	XP_011560116.1	PREDICTED: pyruvate carboxylase, mitochondrial-like isoform X2 [Plutella xylostella]
1879	SSTEDLAPTEDIKMEK	XP_011561519.1	PREDICTED: peptide transporter family 1 isoform X2 [Plutella xylostella]
1880	KYANVFK	XP_011568608.1	PREDICTED: proton-coupled amino acid transporter 1-like, partial [Plutella xylostella]
1881	GLEEAQDILEFNQNLDK	XP_011551704.1	PREDICTED: LOW QUALITY PROTEIN: spectrin beta chain, non-erythrocytic 2 [Plutella xylostella]
1882	EANILYHPENSNHFYK	XP_011563035.1	PREDICTED: membrane alanyl aminopeptidase-like [Plutella xylostella]
1883	TILMLKPPK	XP_011547991.1	PREDICTED: anion exchange protein 2-like [Plutella xylostella]
1884	FNPHPER	JAV02082.1	Carboxyl/cholinesterase-002a [Plutella xylostella] >XP_011561892.1 PREDICTED: venom carboxylesterase-6-like [Plutella xylostella]
1885	LSSQLDGHPHFK	XP_011560705.1	PREDICTED: myosin-IB-like [Plutella xylostella]
1886	KFNTLFTNSQYSEAAK	XP_011564384.1	PREDICTED: clathrin heavy chain isoform X2 [Plutella xylostella]
1887	NSTVILVTHQLHHLR	AKC96182.1	ABC transporter subfamily C4 protein [Plutella xylostella]
1888	TLTFEGK	XP_011548096.1	PREDICTED: lethal(2) giant larvae protein-like [Plutella xylostella]
1889	HLMGVEDLLQK	XP_011558164.1	PREDICTED: spectrin beta chain isoform X8 [Plutella xylostella]
1890	DLNPEVNAFQR	XP_011554692.1	PREDICTED: V-type proton ATPase 116 kDa subunit a isoform 1-like isoform X1 [Plutella xylostella] >XP_011554701.1 PREDICTED: V-type proton ATPase 116 kDa subunit a isoform 1-like isoform X1 [Plutella xylostella] >XP_011554706.1 PREDICTED: V-type proton ATPase 116 kDa subunit a isoform 1-like isoform X2 [Plutella xylostella] >XP_011557966.1 PREDICTED: V-type proton ATPase 116 kDa subunit a isoform…
1891	GEAEDDTITIQGYEEK	XP_011554212.1	PREDICTED: vigilin [Plutella xylostella]
1892	NSDQATLPDNTVAQK	XP_011560011.1	PREDICTED: LOW QUALITY PROTEIN: myosin heavy chain, non-muscle-like [Plutella xylostella]
1893	FLDHPVYTEK	XP_011555108.1	PREDICTED: membrane alanyl aminopeptidase-like [Plutella xylostella]
1894	KAESIEQR	XP_011564475.1	PREDICTED: spectrin beta chain-like [Plutella xylostella]
1895	RTPEDCFYYPEVVANQPVVFPGSCDK	XP_011549989.1	PREDICTED: uncharacterized protein LOC105381882 [Plutella xylostella]
1896	LLGAHEIQLFNR	XP_011569136.1	PREDICTED: spectrin alpha chain [Plutella xylostella]
1897	LQWISTSLTMLGK	XP_011557580.1	PREDICTED: organic cation transporter protein-like isoform X1 [Plutella xylostella]
1898	IGGVTLETLSK	XP_011551494.1	PREDICTED: glutamate synthase [NADH], amyloplastic-like [Plutella xylostella]
1899	GTASIEASASKPR	XP_011551209.1	PREDICTED: G-protein coupled receptor 64-like [Plutella xylostella]
1900	YRLNPNIAGR	XP_011549989.1	PREDICTED: uncharacterized protein LOC105381882 [Plutella xylostella]
1901	LHFIIGHGIIR	XP_011555130.1	PREDICTED: myosin-VIIa-like [Plutella xylostella]
1902	TLLFGTAAAK	XP_011551182.1	PREDICTED: solute carrier family 41 member 1-like [Plutella xylostella]
1903	YQINFAFNNR	AAS98023.1	cadherin-like protein, partial [Plutella xylostella]
1904	LVWVPHETQGFVAAGIK	XP_011559329.1	PREDICTED: myosin heavy chain, non-muscle-like [Plutella xylostella]
1905	RLFTEIWGQTK	XP_011556039.1	PREDICTED: synaptic vesicle glycoprotein 2C-like [Plutella xylostella]
1906	AGLDHVSNEK	XP_011558113.1	PREDICTED: myosin heavy chain, muscle isoform X22 [Plutella xylostella]
1907	EEHISLIR	XP_011563915.1	PREDICTED: huntingtin-interacting protein 1-related protein-like [Plutella xylostella]
1908	SAAALAPHGLK	JAV02015.1	Fatty acid synthase-4, partial [Plutella xylostella]
1909	FTQQSYSGSVQSSELTLEAIK	XP_011565287.1	PREDICTED: uncharacterized protein LOC105395062 [Plutella xylostella]
1910	LQVSNYGDLYEIAIR	XP_011554896.1	PREDICTED: zinc carboxypeptidase-like [Plutella xylostella]
1911	DQVSNSSFVER	BAE48742.1	heat shock protein 90 [Plutella xylostella]
1912	EDEAPAPAVDSADDSK	XP_011548704.1	PREDICTED: dolichyl-diphosphooligosaccharide--protein glycosyltransferase subunit STT3B isoform X2 [Plutella xylostella]
1913	DSGEFEVK	XP_011560172.1	PREDICTED: nodal modulator 1, partial [Plutella xylostella]
1914	NPSGEWR	XP_011563409.1	PREDICTED: tripeptidyl-peptidase 2 [Plutella xylostella]
1915	KVEQALSTYFNIDYFSK	XP_011555515.1	PREDICTED: uncharacterized protein LOC105386610 [Plutella xylostella]
1916	SYYSENSVGNCPSAFYDVSSTPGQVLVQNSEVNAK	XP_011549989.1	PREDICTED: uncharacterized protein LOC105381882 [Plutella xylostella]
1917	NFAGPYITYGR	XP_011549477.1	PREDICTED: cleft lip and palate transmembrane protein 1 homolog [Plutella xylostella]
1918	ATHTENLSIK	AAS98023.1	cadherin-like protein, partial [Plutella xylostella]
1919	EVLVDKIDEMEK	XP_011554212.1	PREDICTED: vigilin [Plutella xylostella]
1920	KLETELQDVR	XP_011560011.1	PREDICTED: LOW QUALITY PROTEIN: myosin heavy chain, non-muscle-like [Plutella xylostella]
1921	DWNNIHR	XP_011561280.1	PREDICTED: uncharacterized protein LOC105391499 [Plutella xylostella]
1922	VNYDDHSWEMIAGGLR	XP_011563035.1	PREDICTED: membrane alanyl aminopeptidase-like [Plutella xylostella]
1923	FPEEPALEFAEK	XP_011565287.1	PREDICTED: uncharacterized protein LOC105395062 [Plutella xylostella]
1924	HAELPQRPTESK	XP_011563409.1	PREDICTED: tripeptidyl-peptidase 2 [Plutella xylostella]
1925	SAISAAYAK	XP_011555130.1	PREDICTED: myosin-VIIa-like [Plutella xylostella]
1926	RQEALGEAWQR	XP_011551704.1	PREDICTED: LOW QUALITY PROTEIN: spectrin beta chain, non-erythrocytic 2 [Plutella xylostella]
1927	THDLLAVSPYVAHNFSR	XP_011560116.1	PREDICTED: pyruvate carboxylase, mitochondrial-like isoform X2 [Plutella xylostella]
1928	ETSTDAVEEER	XP_011563521.1	PREDICTED: UDP-xylose and UDP-N-acetylglucosamine transporter [Plutella xylostella]
1929	EDGINSLILQENVR	AAS75551.1	aminopeptidase N2 [Plutella xylostella]
1930	NYPEFVPLR	XP_011562234.1	PREDICTED: V-type proton ATPase catalytic subunit A isoform X1 [Plutella xylostella] >XP_011562235.1 PREDICTED: V-type proton ATPase catalytic subunit A isoform X1 [Plutella xylostella]
1931	TSQTDADCFYVPEYVPNQDVVFR	XP_011549989.1	PREDICTED: uncharacterized protein LOC105381882 [Plutella xylostella]
1932	HVAFDFTSR	XP_011548096.1	PREDICTED: lethal(2) giant larvae protein-like [Plutella xylostella]
1933	ANMAWGTQNADSILK	AAS75551.1	aminopeptidase N2 [Plutella xylostella]
1934	ILTGLQGK	XP_011550133.1	PREDICTED: uncharacterized protein LOC105382015 [Plutella xylostella]
1935	IQSSTPMTPQWLVAIINK	XP_011563435.1	PREDICTED: luciferin 4-monooxygenase-like [Plutella xylostella]
1936	DPLNDTVVDQFK	XP_011558113.1	PREDICTED: myosin heavy chain, muscle isoform X22 [Plutella xylostella]
1937	KPYNPFENR	XP_011562167.1	PREDICTED: proton-coupled amino acid transporter 1-like [Plutella xylostella]
1938	TLVEDLFADR	XP_011549860.1	PREDICTED: putative U5 small nuclear ribonucleoprotein 200 kDa helicase [Plutella xylostella]
1939	INWIVNAVHK	BAD26671.1	Ribosomal protein L15 [Plutella xylostella] >NP_001296009.1 60S ribosomal protein L15 [Plutella xylostella] >XP_011550628.1 PREDICTED: 60S ribosomal protein L15 [Plutella xylostella]
1940	VTEELQK	XP_011562951.1	PREDICTED: DNA repair protein RAD50 isoform X1 [Plutella xylostella] >XP_011562952.1 PREDICTED: DNA repair protein RAD50 isoform X2 [Plutella xylostella]
1941	VNASLIEWIR	XP_011548691.1	PREDICTED: 5-oxoprolinase [Plutella xylostella] >XP_011548692.1 PREDICTED: 5-oxoprolinase [Plutella xylostella]
1942	SGECFVPGVQEFVECR	XP_011548504.1	PREDICTED: tenascin-X-like [Plutella xylostella]
1943	ALESQLAELK	XP_011560011.1	PREDICTED: LOW QUALITY PROTEIN: myosin heavy chain, non-muscle-like [Plutella xylostella]
1944	VEIATPLNSWK	XP_011561007.1	PREDICTED: phosphatidylinositol glycan anchor biosynthesis class U protein-like [Plutella xylostella]
1945	NLENNFFVK	XP_011566252.1	PREDICTED: apolipophorins-like [Plutella xylostella]
1946	LVSSEDTGVDESQVQSLLK	XP_011558164.1	PREDICTED: spectrin beta chain isoform X8 [Plutella xylostella]
1947	TLTHLPK	XP_011553591.1	PREDICTED: ATP-binding cassette sub-family G member 1 [Plutella xylostella]
1948	YIEIYVQK	XP_011564384.1	PREDICTED: clathrin heavy chain isoform X2 [Plutella xylostella]
1949	QDFNYFNSR	AYA73999.1	Niemann-Pick type C 1-b protein [Plutella xylostella]
1950	NKLDYAGK	XP_011562290.1	PREDICTED: apolipophorins-like, partial [Plutella xylostella]
1951	SGQIGYLALIK	XP_011561407.1	PREDICTED: solute carrier family 22 member 1-like [Plutella xylostella]
1952	LLAAQQR	XP_011551704.1	PREDICTED: LOW QUALITY PROTEIN: spectrin beta chain, non-erythrocytic 2 [Plutella xylostella]
1953	QTFIVTGGGVR	XP_011560033.1	PREDICTED: transmembrane channel-like protein 3 [Plutella xylostella]
1954	YLTVAAIFR	XP_011548893.1	PREDICTED: tubulin beta-1 chain, partial [Plutella xylostella]
1955	RPPVDLAFTDLTYK	XP_011553591.1	PREDICTED: ATP-binding cassette sub-family G member 1 [Plutella xylostella]
1956	GIPSVALAIAAR	XP_011555668.1	PREDICTED: solute carrier family 22 member 3-like [Plutella xylostella]
1957	VLDLTWPVCPATCQEASK	XP_011564224.1	PREDICTED: myosin-IB-like [Plutella xylostella]
1958	ASLGTGILAMPK	XP_011557450.1	PREDICTED: proton-coupled amino acid transporter 4 isoform X1 [Plutella xylostella]
1959	NTLNPYLNFK	XP_011548395.1	PREDICTED: apolipophorins-like [Plutella xylostella]
1960	TPDFTEIAEYK	XP_011550133.1	PREDICTED: uncharacterized protein LOC105382015 [Plutella xylostella]
1961	DGFKPYSAVTK	XP_011554490.1	PREDICTED: Niemann-Pick C1 protein [Plutella xylostella]
1962	NDQQDISHDPR	XP_011563344.1	PREDICTED: endoribonuclease Dicer [Plutella xylostella]
1963	NEGFGFLTTKPLPK	XP_011563344.1	PREDICTED: endoribonuclease Dicer [Plutella xylostella]
1964	TGDFPETLK	XP_011562370.1	PREDICTED: sodium-dependent nutrient amino acid transporter 1-like [Plutella xylostella]
1965	APPVIKPFEVK	XP_011565205.1	PREDICTED: LOW QUALITY PROTEIN: transport and Golgi organization protein 1 [Plutella xylostella]
1966	SSLISSLFR	AKC96179.1	ABC transporter subfamily C1 protein [Plutella xylostella]
1967	LVPDIEAPDRDEPNTDNSR	AAS98023.1	cadherin-like protein, partial [Plutella xylostella]
1968	DKNFAGPYITYGR	XP_011549477.1	PREDICTED: cleft lip and palate transmembrane protein 1 homolog [Plutella xylostella]
1969	QDIGGWQLK	XP_011561519.1	PREDICTED: peptide transporter family 1 isoform X2 [Plutella xylostella]
1970	AETLGDSFLK	XP_011563344.1	PREDICTED: endoribonuclease Dicer [Plutella xylostella]
1971	VSAFLNK	XP_011559641.1	PREDICTED: sulfotransferase family cytosolic 1B member 1 [Plutella xylostella]
1972	AIFGEVLNSFR	XP_011567870.1	PREDICTED: uncharacterized protein LOC105397545, partial [Plutella xylostella]
1973	GHYYDMVGLQSSPDDTDKDPENQR	QDY92632.1	P-glycoprotein [Plutella xylostella]
1974	VIAYFATVGASQK	XP_011558113.1	PREDICTED: myosin heavy chain, muscle isoform X22 [Plutella xylostella]
1975	DVDETKDWIAEK	XP_011569136.1	PREDICTED: spectrin alpha chain [Plutella xylostella]
1976	GILDGIAEQAAVPVR	XP_011567000.1	PREDICTED: endoplasmic reticulum metallopeptidase 1-like [Plutella xylostella]
1977	LNHLWTSLVGGYK	XP_011562370.1	PREDICTED: sodium-dependent nutrient amino acid transporter 1-like [Plutella xylostella]
1978	TELESSHALHR	XP_011569136.1	PREDICTED: spectrin alpha chain [Plutella xylostella]
1979	IDEFSNK	AAS75552.1	aminopeptidase N4 [Plutella xylostella] >NP_001296022.1 aminopeptidase N precursor [Plutella xylostella]
1980	AALTWR	XP_011560705.1	PREDICTED: myosin-IB-like [Plutella xylostella]
1981	VIIFSLLR	XP_011561101.1	PREDICTED: transmembrane channel-like protein 7 [Plutella xylostella] >XP_011561102.1 PREDICTED: transmembrane channel-like protein 7 [Plutella xylostella]
1982	ELILPPFVDK	XP_011564653.1	PREDICTED: androgen-dependent TFPI-regulating protein-like [Plutella xylostella]
1983	AESVSVK	XP_011566252.1	PREDICTED: apolipophorins-like [Plutella xylostella]
1984	GIVFGLSR	QDY92632.1	P-glycoprotein [Plutella xylostella]
1985	LIPNIPFQMLLR	XP_011560116.1	PREDICTED: pyruvate carboxylase, mitochondrial-like isoform X2 [Plutella xylostella]
1986	LDLGQTISTAQPLFSDR	XP_011548571.1	PREDICTED: LOW QUALITY PROTEIN: ATP-citrate synthase [Plutella xylostella]
1987	LYEIITR	XP_011562945.1	PREDICTED: sortilin-related receptor-like isoform X1 [Plutella xylostella]
1988	VLPSTTYQNNGQSYIITQQR	XP_011551827.1	PREDICTED: protein mesh-like [Plutella xylostella]
1989	FLLLQGK	XP_011566875.1	PREDICTED: synaptic vesicle glycoprotein 2B-like [Plutella xylostella]
1990	LASMADAR	XP_011569136.1	PREDICTED: spectrin alpha chain [Plutella xylostella]
1991	LSGPENAAVLDK	XP_011560704.1	PREDICTED: membrane alanyl aminopeptidase-like [Plutella xylostella]
1992	FGSVLWR	XP_011561066.1	PREDICTED: LOW QUALITY PROTEIN: cullin-associated NEDD8-dissociated protein 1-like [Plutella xylostella]
1993	FDDFQNDLR	XP_011569136.1	PREDICTED: spectrin alpha chain [Plutella xylostella]
1994	GSGLSADIYGTGR	XP_011558240.1	PREDICTED: GPI ethanolamine phosphate transferase 3 isoform X2 [Plutella xylostella]
1995	YSFIAR	XP_011555598.1	PREDICTED: zinc finger CW-type PWWP domain protein 1-like [Plutella xylostella]
1996	LHQALSR	XP_011562526.1	PREDICTED: myosin heavy chain 95F-like [Plutella xylostella]
1997	YATVVNALR	XP_011557085.1	PREDICTED: uncharacterized protein LOC105387960 isoform X2 [Plutella xylostella]
1998	LVPDIEAPDR	AAS98023.1	cadherin-like protein, partial [Plutella xylostella]
[truncated: 1,161 more rows]

## Sheet: Sheet2
AKC96182.1	ABC transporter subfamily C protein [Plutella xylostella]
